# Supplementary material for: Dimethyl Sulfoxide Enhances HLA Peptide Identification
Source: Proteomes. 2026 Mar 13;14(1):13. doi: 10.3390/proteomes14010013 (PMC13030240; doi:10.3390/proteomes14010013)
Supplement: Supplementary file 1 [file proteomes-14-00013-s001.zip]

Archive with 14 entries (14 files):
- Supplementary Figure S1.tif
- Supplementary Figure S10.tif
- Supplementary Figure S2.tif
- Supplementary Figure S3.tif
- Supplementary Figure S4.tif
- Supplementary Figure S5.tif
- Supplementary Figure S6.tif
- Supplementary Figure S7.tif
- Supplementary Figure S8.tif
- Supplementary Figure S9A.tif
- Supplementary Figure S9B.tif
- Supplementary Figure S9C.tif
- Supplementary Table S1_peptides.xlsx
- Supplementary Table S2_NETMHC.xlsx
