# Supplementary material for: Dimethyl Sulfoxide Enhances HLA Peptide Identification
Source: Proteomes. 2026 Mar 13;14(1):13. doi: 10.3390/proteomes14010013 (PMC13030240; doi:10.3390/proteomes14010013)
Supplement: Supplementary file 1 [file proteomes-14-00013-s001.zip › Supplementary Table S1_peptides.xlsx]

## Sheet: HLA Class I
Peptide	-10LgP	Mass	Length	ppm	m/z	z	RT	Scan	Source File	Area ClassI_CTRL_Rep1	Area ClassI_CTRL_Rep2	Area ClassI_CTRL_Rep3	Area ClassI_DMSO_Rep1	Area ClassI_DMSO_Rep2	Area ClassI_DMSO_Rep3	#Feature	#Feature DR3_ClassI_CTRL_Rep1	#Feature DR3_ClassI_CTRL_Rep2	#Feature DR3_ClassI_CTRL_Rep3	#Feature DR3_ClassI_DMSO_Rep1	#Feature DR3_ClassI_DMSO_Rep2	#Feature DR3_ClassI_DMSO_Rep3	PTM	AScore	Accession	Found By
EPRAPWIEQEGPEYWDQE	95.43	2257.99	18	-0.6	1130.01	2	67.9533	24612	HF1TL20220808_YD53_HLA_classI_DR3_CTRL_5ul_charge1_5_Rep3.raw		1200000	1990000	724000		1140000	6	0	2	2	1	0	1			P04439|HLAA_HUMAN	DB Search
AASFLQDLIHRYG	95.38	1489.77	13	3	497.6	3	72.0907	26153	HF1TL20220808_YD53_HLA_classI_DR3_CTRL_5ul_charge1_5_Rep3.raw	175000	496000	149000	152000	207000	211000	7	1	2	1	1	1	1			Q15043|S39AE_HUMAN	DB Search
KTLAVLLDNILQRIGKL	94.83	1907.19	17	1.5	636.742	3	89.5443	32991	HF1TL20220808_YD53_HLA_classI_DR3_CTRL_5ul_charge1_5_Rep3.raw		40900	108000				2	0	1	1	0	0	0			Q09328|MGT5A_HUMAN	DB Search
ATDFKFAMY	94.7	1092.49	9	-0.1	1093.51	1	58.8145	20939	HF1TL20220808_YD53_HLA_classI_DR3_CTRL_5ul_charge1_5_Rep3.raw	6310000	16600000	381000	1070000	23800000	29100000	8	1	2	1	1	1	2			P30279|CCND2_HUMAN	DB Search
SAASFLQDLIHRYG	94.32	1576.8	14	-2	526.608	3	80.8361	29577	HF1TL20220808_YD53_HLA_classI_DR3_CTRL_5ul_charge1_5_Rep3.raw	97900	496000	250000	131000		197000	7	1	2	2	1	0	1			Q15043|S39AE_HUMAN	DB Search
QLLSFVRDLNQYRAD	94.2	1836.95	15	4.8	613.329	3	62.4414	22379	HF1TL20220808_YD53_HLA_classI_DR3_CTRL_5ul_charge1_5_Rep3.raw			778000		187000		2	0	0	1	0	1	0			P02786|TFR1_HUMAN	DB Search
FTAFANSHY	94.07	1056.47	9	-0.4	529.242	2	38.6365	12943	HF1TL20220808_YD53_HLA_classI_DR3_CTRL_5ul_charge1_5_Rep3.raw			142000	74400		195000	3	0	0	1	1	0	1			Q92673|SORL_HUMAN	DB Search
ATANAKDLYDIFY	93.67	1503.72	13	0.2	752.872	2	70.9685	25694	HF1TL20220808_YD53_HLA_classI_DR3_CTRL_5ul_charge1_5_Rep3.raw		1350000	2130000		937000	989000	4	0	1	1	0	1	1			Q5VUA4|ZN318_HUMAN	DB Search
EPRAPWIEQ(+0.98)EGPEYWDRN	93.61	2272.02	18	10.2	758.357	3	55.954	19854	HF1TL20220808_YD53_HLA_classI_DR3_CTRL_5ul_charge1_5_Rep3.raw							0	0	0	0	0	0	0	Deamidation (NQ)	Q9:Deamidation (NQ):69.58	P01889|HLAB_HUMAN	DB Search
VYGIFYATSFLDLYRNP	93.31	2038.02	17	6.1	1020.03	2	97.564	36109	HF1TL20220808_YD53_HLA_classI_DR3_CTRL_5ul_charge1_5_Rep3.raw		200000	391000	867000	832000	959000	5	0	1	1	1	1	1			Q92673|SORL_HUMAN	DB Search
FSDAQTIEAGQY	93.23	1328.59	12	1.7	665.305	2	49.8669	17443	HF1TL20220808_YD53_HLA_classI_DR3_CTRL_5ul_charge1_5_Rep3.raw		74600	117000				2	0	1	1	0	0	0			Q15751|HERC1_HUMAN	DB Search
VYGIFYATSFLDLYRNPK	93.04	2166.11	18	-0.9	723.048	3	83.402	30566	HF1TL20220808_YD53_HLA_classI_DR3_CTRL_5ul_charge1_5_Rep3.raw		1180000	2160000	693000	878000	949000	5	0	1	1	1	1	1			Q92673|SORL_HUMAN	DB Search
LTETWAGSHSMRY	92.69	1537.7	13	2.8	513.577	3	34.8925	11455	HF1TL20220808_YD53_HLA_classI_DR3_CTRL_5ul_charge1_5_Rep1.raw	242000	375000	137000	291000	389000	553000	6	1	1	1	1	1	1			P01889|HLAB_HUMAN:P17693|HLAG_HUMAN	DB Search
NSVIIVDKNGRLV	92.58	1425.83	13	2	476.287	3	39.9765	13412	HF1TL20220808_YD53_HLA_classI_DR3_CTRL_5ul_charge1_5_Rep1.raw	749000	2690000	2130000	2570000	2530000	5330000	12	2	2	2	2	2	2			P02786|TFR1_HUMAN	DB Search
GIFYATSFLDLYRNPK	92.56	1903.98	16	1.8	635.672	3	73.8158	26540	HF1TL20220808_YD53_HLA_classI_DR3_CTRL_5ul_charge1_5_Rep1.raw	187000	433000	779000			120000	5	1	1	2	0	0	1			Q92673|SORL_HUMAN	DB Search
RPIIVISDKMLRSLES	92.52	1856.06	16	3.2	619.697	3	56.3202	19774	HF1TL20220808_YD53_HLA_classI_DR3_CTRL_5ul_charge1_5_Rep1.raw	97300		449000		253000	335000	4	1	0	1	0	1	1			P21580|TNAP3_HUMAN	DB Search
LGDIYFKLFRASGDM	91.93	1731.87	15	1.4	578.299	3	71.5845	25983	HF1TL20220808_YD53_HLA_classI_DR3_CTRL_5ul_charge1_5_Rep3.raw		128000	136000			54500	3	0	1	1	0	0	1			P11717|MPRI_HUMAN	DB Search
YPNFIMDPKELDKVFN	91.84	1968.97	16	-1.2	985.492	2	77.4194	27968	HF1TL20220808_YD53_HLA_classI_DR3_CTRL_5ul_charge1_5_Rep1.raw	884000	1970000	2560000	1040000	1130000	1190000	8	2	1	2	1	1	1			P42892|ECE1_HUMAN	DB Search
AM(+15.99)GIM(+15.99)NSFVNDIFER	91.73	1774.8	15	-1.2	888.41	2	69.6773	24907	HF1TL20220808_YD53_HLA_classI_DR3_CTRL_5ul_charge1_5_Rep1.raw	101000	131000					2	1	1	0	0	0	0	Oxidation (M);Oxidation (M)	M2:Oxidation (M):1000.00;M5:Oxidation (M):1000.00	P57053|H2BFS_HUMAN:Q5QNW6|H2B2F_HUMAN:Q99879|H2B1M_HUMAN:O60814|H2B1K_HUMAN:P23527|H2B1O_HUMAN:Q8N257|H2B3B_HUMAN:Q93079|H2B1H_HUMAN:P33778|H2B1B_HUMAN:P62807|H2B1C_HUMAN:Q99877|H2B1N_HUMAN:P06899|H2B1J_HUMAN:P58876|H2B1D_HUMAN:Q99880|H2B1L_HUMAN:Q16778|H2B2E_HUMAN	DB Search
RPIIVISDKMLRSLE	91.49	1769.02	15	2.4	590.685	3	55.8531	19776	HF1TL20220808_YD53_HLA_classI_DR3_CTRL_5ul_charge1_5_Rep3.raw	229000	699000	1200000	540000	544000	707000	6	1	1	1	1	1	1			P21580|TNAP3_HUMAN	DB Search
ALSDHHIYLEGTLLK	91.44	1708.91	15	2	570.649	3	45.6526	15663	HF1TL20220808_YD53_HLA_classI_DR3_CTRL_5ul_charge1_5_Rep1.raw	61700	216000					2	1	1	0	0	0	0			P04075|ALDOA_HUMAN	DB Search
ESYSIYVYK	91.24	1150.55	9	2.4	576.286	2	48.3991	17380	HF1TL20220811_YD53_HLA_classI_DR3_DMSO_5ul_charge1_5_Rep3.raw				60800	52200	69800	3	0	0	0	1	1	1			Q6DRA6|H2B2D_HUMAN:P33778|H2B1B_HUMAN:Q6DN03|H2B2C_HUMAN:P06899|H2B1J_HUMAN:P23527|H2B1O_HUMAN:Q8N257|H2B3B_HUMAN:Q16778|H2B2E_HUMAN	DB Search
QFHEKTSAL	91.23	1059.53	9	1.4	530.775	2	22.6525	7084	HF1TL20220811_YD53_HLA_classI_DR3_DMSO_5ul_charge1_5_Rep3.raw				107000	93500	151000	3	0	0	0	1	1	1			Q8WXH0|SYNE2_HUMAN	DB Search
MGFTREHAM	91.23	1078.47	9	0.1	540.242	2	26.571	8684	HF1TL20220811_YD53_HLA_classI_DR3_DMSO_5ul_charge1_5_Rep3.raw	32500				106000	82700	3	1	0	0	0	1	1			Q7Z6Z7|HUWE1_HUMAN	DB Search
YSDKYFDEHY	91.22	1365.55	10	1.9	456.192	3	37.3575	12979	HF1TL20220811_YD53_HLA_classI_DR3_DMSO_5ul_charge1_5_Rep3.raw	64300	195000	89300	219000	112000	581000	8	1	1	1	2	1	2			P33552|CKS2_HUMAN	DB Search
VVRKPAQSRLDDD	91.22	1497.79	13	1	500.271	3	18.9748	5571	HF1TL20220811_YD53_HLA_classI_DR3_DMSO_5ul_charge1_5_Rep3.raw						107000	1	0	0	0	0	0	1			P82914|RT15_HUMAN	DB Search
VTEDGNQHVY	91.22	1160.51	10	1.7	581.263	2	23.625	7422	HF1TL20220811_YD53_HLA_classI_DR3_DMSO_5ul_charge1_5_Rep3.raw	134000	191000	364000	678000	617000	1120000	9	1	1	1	2	2	2			Q8WU10|PYRD1_HUMAN	DB Search
ETTFLVDKY	91.21	1114.55	9	1.6	558.285	2	53.1165	19191	HF1TL20220811_YD53_HLA_classI_DR3_DMSO_5ul_charge1_5_Rep3.raw	68800	178000	321000		272000	267000	5	1	1	1	0	1	1			P48444|COPD_HUMAN	DB Search
DHVVWSLFNTL	91.2	1329.67	11	2	665.844	2	100.66	37807	HF1TL20220811_YD53_HLA_classI_DR3_DMSO_5ul_charge1_5_Rep3.raw		93000		98900	112000	151000	4	0	1	0	1	1	1			Q01628|IFM3_HUMAN:P13164|IFM1_HUMAN:Q01629|IFM2_HUMAN	DB Search
TVDKSTGKPTLY	91.19	1308.69	12	5.2	655.357	2	25.3122	8130	HF1TL20220811_YD53_HLA_classI_DR3_DMSO_5ul_charge1_5_Rep3.raw				32300	49300	57000	3	0	0	0	1	1	1			P01871|IGHM_HUMAN	DB Search
MFHIRAVIL	91.18	1098.64	9	1.2	550.327	2	60.1876	21934	HF1TL20220811_YD53_HLA_classI_DR3_DMSO_5ul_charge1_5_Rep3.raw						189000	1	0	0	0	0	0	1			P20036|DPA1_HUMAN	DB Search
PTDNPEAHSNLY	91.17	1356.59	12	0.6	679.305	2	31.399	10573	HF1TL20220811_YD53_HLA_classI_DR3_DMSO_5ul_charge1_5_Rep3.raw	49100			125000	229000	255000	4	1	0	0	1	1	1			Q12851|M4K2_HUMAN	DB Search
DVKIYLDENYERIN	91.17	1782.88	14	0.8	595.301	3	59.0383	21516	HF1TL20220811_YD53_HLA_classI_DR3_DMSO_5ul_charge1_5_Rep3.raw	619000	1370000	3230000	1240000	1580000	792000	10	1	2	2	2	2	1			Q9NQX7|ITM2C_HUMAN	DB Search
LELIKKHLL	91.17	1105.72	9	2.5	553.87	2	37.1875	12939	HF1TL20220811_YD53_HLA_classI_DR3_DMSO_5ul_charge1_5_Rep3.raw						75500	1	0	0	0	0	0	1			P42224|STAT1_HUMAN	DB Search
DVKGRIYQL	91.17	1090.61	9	1.7	546.315	2	37.0817	12825	HF1TL20220811_YD53_HLA_classI_DR3_DMSO_5ul_charge1_5_Rep3.raw					2890000	6520000	2	0	0	0	0	1	1			Q15021|CND1_HUMAN	DB Search
LLDKPVFSFY	91.17	1227.65	10	-0.5	614.834	2	79.9876	29712	HF1TL20220811_YD53_HLA_classI_DR3_DMSO_5ul_charge1_5_Rep3.raw		807000	1240000	631000		846000	4	0	1	1	1	0	1			O96009|NAPSA_HUMAN	DB Search
DPHFHHFL	91.16	1048.49	8	-0.1	525.251	2	32.4569	11006	HF1TL20220811_YD53_HLA_classI_DR3_DMSO_5ul_charge1_5_Rep3.raw						61800	1	0	0	0	0	0	1			Q49A26|GLYR1_HUMAN	DB Search
RPHHKILDM	91.16	1145.61	9	1.4	382.879	3	23.2314	7314	HF1TL20220811_YD53_HLA_classI_DR3_DMSO_5ul_charge1_5_Rep3.raw		32000				112000	3	0	1	0	0	0	2			Q08J23|NSUN2_HUMAN	DB Search
MLKIKQEQF	91.16	1163.64	9	0.7	582.826	2	33.7451	11551	HF1TL20220811_YD53_HLA_classI_DR3_DMSO_5ul_charge1_5_Rep3.raw					94500	122000	2	0	0	0	0	1	1			P82914|RT15_HUMAN	DB Search
IADMGHLKY	91.16	1046.52	9	0	1047.53	1	34.3579	11751	HF1TL20220811_YD53_HLA_classI_DR3_DMSO_5ul_charge1_5_Rep3.raw	3080000	5190000	4300000	19500000	21500000	19800000	10	1	1	2	2	2	2			P12004|PCNA_HUMAN	DB Search
ESYSVYVYK	91.16	1136.54	9	-0.7	569.276	2	42.8709	15196	HF1TL20220811_YD53_HLA_classI_DR3_DMSO_5ul_charge1_5_Rep3.raw				141000	86800	258000	3	0	0	0	1	1	1			P57053|H2BFS_HUMAN:Q93079|H2B1H_HUMAN:Q5QNW6|H2B2F_HUMAN:Q99879|H2B1M_HUMAN:P62807|H2B1C_HUMAN:O60814|H2B1K_HUMAN:Q99877|H2B1N_HUMAN:P58876|H2B1D_HUMAN:Q99880|H2B1L_HUMAN	DB Search
YVDAVLGKGHQY	91.16	1348.68	12	1.6	450.567	3	33.1555	11288	HF1TL20220811_YD53_HLA_classI_DR3_DMSO_5ul_charge1_5_Rep3.raw	127000	419000	378000	357000	998000	1180000	11	2	2	1	2	2	2			Q12769|NU160_HUMAN	DB Search
DVKAKLHEL	91.15	1051.6	9	1.6	526.809	2	27.0472	8860	HF1TL20220811_YD53_HLA_classI_DR3_DMSO_5ul_charge1_5_Rep3.raw		206000	218000	600000		654000	4	0	1	1	1	0	1			Q13813|SPTN1_HUMAN	DB Search
TPFGKRLL	91.15	930.565	8	-0.6	466.29	2	34.6224	11898	HF1TL20220811_YD53_HLA_classI_DR3_DMSO_5ul_charge1_5_Rep3.raw						100000	1	0	0	0	0	0	1			P52701|MSH6_HUMAN	DB Search
VMKKKALL	91.14	929.61	8	3	465.813	2	20.8173	6329	HF1TL20220811_YD53_HLA_classI_DR3_DMSO_5ul_charge1_5_Rep3.raw						16000	1	0	0	0	0	0	1			O14578|CTRO_HUMAN	DB Search
TVTAMDVVYALK	91.14	1309.7	12	1.9	655.856	2	75.6668	28057	HF1TL20220811_YD53_HLA_classI_DR3_DMSO_5ul_charge1_5_Rep3.raw	247000	1880000					3	1	2	0	0	0	0			P62805|H4_HUMAN	DB Search
MPKLKPVEL	91.13	1053.63	9	2.2	527.821	2	41.6244	14622	HF1TL20220811_YD53_HLA_classI_DR3_DMSO_5ul_charge1_5_Rep3.raw	86000	237000	273000		504000	1070000	5	1	1	1	0	1	1			P78527|PRKDC_HUMAN	DB Search
RLKKKEYVM	91.13	1193.7	9	3.4	398.907	3	19.6897	5863	HF1TL20220811_YD53_HLA_classI_DR3_DMSO_5ul_charge1_5_Rep3.raw	9690			264000	262000	122000	6	1	0	0	2	2	1			Q9NS37|ZHANG_HUMAN	DB Search
VTDRSDARLQY	91.13	1322.66	11	0	662.336	2	26.0101	8411	HF1TL20220811_YD53_HLA_classI_DR3_DMSO_5ul_charge1_5_Rep3.raw				592000	591000	592000	6	0	0	0	2	2	2			Q96BI3|APH1A_HUMAN	DB Search
FVETESVRY	91.12	1128.55	9	0.5	565.28	2	38.165	13328	HF1TL20220811_YD53_HLA_classI_DR3_DMSO_5ul_charge1_5_Rep3.raw			695000	92000			2	0	0	1	1	0	0			P48444|COPD_HUMAN	DB Search
QVKRNDYVHAL	91.12	1341.72	11	2.2	448.247	3	25.1082	8041	HF1TL20220811_YD53_HLA_classI_DR3_DMSO_5ul_charge1_5_Rep3.raw				877000	919000	1100000	6	0	0	0	2	2	2			Q99873|ANM1_HUMAN	DB Search
WSQHYHQGYY	91.12	1367.57	10	1.3	456.864	3	28.3708	9344	HF1TL20220811_YD53_HLA_classI_DR3_DMSO_5ul_charge1_5_Rep3.raw	1620000	1600000		5470000	6740000	4970000	10	2	2	0	2	2	2			Q00839|HNRPU_HUMAN	DB Search
EIQKKLYTL	91.12	1134.66	9	0.8	568.34	2	34.6224	11861	HF1TL20220811_YD53_HLA_classI_DR3_DMSO_5ul_charge1_5_Rep3.raw				123000	200000	294000	3	0	0	0	1	1	1			O75116|ROCK2_HUMAN	DB Search
SIKKLITSM	91.12	1019.6	9	0.3	510.81	2	37.5095	12996	HF1TL20220811_YD53_HLA_classI_DR3_DMSO_5ul_charge1_5_Rep3.raw				975000		2450000	2	0	0	0	1	0	1			Q9Y490|TLN1_HUMAN	DB Search
QSKARIQEF	91.12	1105.59	9	1.4	553.802	2	24.1653	7683	HF1TL20220811_YD53_HLA_classI_DR3_DMSO_5ul_charge1_5_Rep3.raw						180000	1	0	0	0	0	0	1			P13807|GYS1_HUMAN	DB Search
SQPKIVKWDRDM	91.12	1501.77	12	1.1	501.598	3	31.0391	10423	HF1TL20220811_YD53_HLA_classI_DR3_DMSO_5ul_charge1_5_Rep3.raw				117000	150000	124000	3	0	0	0	1	1	1			P61769|B2MG_HUMAN	DB Search
QTDAAKGFGGKY	91.12	1241.6	12	1.6	621.81	2	24.4188	7794	HF1TL20220811_YD53_HLA_classI_DR3_DMSO_5ul_charge1_5_Rep3.raw		28800		112000	71400	60500	4	0	1	0	1	1	1			P14317|HCLS1_HUMAN	DB Search
DMQLRHYEM	91.12	1221.53	9	1.1	611.771	2	38.1769	13325	HF1TL20220811_YD53_HLA_classI_DR3_DMSO_5ul_charge1_5_Rep3.raw					83400	142000	2	0	0	0	0	1	1			P49750|YLPM1_HUMAN	DB Search
VPPKKHLL	91.11	930.601	8	1.5	466.309	2	20.2403	6080	HF1TL20220811_YD53_HLA_classI_DR3_DMSO_5ul_charge1_5_Rep3.raw				421000	433000	418000	3	0	0	0	1	1	1			Q9Y4A5|TRRAP_HUMAN	DB Search
GPPKLDIRKEEKQIMIDIFHP	91.11	2503.36	21	3.1	501.681	5	70.1298	25809	HF1TL20220811_YD53_HLA_classI_DR3_DMSO_5ul_charge1_5_Rep3.raw	4950000	22700000	39800000	6040000	6380000	8660000	12	1	2	3	2	2	2			P15260|INGR1_HUMAN	DB Search
HAKMIFMEL	91.11	1118.56	9	3.6	560.29	2	58.2241	21231	HF1TL20220811_YD53_HLA_classI_DR3_DMSO_5ul_charge1_5_Rep3.raw						219000	1	0	0	0	0	0	1			O14976|GAK_HUMAN	DB Search
GERAMTKDNNLLGKFE	91.11	1821.9	16	1.2	608.309	3	37.422	13005	HF1TL20220811_YD53_HLA_classI_DR3_DMSO_5ul_charge1_5_Rep3.raw	480000	739000		967000	1090000	1890000	7	2	2	0	1	1	1			P11142|HSP7C_HUMAN	DB Search
QTDNLELKKLVY	91.11	1462.8	12	3.7	488.61	3	48.5301	17420	HF1TL20220811_YD53_HLA_classI_DR3_DMSO_5ul_charge1_5_Rep3.raw		960000			510000	538000	3	0	1	0	0	1	1			P63010|AP2B1_HUMAN:Q10567|AP1B1_HUMAN	DB Search
QSLPKKVSL	91.1	998.612	9	1	500.314	2	28.8441	9559	HF1TL20220811_YD53_HLA_classI_DR3_DMSO_5ul_charge1_5_Rep3.raw				112000	90900		2	0	0	0	1	1	0			Q96B01|R51A1_HUMAN	DB Search
ETERTRNLY	91.1	1180.58	9	0.9	591.3	2	22.1203	6857	HF1TL20220811_YD53_HLA_classI_DR3_DMSO_5ul_charge1_5_Rep3.raw	151000	240000				1000000	3	1	1	0	0	0	1			Q9BZJ0|CRNL1_HUMAN	DB Search
AAVPSGASTGIYEALELR	91.1	1803.94	18	-1.2	902.975	2	74.3969	27518	HF1TL20220811_YD53_HLA_classI_DR3_DMSO_5ul_charge1_5_Rep3.raw	604000	1090000	77200	525000	519000	720000	8	2	2	1	1	1	1			P09104|ENOG_HUMAN:P06733|ENOA_HUMAN:P13929|ENOB_HUMAN	DB Search
GAGSSEPVTGLDAK	91.1	1287.63	14	1.2	644.823	2	22.6525	6962	HF1TL20220811_YD53_HLA_classI_DR3_DMSO_5ul_charge1_5_Rep3.raw	26500000	37500000	60300000	61500000	72800000	77100000	22	4	4	3	3	4	4			rsB|iRT-pepB|iRT-pepB	DB Search
FTEPNRHFY	91.1	1209.56	9	-0.7	404.193	3	31.1979	10492	HF1TL20220811_YD53_HLA_classI_DR3_DMSO_5ul_charge1_5_Rep3.raw	225000	325000		365000	743000	1570000	7	2	1	0	1	1	2			Q7Z6M2|FBX33_HUMAN	DB Search
PTDMEHTGHY	91.1	1186.47	10	-1.2	396.497	3	20.9619	6366	HF1TL20220811_YD53_HLA_classI_DR3_DMSO_5ul_charge1_5_Rep3.raw	43900	55300		329000	392000	250000	9	2	1	0	2	2	2			P22794|EVI2A_HUMAN	DB Search
MATPLLMQALPMGAL	91.1	1556.81	15	1.1	779.415	2	110.4	41703	HF1TL20220811_YD53_HLA_classI_DR3_DMSO_5ul_charge1_5_Rep3.raw		2590000	2610000	125000			3	0	1	1	1	0	0			P04233|HG2A_HUMAN	DB Search
HLRKYNEAL	91.1	1142.62	9	1.2	381.881	3	22.4164	6982	HF1TL20220811_YD53_HLA_classI_DR3_DMSO_5ul_charge1_5_Rep3.raw				670000	339000	768000	5	0	0	0	2	1	2			Q9BYX4|IFIH1_HUMAN	DB Search
MATPLLMQALPMGALPQ	91.1	1781.92	17	-0.8	891.969	2	109.587	41351	HF1TL20220811_YD53_HLA_classI_DR3_DMSO_5ul_charge1_5_Rep3.raw	497000	1850000	4500000	4430000	5730000	3210000	6	1	1	1	1	1	1			P04233|HG2A_HUMAN	DB Search
GPVGVFEWEAFARGTKA	91.1	1820.92	17	2.6	607.982	3	70.7796	26134	HF1TL20220811_YD53_HLA_classI_DR3_DMSO_5ul_charge1_5_Rep3.raw	315000	1050000	1780000	488000	626000	714000	7	1	1	2	1	1	1			P00558|PGK1_HUMAN	DB Search
HIKHRVQEL	91.09	1158.66	9	0.7	387.228	3	19.4284	5759	HF1TL20220811_YD53_HLA_classI_DR3_DMSO_5ul_charge1_5_Rep3.raw	266000		621000	842000	1070000	926000	6	2	0	1	1	1	1			Q9Y490|TLN1_HUMAN	DB Search
ATDRFRSLY	91.09	1127.57	9	0.3	376.865	3	33.532	11451	HF1TL20220811_YD53_HLA_classI_DR3_DMSO_5ul_charge1_5_Rep3.raw					795000	1110000	3	0	0	0	0	1	2			Q03001|DYST_HUMAN	DB Search
MFYVDLDKKETVWH	91.09	1809.88	14	1.3	604.3	3	57.2307	20891	HF1TL20220811_YD53_HLA_classI_DR3_DMSO_5ul_charge1_5_Rep3.raw				597000	633000	609000	6	0	0	0	2	2	2			P20036|DPA1_HUMAN	DB Search
ATDMPVKNQY	91.09	1165.54	10	1.5	583.78	2	29.0399	9641	HF1TL20220811_YD53_HLA_classI_DR3_DMSO_5ul_charge1_5_Rep3.raw		69900		119000	150000	141000	4	0	1	0	1	1	1			Q96CN4|EVI5L_HUMAN	DB Search
FPPKKLFSL	91.09	1075.64	9	0	538.829	2	54.5825	19231	HF1TL20220811_YD53_HLA_classI_DR3_DMSO_5ul_charge1_5_Rep3.raw			1840000	1640000	4920000	6560000	6	0	0	2	2	1	1			Q15036|SNX17_HUMAN	DB Search
ALDGGFQMHY	91.09	1137.49	10	2.8	569.755	2	55.5952	20182	HF1TL20220811_YD53_HLA_classI_DR3_DMSO_5ul_charge1_5_Rep3.raw		86200				87700	2	0	1	0	0	0	1			Q9Y6B2|EID1_HUMAN	DB Search
IQLIVQDKESVFSPR	91.09	1757.97	15	2.7	586.998	3	55.6609	20135	HF1TL20220811_YD53_HLA_classI_DR3_DMSO_5ul_charge1_5_Rep3.raw		1970000	3690000	1050000	1150000	1280000	7	0	2	2	1	1	1			Q9UQV4|LAMP3_HUMAN	DB Search
STDWHVVNY	91.08	1119.5	9	1.2	560.757	2	50.7378	18259	HF1TL20220811_YD53_HLA_classI_DR3_DMSO_5ul_charge1_5_Rep3.raw		671000	1040000	927000	1020000	963000	5	0	1	1	1	1	1			Q5JSL3|DOC11_HUMAN	DB Search
VEATFGVDESNAK	91.08	1365.64	13	-0.1	683.828	2	29.3192	9753	HF1TL20220811_YD53_HLA_classI_DR3_DMSO_5ul_charge1_5_Rep3.raw	23300000	29800000	48400000	32100000	33200000	63800000	19	4	3	3	3	3	3			rsC|iRT-pepC|iRT-pepC	DB Search
GPVGVFEWEAFARGTK	91.08	1749.88	16	2.3	584.303	3	70.4746	25918	HF1TL20220811_YD53_HLA_classI_DR3_DMSO_5ul_charge1_5_Rep3.raw	1230000	4230000	7010000	2320000	2590000	2770000	11	1	2	2	2	2	2			P00558|PGK1_HUMAN	DB Search
HPPPHLKTQL	91.08	1166.66	10	0.5	389.893	3	22.8443	7194	HF1TL20220811_YD53_HLA_classI_DR3_DMSO_5ul_charge1_5_Rep3.raw	515000	1180000		2700000	3180000	3120000	10	2	2	0	2	2	2			Q9NR56|MBNL1_HUMAN:Q9NUK0|MBNL3_HUMAN	DB Search
YIIKDKHIL	91.08	1141.69	9	0.9	381.57	3	30.8258	10329	HF1TL20220811_YD53_HLA_classI_DR3_DMSO_5ul_charge1_5_Rep3.raw		66300				260000	2	0	1	0	0	0	1			P51531|SMCA2_HUMAN:P51532|SMCA4_HUMAN	DB Search
DPKKRLTTF	91.08	1104.63	9	0.9	553.322	2	24.4957	7795	HF1TL20220811_YD53_HLA_classI_DR3_DMSO_5ul_charge1_5_Rep3.raw	108000			263000	253000	208000	4	1	0	0	1	1	1			Q16566|KCC4_HUMAN	DB Search
KNMKHLWFF	91.08	1249.64	9	0.9	417.555	3	51.3086	18478	HF1TL20220811_YD53_HLA_classI_DR3_DMSO_5ul_charge1_5_Rep3.raw					2160000	2250000	4	0	0	0	0	2	2			P06331|HV434_HUMAN	DB Search
QVDPLSALKY	91.07	1132.61	10	1.7	567.315	2	66.5586	24415	HF1TL20220811_YD53_HLA_classI_DR3_DMSO_5ul_charge1_5_Rep3.raw		3080000	3570000			2550000	3	0	1	1	0	0	1			Q9UL63|MKLN1_HUMAN	DB Search
EKKYFAATQFEPLAA	91.07	1712.88	15	1.9	571.967	3	55.7667	20250	HF1TL20220811_YD53_HLA_classI_DR3_DMSO_5ul_charge1_5_Rep3.raw					837000	875000	2	0	0	0	0	1	1			Q9UIQ6|LCAP_HUMAN	DB Search
DGKDYIALNEDLR	91.07	1520.75	13	3.3	507.925	3	50.3224	18124	HF1TL20220811_YD53_HLA_classI_DR3_DMSO_5ul_charge1_5_Rep3.raw		262000	236000	176000	76300	117000	6	0	1	1	2	1	1			P10321|HLAC_HUMAN:P04439|HLAA_HUMAN:P01889|HLAB_HUMAN:P01893|HLAH_HUMAN	DB Search
DGKDYLALNEDLR	91.07	1520.75	13	3.3	507.925	3	50.3224	18124	HF1TL20220811_YD53_HLA_classI_DR3_DMSO_5ul_charge1_5_Rep3.raw		262000	236000	176000	76300	117000	6	0	1	1	2	1	1			P17693|HLAG_HUMAN	DB Search
RQLFERDWSSRYA	91.07	1712.84	13	-0.4	571.953	3	38.5533	13442	HF1TL20220811_YD53_HLA_classI_DR3_DMSO_5ul_charge1_5_Rep3.raw			293000			817000	2	0	0	1	0	0	1			Q96BZ4|PLD4_HUMAN	DB Search
VDDTQFVRFDSDAASPR	91.07	1924.89	17	3.7	642.64	3	50.974	18337	HF1TL20220811_YD53_HLA_classI_DR3_DMSO_5ul_charge1_5_Rep3.raw	676000	1680000	3030000	1260000	1660000	1730000	6	1	1	1	1	1	1			P10321|HLAC_HUMAN:P01889|HLAB_HUMAN	DB Search
WEKWYIPDPTGKFNLIR	91.07	2162.13	17	0.8	541.541	4	73.7574	27284	HF1TL20220811_YD53_HLA_classI_DR3_DMSO_5ul_charge1_5_Rep3.raw	61800	437000	686000			142000	6	1	2	2	0	0	1			Q68CQ7|GL8D1_HUMAN	DB Search
QSN(+0.98)ETALHYF	91.07	1209.53	10	0	605.772	2	54.5832	19739	HF1TL20220811_YD53_HLA_classI_DR3_DMSO_5ul_charge1_5_Rep3.raw		1690000	2970000		2350000	2310000	4	0	1	1	0	1	1	Deamidation (NQ)	N3:Deamidation (NQ):20.41	Q9UBV2|SE1L1_HUMAN	DB Search
LSKVWRDQHFVKIQ	91.07	1782.99	14	0.5	446.755	4	35.1982	12104	HF1TL20220811_YD53_HLA_classI_DR3_DMSO_5ul_charge1_5_Rep3.raw	387000	604000		771000	1010000	1350000	9	2	1	0	2	2	2			P02786|TFR1_HUMAN	DB Search
AYLPVNESFGFTADLR	91.06	1798.89	16	2.4	900.454	2	82.1307	30554	HF1TL20220811_YD53_HLA_classI_DR3_DMSO_5ul_charge1_5_Rep3.raw						133000	1	0	0	0	0	0	1			P13639|EF2_HUMAN	DB Search
A(+42.01)LKRINKELSDLARD	91.06	1783	15	2.6	446.757	4	58.5258	21307	HF1TL20220811_YD53_HLA_classI_DR3_DMSO_5ul_charge1_5_Rep3.raw	550000	341000	541000	147000	196000	283000	7	2	1	1	1	1	1	Acetylation (Protein N-term)	A1:Acetylation (Protein N-term):1000.00	P61077|UB2D3_HUMAN	DB Search
DGLDAASYYAPVR	91.06	1396.66	13	2.6	699.34	2	60.863	22257	HF1TL20220811_YD53_HLA_classI_DR3_DMSO_5ul_charge1_5_Rep3.raw	14700000	114000	29200000	31800000	35100000	39500000	10	2	1	3	1	1	2			rsG|iRT-pepG|iRT-pepG	DB Search
SASYKADTVAKVQ	91.06	1366.71	13	2.6	456.578	3	22.8981	7177	HF1TL20220811_YD53_HLA_classI_DR3_DMSO_5ul_charge1_5_Rep3.raw	45900	78100	123000	632000	625000	745000	8	1	1	1	2	1	2			P04114|APOB_HUMAN	DB Search
SEPVTGLDAK	91.06	1015.52	10	0.6	508.767	2	27.6947	9056	HF1TL20220811_YD53_HLA_classI_DR3_DMSO_5ul_charge1_5_Rep3.raw		429000	957000	808000	1200000	1300000	5	0	1	1	1	1	1			rsB|iRT-pepB|iRT-pepB	DB Search
YGYLKKYHI	91.06	1183.64	9	-0.6	592.826	2	31.1132	10494	HF1TL20220811_YD53_HLA_classI_DR3_DMSO_5ul_charge1_5_Rep3.raw				92500	113000	283000	5	0	0	0	2	1	2			P19784|CSK22_HUMAN	DB Search
ITSIVKDSSAARNG	91.06	1417.75	14	3	473.593	3	23.3959	7377	HF1TL20220811_YD53_HLA_classI_DR3_DMSO_5ul_charge1_5_Rep3.raw	26400	90700	82100	87100	105000	191000	8	1	2	1	1	1	2			O00560|SDCB1_HUMAN	DB Search
MVDPLLTKY	91.05	1078.57	9	-1.2	540.293	2	59.6106	21769	HF1TL20220811_YD53_HLA_classI_DR3_DMSO_5ul_charge1_5_Rep3.raw				314000	412000		2	0	0	0	1	1	0			Q9H5Z1|DHX35_HUMAN	DB Search
VPDHVVWSLFNTL	91.05	1525.79	13	1.4	763.905	2	98.0505	36716	HF1TL20220811_YD53_HLA_classI_DR3_DMSO_5ul_charge1_5_Rep3.raw	4520000	11200000	9430000	4100000	3910000	4150000	7	1	2	1	1	1	1			Q01628|IFM3_HUMAN:P13164|IFM1_HUMAN:Q01629|IFM2_HUMAN	DB Search
IQRTPKIQVYSRH	91.05	1624.92	13	1.1	542.647	3	22.6525	7066	HF1TL20220811_YD53_HLA_classI_DR3_DMSO_5ul_charge1_5_Rep3.raw	15500	65700		325000		401000	4	1	1	0	1	0	1			P61769|B2MG_HUMAN	DB Search
YTDMESEDYHFY	91.05	1598.59	12	1.4	800.302	2	60.4976	22099	HF1TL20220811_YD53_HLA_classI_DR3_DMSO_5ul_charge1_5_Rep3.raw		125000	225000		258000	284000	4	0	1	1	0	1	1			Q7Z6Z7|HUWE1_HUMAN	DB Search
KIDENQLMY	91.04	1152.55	9	0.9	577.282	2	44.9326	15983	HF1TL20220811_YD53_HLA_classI_DR3_DMSO_5ul_charge1_5_Rep3.raw	343000	800000	1170000		908000	819000	5	1	1	1	0	1	1			Q96RT1|ERBIN_HUMAN	DB Search
PALPLDQLQITHKD	91.04	1587.86	14	1.6	530.295	3	54.8139	19890	HF1TL20220811_YD53_HLA_classI_DR3_DMSO_5ul_charge1_5_Rep3.raw						46200	1	0	0	0	0	0	1			Q9H1I8|ASCC2_HUMAN	DB Search
MATPLLMQALPMGALP	91.04	1653.87	16	0.6	827.941	2	110.394	41684	HF1TL20220811_YD53_HLA_classI_DR3_DMSO_5ul_charge1_5_Rep3.raw		11900000	13600000	2000000	1660000	3430000	5	0	1	1	1	1	1			P04233|HG2A_HUMAN	DB Search
DQSAYDGKDYIALNEDLR	91.03	2084.97	18	1.6	695.997	3	58.6037	21359	HF1TL20220811_YD53_HLA_classI_DR3_DMSO_5ul_charge1_5_Rep3.raw		83500			57000	74100	3	0	1	0	0	1	1			P10321|HLAC_HUMAN	DB Search
MVEKRVLAL	91.03	1057.63	9	0.7	529.824	2	34.7489	11945	HF1TL20220811_YD53_HLA_classI_DR3_DMSO_5ul_charge1_5_Rep3.raw				37200		75000	2	0	0	0	1	0	1			P17252|KPCA_HUMAN:P05771|KPCB_HUMAN	DB Search
ITSIVKDSSAARNGLL	91.03	1643.92	16	0.7	548.981	3	44.2088	15695	HF1TL20220811_YD53_HLA_classI_DR3_DMSO_5ul_charge1_5_Rep3.raw		2170000	3260000	838000	1050000	1000000	5	0	1	1	1	1	1			O00560|SDCB1_HUMAN	DB Search
ATDYHFHFY	91.03	1199.5	9	-1.5	600.758	2	49.8004	17881	HF1TL20220811_YD53_HLA_classI_DR3_DMSO_5ul_charge1_5_Rep3.raw				59100	71800	57900	3	0	0	0	1	1	1			Q9Y2G1|MYRF_HUMAN	DB Search
FLKTKIYSV	91.03	1097.65	9	1.8	549.833	2	38.1129	13311	HF1TL20220811_YD53_HLA_classI_DR3_DMSO_5ul_charge1_5_Rep3.raw						100000	1	0	0	0	0	0	1			Q9NYY8|FAKD2_HUMAN	DB Search
ELDGPKGTGY	91.02	1035.49	10	1.8	518.752	2	28.7931	9528	HF1TL20220811_YD53_HLA_classI_DR3_DMSO_5ul_charge1_5_Rep3.raw					130000	119000	2	0	0	0	0	1	1			P42224|STAT1_HUMAN	DB Search
A(+42.01)EEGIAAGGVMDVNTALQEVLKTALIHD	91.02	2906.47	28	0.8	969.835	3	108.706	40078	HF1TL20220808_YD53_HLA_classI_DR3_CTRL_5ul_charge1_5_Rep1.raw							0	0	0	0	0	0	0	Acetylation (Protein N-term)	A1:Acetylation (Protein N-term):1000.00	P25398|RS12_HUMAN	DB Search
LADVNNIGKY	91.02	1105.58	10	1	553.796	2	40.7037	14352	HF1TL20220811_YD53_HLA_classI_DR3_DMSO_5ul_charge1_5_Rep3.raw		72400				98100	2	0	1	0	0	0	1			P28838|AMPL_HUMAN	DB Search
ISEQFTAM(+15.99)FR	91.02	1244.59	10	-1.1	623.3	2	49.013	17594	HF1TL20220811_YD53_HLA_classI_DR3_DMSO_5ul_charge1_5_Rep3.raw					61000	60300	2	0	0	0	0	1	1	Oxidation (M)	M8:Oxidation (M):1000.00	P68371|TBB4B_HUMAN:Q13509|TBB3_HUMAN:Q13885|TBB2A_HUMAN:Q9BVA1|TBB2B_HUMAN:P07437|TBB5_HUMAN:P04350|TBB4A_HUMAN	DB Search
YQDPDATSLKY	91.02	1299.6	11	2.3	650.808	2	41.6244	14688	HF1TL20220811_YD53_HLA_classI_DR3_DMSO_5ul_charge1_5_Rep3.raw	328000				587000	1180000	3	1	0	0	0	1	1			Q86WJ1|CHD1L_HUMAN	DB Search
LTDIFQHDTY	91.01	1251.58	10	0.7	626.796	2	57.947	21096	HF1TL20220811_YD53_HLA_classI_DR3_DMSO_5ul_charge1_5_Rep3.raw		368000		313000	417000	349000	4	0	1	0	1	1	1			Q96BQ5|CC127_HUMAN	DB Search
ETDNMFNRY	91.01	1188.49	9	0	595.251	2	42.5938	15114	HF1TL20220811_YD53_HLA_classI_DR3_DMSO_5ul_charge1_5_Rep3.raw		119000	180000		160000	313000	4	0	1	1	0	1	1			O00462|MANBA_HUMAN	DB Search
HPHLKILHM	91.01	1124.63	9	0.9	375.884	3	29.0908	9676	HF1TL20220811_YD53_HLA_classI_DR3_DMSO_5ul_charge1_5_Rep3.raw		31600		45900	44800	40900	4	0	1	0	1	1	1			O60346|PHLP1_HUMAN	DB Search
SLYKHHVV	91.01	981.54	8	3.2	491.779	2	20.8016	6322	HF1TL20220811_YD53_HLA_classI_DR3_DMSO_5ul_charge1_5_Rep3.raw					94400		1	0	0	0	0	1	0			P36508|ZNF76_HUMAN:P52747|ZN143_HUMAN	DB Search
LNTILPDARDPAFKA	91.01	1640.89	15	2.1	547.971	3	53.2783	19238	HF1TL20220811_YD53_HLA_classI_DR3_DMSO_5ul_charge1_5_Rep3.raw		187000	340000		127000	157000	4	0	1	1	0	1	1			P11279|LAMP1_HUMAN	DB Search
ELMTKKWLL	91	1160.66	9	-0.3	581.338	2	54.8211	19873	HF1TL20220811_YD53_HLA_classI_DR3_DMSO_5ul_charge1_5_Rep3.raw			171000	493000		601000	3	0	0	1	1	0	1			O60645|EXOC3_HUMAN	DB Search
DVNQIFKDLAMMIHDQG	91	1973.93	17	-4.2	658.982	3	109.314	41260	HF1TL20220811_YD53_HLA_classI_DR3_DMSO_5ul_charge1_5_Rep3.raw							0	0	0	0	0	0	0			Q86Y82|STX12_HUMAN	DB Search
MLRSHVREL	90.99	1139.62	9	1.4	380.882	3	23.1963	7284	HF1TL20220811_YD53_HLA_classI_DR3_DMSO_5ul_charge1_5_Rep3.raw				66700		45500	2	0	0	0	1	0	1			Q29RF7|PDS5A_HUMAN	DB Search
DIVADHVASYGVN	90.99	1358.65	13	3.2	680.333	2	53.6252	19412	HF1TL20220811_YD53_HLA_classI_DR3_DMSO_5ul_charge1_5_Rep3.raw				494000	631000	677000	3	0	0	0	1	1	1			P01906|DQA2_HUMAN:P01909|DQA1_HUMAN	DB Search
HAMKQAVM	90.99	914.447	8	1.7	458.231	2	20.3483	6127	HF1TL20220811_YD53_HLA_classI_DR3_DMSO_5ul_charge1_5_Rep3.raw	19100	39500			135000	91000	4	1	1	0	0	1	1			Q99471|PFD5_HUMAN	DB Search
ATEIELAKQITSY	90.99	1465.77	13	2.1	733.892	2	65.2757	23965	HF1TL20220811_YD53_HLA_classI_DR3_DMSO_5ul_charge1_5_Rep3.raw				245000	230000	269000	3	0	0	0	1	1	1			P50990|TCPQ_HUMAN	DB Search
NTDGFLLPKY	90.99	1166.6	10	4.1	584.308	2	63.1142	23148	HF1TL20220811_YD53_HLA_classI_DR3_DMSO_5ul_charge1_5_Rep3.raw						103000	1	0	0	0	0	0	1			Q86TN4|TRPT1_HUMAN	DB Search
QPMNKFLL	90.99	989.537	8	1.5	495.776	2	54.7503	19841	HF1TL20220811_YD53_HLA_classI_DR3_DMSO_5ul_charge1_5_Rep3.raw			672000	532000	593000	682000	4	0	0	1	1	1	1			Q92918|M4K1_HUMAN	DB Search
LPSQAFEYILYNKG	90.99	1641.84	14	1.2	821.928	2	76.7312	28434	HF1TL20220811_YD53_HLA_classI_DR3_DMSO_5ul_charge1_5_Rep3.raw	1710000	3900000	5080000	1710000	2030000	2090000	9	2	2	2	1	1	1			P09668|CATH_HUMAN	DB Search
ETEREYFNRY	90.99	1405.63	10	0.7	703.821	2	31.2823	10516	HF1TL20220811_YD53_HLA_classI_DR3_DMSO_5ul_charge1_5_Rep3.raw	284000	481000		1080000	1780000	2140000	8	1	1	0	2	2	2			Q7Z6E9|RBBP6_HUMAN	DB Search
VVYGIFYATSFLDLYRNPK	90.99	2265.18	19	0.2	756.071	3	87.2144	32066	HF1TL20220808_YD53_HLA_classI_DR3_CTRL_5ul_charge1_5_Rep3.raw			1260000	451000			2	0	0	1	1	0	0			Q92673|SORL_HUMAN	DB Search
ESDGKSRWFY	90.98	1273.57	10	1.3	637.794	2	39.176	13738	HF1TL20220811_YD53_HLA_classI_DR3_DMSO_5ul_charge1_5_Rep3.raw				440000		900000	2	0	0	0	1	0	1			Q9H993|ARMT1_HUMAN	DB Search
YTERRQPLY	90.98	1224.63	9	2.8	613.322	2	24.3509	7766	HF1TL20220811_YD53_HLA_classI_DR3_DMSO_5ul_charge1_5_Rep3.raw						52100	1	0	0	0	0	0	1			Q969X5|ERGI1_HUMAN	DB Search
FLDASGAKLDY	90.98	1198.59	11	1.3	600.302	2	56.9688	20702	HF1TL20220811_YD53_HLA_classI_DR3_DMSO_5ul_charge1_5_Rep3.raw			11600000	4320000	5980000	5360000	4	0	0	1	1	1	1			Q7L1Q6|BZW1_HUMAN	DB Search
LTDYFLKDEY	90.98	1305.61	10	2.5	653.815	2	63.622	23309	HF1TL20220811_YD53_HLA_classI_DR3_DMSO_5ul_charge1_5_Rep3.raw		341000	597000	249000	303000	347000	5	0	1	1	1	1	1			Q13107|UBP4_HUMAN	DB Search
ELKHHHVTL	90.98	1112.61	9	0.4	557.312	2	20.2962	6102	HF1TL20220811_YD53_HLA_classI_DR3_DMSO_5ul_charge1_5_Rep3.raw		76700		337000	433000	442000	4	0	1	0	1	1	1			Q8WXH0|SYNE2_HUMAN	DB Search
NMPKKPVL	90.98	925.542	8	2.7	463.779	2	25.0528	8054	HF1TL20220811_YD53_HLA_classI_DR3_DMSO_5ul_charge1_5_Rep3.raw						121000	1	0	0	0	0	0	1			Q8WWK9|CKAP2_HUMAN	DB Search
YSDHPSGGSY	90.97	1068.41	10	1.6	535.216	2	22.3611	6934	HF1TL20220811_YD53_HLA_classI_DR3_DMSO_5ul_charge1_5_Rep3.raw	87700	147000	141000	533000	634000	492000	7	1	1	1	1	2	1			P38159|RBMX_HUMAN:Q96E39|RMXL1_HUMAN	DB Search
LLDQGQLNKY	90.97	1190.63	10	1.1	596.323	2	42.5315	15022	HF1TL20220811_YD53_HLA_classI_DR3_DMSO_5ul_charge1_5_Rep3.raw	2230000	5180000	8530000	4410000	4490000	9560000	6	1	1	1	1	1	1			Q00610|CLH1_HUMAN	DB Search
ASEQQALHTVQY	90.97	1373.66	12	1.4	687.837	2	36.0515	12460	HF1TL20220811_YD53_HLA_classI_DR3_DMSO_5ul_charge1_5_Rep3.raw				400000	493000	818000	3	0	0	0	1	1	1			Q5SRE5|NU188_HUMAN	DB Search
ASDKETYELRY	90.97	1373.65	11	1.9	458.89	3	33.0246	11218	HF1TL20220811_YD53_HLA_classI_DR3_DMSO_5ul_charge1_5_Rep3.raw	2400000	4440000	3660000	4830000	10700000	10200000	12	2	2	2	2	2	2			Q6P5R6|RL22L_HUMAN	DB Search
GSSEPVTGLDAK	90.97	1159.57	12	0.2	580.793	2	29.2352	9745	HF1TL20220811_YD53_HLA_classI_DR3_DMSO_5ul_charge1_5_Rep3.raw	770000	2160000	1770000	1370000	1710000	1500000	15	2	2	2	3	3	3			rsB|iRT-pepB|iRT-pepB	DB Search
HSDLLEDSKY	90.97	1205.56	10	-1	603.785	2	31.9668	10827	HF1TL20220811_YD53_HLA_classI_DR3_DMSO_5ul_charge1_5_Rep3.raw					67800	59400	2	0	0	0	0	1	1			P18440|ARY1_HUMAN	DB Search
LTEGHSGNYY	90.97	1139.49	10	2.6	570.753	2	26.994	8820	HF1TL20220811_YD53_HLA_classI_DR3_DMSO_5ul_charge1_5_Rep3.raw	43500			149000	168000	141000	4	1	0	0	1	1	1			Q96RD9|FCRL5_HUMAN	DB Search
YKIVN(+0.98)FDPKLLEGKV	90.97	1762.99	15	11.1	588.676	3	62.8248	23033	HF1TL20220811_YD53_HLA_classI_DR3_DMSO_5ul_charge1_5_Rep3.raw							0	0	0	0	0	0	0	Deamidation (NQ)	N5:Deamidation (NQ):1000.00	Q68CQ7|GL8D1_HUMAN	DB Search
PADFSEWSK	90.96	1065.48	9	-1.5	533.745	2	62.2676	22819	HF1TL20220811_YD53_HLA_classI_DR3_DMSO_5ul_charge1_5_Rep3.raw	18700			93600	88400	85800	7	1	0	0	2	2	2			rsH|iRT-pepH|iRT-pepH	DB Search
FTDVNSILRY	90.96	1226.63	10	1.2	614.323	2	67.5306	24802	HF1TL20220811_YD53_HLA_classI_DR3_DMSO_5ul_charge1_5_Rep3.raw	2930000	7350000	9830000	5330000	5840000	7020000	6	1	1	1	1	1	1			P07814|SYEP_HUMAN	DB Search
MGNKRWNSL	90.96	1104.55	9	1.7	553.283	2	27.6201	9086	HF1TL20220811_YD53_HLA_classI_DR3_DMSO_5ul_charge1_5_Rep3.raw	82000			342000	572000	404000	4	1	0	0	1	1	1			P48200|IREB2_HUMAN	DB Search
NIKQKMQEL	90.96	1130.61	9	-0.1	566.313	2	27.518	9031	HF1TL20220811_YD53_HLA_classI_DR3_DMSO_5ul_charge1_5_Rep3.raw	125000	195000		584000	903000		4	1	1	0	1	1	0			Q9NQW6|ANLN_HUMAN	DB Search
SSLKFHNEL	90.96	1073.55	9	2.5	537.784	2	30.7487	10328	HF1TL20220811_YD53_HLA_classI_DR3_DMSO_5ul_charge1_5_Rep3.raw				59900		85600	2	0	0	0	1	0	1			O15397|IPO8_HUMAN	DB Search
RPFERTITM	90.96	1149.6	9	0.2	384.206	3	33.0914	11292	HF1TL20220811_YD53_HLA_classI_DR3_DMSO_5ul_charge1_5_Rep3.raw	386000		491000	62700	1730000	1500000	8	2	0	1	1	2	2			O00560|SDCB1_HUMAN	DB Search
DIHLHTEAL	90.96	1047.53	9	0.9	524.775	2	39.1311	13669	HF1TL20220811_YD53_HLA_classI_DR3_DMSO_5ul_charge1_5_Rep3.raw			91000	215000	305000	607000	4	0	0	1	1	1	1			Q96RL7|VP13A_HUMAN	DB Search
NLKSKYFAV	90.96	1068.6	9	-0.6	535.305	2	34.9893	12051	HF1TL20220811_YD53_HLA_classI_DR3_DMSO_5ul_charge1_5_Rep3.raw				347000	499000	786000	3	0	0	0	1	1	1			Q99707|METH_HUMAN	DB Search
SSDNATLTHY	90.96	1107.48	10	1.4	554.75	2	28.6524	9466	HF1TL20220811_YD53_HLA_classI_DR3_DMSO_5ul_charge1_5_Rep3.raw		186000		407000	487000	488000	5	0	1	0	1	1	2			Q5VWN6|TASO2_HUMAN	DB Search
VLKHNLNSL	90.96	1036.6	9	1.5	519.31	2	26.7144	8708	HF1TL20220811_YD53_HLA_classI_DR3_DMSO_5ul_charge1_5_Rep3.raw	449000			948000	1410000	1390000	4	1	0	0	1	1	1			P01909|DQA1_HUMAN	DB Search
NLKLKLHSF	90.96	1098.65	9	0.5	550.335	2	33.0977	11446	HF1TL20220811_YD53_HLA_classI_DR3_DMSO_5ul_charge1_5_Rep3.raw	1360000	2260000		3540000	12100000	12600000	7	1	1	0	1	2	2			Q09028|RBBP4_HUMAN	DB Search
VSDSKQFTY	90.96	1073.5	9	0.9	537.759	2	31.4133	10561	HF1TL20220811_YD53_HLA_classI_DR3_DMSO_5ul_charge1_5_Rep3.raw	526000			1110000	1730000	1900000	6	1	0	0	1	2	2			Q00653|NFKB2_HUMAN	DB Search
LLDEHHISY	90.95	1125.55	9	1.1	563.781	2	35.4153	12267	HF1TL20220811_YD53_HLA_classI_DR3_DMSO_5ul_charge1_5_Rep3.raw	394000			219000	252000	2860000	6	2	0	0	1	1	2			Q69YQ0|CYTSA_HUMAN	DB Search
VPKTKVVWL	90.95	1068.67	9	1	535.343	2	40.536	14234	HF1TL20220811_YD53_HLA_classI_DR3_DMSO_5ul_charge1_5_Rep3.raw				90300	125000	267000	3	0	0	0	1	1	1			Q8TCG2|P4K2B_HUMAN	DB Search
HLHQTPLHL	90.95	1094.6	9	1.4	548.307	2	27.1474	8843	HF1TL20220811_YD53_HLA_classI_DR3_DMSO_5ul_charge1_5_Rep3.raw	106000	85100				289000	3	1	1	0	0	0	1			Q00653|NFKB2_HUMAN	DB Search
DSDINNRLVY	90.95	1207.58	10	2.5	604.8	2	47.7149	17106	HF1TL20220811_YD53_HLA_classI_DR3_DMSO_5ul_charge1_5_Rep3.raw		101000	217000	131000	169000	165000	5	0	1	1	1	1	1			Q8TE02|ELP5_HUMAN	DB Search
MILNKALML	90.95	1045.6	9	1.4	523.809	2	69.3305	25541	HF1TL20220811_YD53_HLA_classI_DR3_DMSO_5ul_charge1_5_Rep3.raw				214000		294000	2	0	0	0	1	0	1			P01909|DQA1_HUMAN	DB Search
YTDHGSDHHY	90.95	1230.47	10	1.9	616.243	2	18.5061	5405	HF1TL20220811_YD53_HLA_classI_DR3_DMSO_5ul_charge1_5_Rep3.raw		19400		183000	142000	74300	4	0	1	0	1	1	1			Q9Y580|RBM7_HUMAN	DB Search
NVKEKIYAV	90.94	1062.61	9	1.8	532.312	2	27.5058	8990	HF1TL20220811_YD53_HLA_classI_DR3_DMSO_5ul_charge1_5_Rep3.raw	203000	305000		676000	912000	990000	5	1	1	0	1	1	1			Q9NUQ6|SPS2L_HUMAN	DB Search
IEGNLIFDPNNYLPK	90.94	1745.9	15	-0.9	873.956	2	87.5198	32612	HF1TL20220811_YD53_HLA_classI_DR3_DMSO_5ul_charge1_5_Rep3.raw	35100	701000	1150000	640000		655000	5	1	1	1	1	0	1			P04114|APOB_HUMAN	DB Search
TFKIKVMAL	90.94	1049.63	9	1.2	525.823	2	53.1584	19173	HF1TL20220811_YD53_HLA_classI_DR3_DMSO_5ul_charge1_5_Rep3.raw				360000	350000	369000	3	0	0	0	1	1	1			Q9P0N9|TBCD7_HUMAN	DB Search
AMKPKPLSV	90.94	969.568	9	1.9	485.792	2	25.8319	8338	HF1TL20220811_YD53_HLA_classI_DR3_DMSO_5ul_charge1_5_Rep3.raw	347000	208000	186000			988000	5	1	1	1	0	0	2			Q9NR09|BIRC6_HUMAN	DB Search
NPYSRLMAL	90.94	1063.55	9	1.9	532.783	2	60.7927	22232	HF1TL20220811_YD53_HLA_classI_DR3_DMSO_5ul_charge1_5_Rep3.raw	381000	826000	1180000			1100000	4	1	1	1	0	0	1			Q9GZZ9|UBA5_HUMAN	DB Search
DQKVHNVSF	90.94	1072.53	9	1.7	537.273	2	27.9006	9189	HF1TL20220811_YD53_HLA_classI_DR3_DMSO_5ul_charge1_5_Rep3.raw	46300			356000	398000	324000	4	1	0	0	1	1	1			Q9HBI1|PARVB_HUMAN	DB Search
HQRHKTVAL	90.94	1088.62	9	0.5	545.318	2	18.8917	5534	HF1TL20220811_YD53_HLA_classI_DR3_DMSO_5ul_charge1_5_Rep3.raw	52000	64700	48900	440000	196000	250000	6	1	1	1	1	1	1			Q14683|SMC1A_HUMAN	DB Search
VDKVLERDQKLSELDDR	90.94	2057.08	17	0.5	686.699	3	30.0859	10038	HF1TL20220811_YD53_HLA_classI_DR3_DMSO_5ul_charge1_5_Rep3.raw	133000	561000	459000	312000	844000	726000	9	1	2	1	1	2	2			P63027|VAMP2_HUMAN:P23763|VAMP1_HUMAN:Q15836|VAMP3_HUMAN	DB Search
NGQTREHAL	90.94	1024.51	9	0	513.26	2	18.7707	5509	HF1TL20220811_YD53_HLA_classI_DR3_DMSO_5ul_charge1_5_Rep3.raw				133000			1	0	0	0	1	0	0			Q5VTE0|EF1A3_HUMAN:Q05639|EF1A2_HUMAN:P68104|EF1A1_HUMAN	DB Search
ELKRKFEQM	90.93	1207.64	9	-0.9	604.826	2	23.0882	7253	HF1TL20220811_YD53_HLA_classI_DR3_DMSO_5ul_charge1_5_Rep3.raw				440000	279000	132000	3	0	0	0	1	1	1			P11940|PABP1_HUMAN	DB Search
FLEQVHQLY	90.93	1175.6	9	0	588.806	2	58.9535	21455	HF1TL20220811_YD53_HLA_classI_DR3_DMSO_5ul_charge1_5_Rep3.raw	1700000	3240000	6520000	1970000	2210000	2660000	8	1	1	2	1	2	1			P42224|STAT1_HUMAN	DB Search
SLFKRLYSL	90.93	1125.65	9	1.1	563.835	2	56.0015	20317	HF1TL20220811_YD53_HLA_classI_DR3_DMSO_5ul_charge1_5_Rep3.raw	268000	536000	1160000	1320000	1610000	2950000	7	1	1	1	1	1	2			P78527|PRKDC_HUMAN	DB Search
VTDPEKLNNY	90.93	1191.58	10	1	596.796	2	32.9418	11176	HF1TL20220811_YD53_HLA_classI_DR3_DMSO_5ul_charge1_5_Rep3.raw					687000	675000	2	0	0	0	0	1	1			Q8TEK3|DOT1L_HUMAN	DB Search
KTEYALWNY	90.93	1186.57	9	1.7	594.291	2	61.0021	22313	HF1TL20220811_YD53_HLA_classI_DR3_DMSO_5ul_charge1_5_Rep3.raw	144000	267000	457000	512000	593000	654000	6	1	1	1	1	1	1			Q4ADV7|RIC1_HUMAN	DB Search
VLKRQVQSL	90.93	1069.66	9	2.3	535.839	2	23.6882	7491	HF1TL20220811_YD53_HLA_classI_DR3_DMSO_5ul_charge1_5_Rep3.raw	109000	216000	394000		773000	784000	5	1	1	1	0	1	1			Q969G3|SMCE1_HUMAN	DB Search
WMHKVPASL	90.93	1067.56	9	1.3	534.787	2	35.4094	12196	HF1TL20220811_YD53_HLA_classI_DR3_DMSO_5ul_charge1_5_Rep3.raw	333000	567000		1820000	2140000	3360000	6	1	1	0	1	1	2			P11912|CD79A_HUMAN	DB Search
YLLLKTHQL	90.93	1127.67	9	-1.4	376.897	3	40.578	14293	HF1TL20220811_YD53_HLA_classI_DR3_DMSO_5ul_charge1_5_Rep3.raw	112000	584000	321000	353000	443000	1100000	8	1	2	1	1	1	2			Q5JVF3|PCID2_HUMAN	DB Search
YMMAKKHL	90.93	1020.52	8	2.3	511.271	2	20.8681	6340	HF1TL20220811_YD53_HLA_classI_DR3_DMSO_5ul_charge1_5_Rep3.raw				45700		44800	2	0	0	0	1	0	1			Q58FF7|H90B3_HUMAN:P08238|HS90B_HUMAN	DB Search
DSDFRKDDFY	90.93	1306.55	10	2.2	654.282	2	41.3994	14661	HF1TL20220811_YD53_HLA_classI_DR3_DMSO_5ul_charge1_5_Rep3.raw					161000	406000	2	0	0	0	0	1	1			Q9HBM0|VEZA_HUMAN	DB Search
SSDSVGGFRY	90.93	1073.48	10	1.9	537.747	2	41.4487	14652	HF1TL20220811_YD53_HLA_classI_DR3_DMSO_5ul_charge1_5_Rep3.raw	132000	243000				494000	3	1	1	0	0	0	1			Q14677|EPN4_HUMAN	DB Search
SPMHRVTL	90.92	939.496	8	0.6	470.756	2	25.9353	8399	HF1TL20220811_YD53_HLA_classI_DR3_DMSO_5ul_charge1_5_Rep3.raw						409000	1	0	0	0	0	0	1			Q5VW36|FOCAD_HUMAN	DB Search
MSEDKPQDY	90.92	1111.45	9	1.4	556.733	2	24.3547	7727	HF1TL20220811_YD53_HLA_classI_DR3_DMSO_5ul_charge1_5_Rep3.raw	177000	268000	270000	520000	486000	489000	7	1	1	1	1	2	1			P35222|CTNB1_HUMAN	DB Search
EAMLRNKEL	90.92	1102.58	9	2.4	552.299	2	26.3769	8555	HF1TL20220811_YD53_HLA_classI_DR3_DMSO_5ul_charge1_5_Rep3.raw				204000	295000	207000	3	0	0	0	1	1	1			P49454|CENPF_HUMAN	DB Search
DIKKRLSQL	90.92	1099.67	9	0.7	550.843	2	29.945	9980	HF1TL20220811_YD53_HLA_classI_DR3_DMSO_5ul_charge1_5_Rep3.raw					138000	139000	2	0	0	0	0	1	1			Q8N393|ZN786_HUMAN	DB Search
GPPKLDIRKEEKQIMIDIFHPS	90.92	2590.39	22	1.5	519.087	5	69.2834	25546	HF1TL20220811_YD53_HLA_classI_DR3_DMSO_5ul_charge1_5_Rep3.raw	782000	2350000	3500000	318000	307000	473000	7	1	2	1	1	1	1			P15260|INGR1_HUMAN	DB Search
SDKETYELRY	90.92	1302.61	10	1.6	652.313	2	33.0191	11230	HF1TL20220811_YD53_HLA_classI_DR3_DMSO_5ul_charge1_5_Rep3.raw	78300	84100		155000	199000	189000	5	1	1	0	1	1	1			Q6P5R6|RL22L_HUMAN	DB Search
RRGDFIHVM(+15.99)	90.92	1145.58	9	0.9	382.866	3	25.3122	8126	HF1TL20220811_YD53_HLA_classI_DR3_DMSO_5ul_charge1_5_Rep3.raw				219000	238000	166000	6	0	0	0	2	2	2	Oxidation (M)	M9:Oxidation (M):1000.00	P62993|GRB2_HUMAN	DB Search
ATDISRQNEY	90.92	1195.55	10	2.1	598.782	2	24.6438	7853	HF1TL20220811_YD53_HLA_classI_DR3_DMSO_5ul_charge1_5_Rep3.raw	66800		191000	221000		267000	4	1	0	1	1	0	1			Q13946|PDE7A_HUMAN	DB Search
GYSFTTTAER	90.92	1131.52	10	1.3	566.77	2	31.5067	10125	HF1TL20220808_YD53_HLA_classI_DR3_CTRL_5ul_charge1_5_Rep1.raw	77100	133000		55900			3	1	1	0	1	0	0			P60709|ACTB_HUMAN:P63261|ACTG_HUMAN	DB Search
STDVSDLLHQY	90.91	1276.59	11	1.2	639.305	2	66.3573	24381	HF1TL20220811_YD53_HLA_classI_DR3_DMSO_5ul_charge1_5_Rep3.raw	1830000	3960000	5920000		3480000	4300000	5	1	1	1	0	1	1			P28062|PSB8_HUMAN	DB Search
NLKAHVVAV	90.91	949.571	9	1.7	475.794	2	27.1476	8865	HF1TL20220811_YD53_HLA_classI_DR3_DMSO_5ul_charge1_5_Rep3.raw	82200	87300			405000	400000	4	1	1	0	0	1	1			Q9H6R7|WDCP_HUMAN	DB Search
VLHVKTESL	90.91	1024.59	9	1.5	513.304	2	28.726	9558	HF1TL20220811_YD53_HLA_classI_DR3_DMSO_5ul_charge1_5_Rep3.raw		768000	1080000	2900000	3530000	3170000	8	0	1	1	2	2	2			Q99941|ATF6B_HUMAN	DB Search
VPQAKPVAV	90.91	907.549	9	2.6	454.783	2	27.9006	9177	HF1TL20220811_YD53_HLA_classI_DR3_DMSO_5ul_charge1_5_Rep3.raw				58600	82200	74600	3	0	0	0	1	1	1			Q8WUD4|CCD12_HUMAN	DB Search
SVMKVKAEL	90.91	1003.57	9	0.2	502.794	2	30.3877	10162	HF1TL20220811_YD53_HLA_classI_DR3_DMSO_5ul_charge1_5_Rep3.raw		79100	96200	258000	360000	328000	5	0	1	1	1	1	1			P30566|PUR8_HUMAN	DB Search
SSDDSKLEY	90.91	1042.45	9	-3.3	522.228	2	29.241	9692	HF1TL20220811_YD53_HLA_classI_DR3_DMSO_5ul_charge1_5_Rep3.raw	443000	648000	772000	1260000	1130000	1580000	9	1	1	1	2	2	2			Q15057|ACAP2_HUMAN	DB Search
SASYKADTVAKV	90.91	1238.65	12	1.8	620.334	2	24.7169	7908	HF1TL20220811_YD53_HLA_classI_DR3_DMSO_5ul_charge1_5_Rep3.raw				40000	65600	76900	3	0	0	0	1	1	1			P04114|APOB_HUMAN	DB Search
FFKDKTML	90.91	1028.54	8	0.8	515.276	2	36.8695	12805	HF1TL20220811_YD53_HLA_classI_DR3_DMSO_5ul_charge1_5_Rep3.raw							0	0	0	0	0	0	0			O14686|KMT2D_HUMAN:Q8NEZ4|KMT2C_HUMAN	DB Search
HFYLKALSL	90.91	1090.62	9	0	546.316	2	59.2468	21676	HF1TL20220811_YD53_HLA_classI_DR3_DMSO_5ul_charge1_5_Rep3.raw		171000	411000		143000	210000	4	0	1	1	0	1	1			Q8TE82|S3TC1_HUMAN	DB Search
LLKQRHVQL	90.91	1133.7	9	1.7	378.909	3	23.9769	7610	HF1TL20220811_YD53_HLA_classI_DR3_DMSO_5ul_charge1_5_Rep3.raw	78100	68700	170000	470000	437000	523000	10	2	1	1	2	2	2			Q7L576|CYFP1_HUMAN:Q96F07|CYFP2_HUMAN	DB Search
NNHVRTWSV	90.91	1111.55	9	2.3	556.785	2	27.1956	8885	HF1TL20220811_YD53_HLA_classI_DR3_DMSO_5ul_charge1_5_Rep3.raw	76700	61800		468000	571000	428000	5	1	1	0	1	1	1			Q8TBC3|SHKB1_HUMAN	DB Search
NTEGINLPELFKY	90.91	1536.78	13	1.4	769.402	2	78.0243	28472	HF1TL20220808_YD53_HLA_classI_DR3_CTRL_5ul_charge1_5_Rep3.raw		412000	632000	412000			3	0	1	1	1	0	0			O95602|RPA1_HUMAN	DB Search
FGKLRNIEL	90.9	1088.63	9	1.3	545.325	2	42.4561	15000	HF1TL20220811_YD53_HLA_classI_DR3_DMSO_5ul_charge1_5_Rep3.raw	112000	327000	513000	362000	472000	1250000	6	1	1	1	1	1	1			Q15691|MARE1_HUMAN	DB Search
AVFVDLEPTVIDEVR	90.9	1700.9	15	1.3	851.458	2	83.4507	31085	HF1TL20220811_YD53_HLA_classI_DR3_DMSO_5ul_charge1_5_Rep3.raw	265000	708000		241000	111000	95600	6	1	2	0	1	1	1			Q71U36|TBA1A_HUMAN:P68363|TBA1B_HUMAN:Q9BQE3|TBA1C_HUMAN	DB Search
LLDPSQKNLY	90.9	1189.63	10	3.4	595.826	2	46.8311	16778	HF1TL20220811_YD53_HLA_classI_DR3_DMSO_5ul_charge1_5_Rep3.raw	1040000	2450000	4050000	1400000	1940000	1920000	6	1	1	1	1	1	1			Q08AG5|ZN844_HUMAN:Q15973|ZN124_HUMAN:Q6ZQV5|ZN788_HUMAN:P17024|ZNF20_HUMAN:C9JN71|ZN878_HUMAN:Q7L945|ZN627_HUMAN:Q9BS34|ZN670_HUMAN:P52737|ZN136_HUMAN:P51523|ZNF84_HUMAN	DB Search
YTSPGTQKY	90.9	1043.49	9	1.1	522.754	2	23.3275	7326	HF1TL20220811_YD53_HLA_classI_DR3_DMSO_5ul_charge1_5_Rep3.raw						242000	1	0	0	0	0	0	1			Q6P1X5|TAF2_HUMAN	DB Search
LMERNNLSY	90.9	1138.54	9	1.6	570.28	2	35.7071	12312	HF1TL20220811_YD53_HLA_classI_DR3_DMSO_5ul_charge1_5_Rep3.raw				698000	1030000	1340000	3	0	0	0	1	1	1			Q01581|HMCS1_HUMAN	DB Search
DSDRDDLKLMAY	90.9	1440.66	12	0.9	721.336	2	54.4577	19719	HF1TL20220811_YD53_HLA_classI_DR3_DMSO_5ul_charge1_5_Rep3.raw				224000		306000	2	0	0	0	1	0	1			Q6ZW49|PAXI1_HUMAN	DB Search
LLREKVEFL	90.9	1145.68	9	1.4	382.901	3	48.1124	17260	HF1TL20220811_YD53_HLA_classI_DR3_DMSO_5ul_charge1_5_Rep3.raw		222000	158000	69200		96600	4	0	1	1	1	0	1			Q14494|NF2L1_HUMAN	DB Search
FLHIKETVL	90.89	1098.64	9	2.4	550.33	2	48.8583	17534	HF1TL20220811_YD53_HLA_classI_DR3_DMSO_5ul_charge1_5_Rep3.raw	138000	259000	540000	426000	484000	518000	6	1	1	1	1	1	1			Q8WUM4|PDC6I_HUMAN	DB Search
YLKAKQYM	90.89	1043.55	8	2.1	522.782	2	25.5898	8259	HF1TL20220811_YD53_HLA_classI_DR3_DMSO_5ul_charge1_5_Rep3.raw		55100				124000	2	0	1	0	0	0	1			O94826|TOM70_HUMAN	DB Search
GDSDLQLDRISVYYNEA	90.89	1956.91	17	-0.7	979.46	2	74.4957	27595	HF1TL20220811_YD53_HLA_classI_DR3_DMSO_5ul_charge1_5_Rep3.raw	166000	291000	710000			530000	4	1	1	1	0	0	1			P07437|TBB5_HUMAN	DB Search
YEKIRTFAV	90.89	1125.62	9	-2.7	563.815	2	36.1721	12536	HF1TL20220811_YD53_HLA_classI_DR3_DMSO_5ul_charge1_5_Rep3.raw					56800	118000	2	0	0	0	0	1	1			Q9GZZ9|UBA5_HUMAN	DB Search
PHHRVIEV	90.89	985.546	8	1.6	493.781	2	25.4429	8184	HF1TL20220811_YD53_HLA_classI_DR3_DMSO_5ul_charge1_5_Rep3.raw				177000	172000	188000	3	0	0	0	1	1	1			Q15155|NOMO1_HUMAN:P69849|NOMO3_HUMAN:Q5JPE7|NOMO2_HUMAN	DB Search
APMIKKIAF	90.89	1017.6	9	2	509.811	2	39.2727	13743	HF1TL20220811_YD53_HLA_classI_DR3_DMSO_5ul_charge1_5_Rep3.raw		102000		160000	223000	396000	4	0	1	0	1	1	1			Q5UIP0|RIF1_HUMAN	DB Search
FSKVRSLTL	90.88	1049.62	9	1.1	525.82	2	34.6519	11880	HF1TL20220811_YD53_HLA_classI_DR3_DMSO_5ul_charge1_5_Rep3.raw	60800	169000	189000	320000	1360000	976000	6	1	1	1	1	1	1			Q15027|ACAP1_HUMAN:Q15057|ACAP2_HUMAN	DB Search
YSQADALKY	90.88	1057.51	9	1.4	529.762	2	36.787	12756	HF1TL20220811_YD53_HLA_classI_DR3_DMSO_5ul_charge1_5_Rep3.raw		366000	472000	338000	442000	825000	5	0	1	1	1	1	1			Q92800|EZH1_HUMAN:Q15910|EZH2_HUMAN	DB Search
EMVKKLYSL	90.88	1109.62	9	1	555.816	2	39.2365	13764	HF1TL20220811_YD53_HLA_classI_DR3_DMSO_5ul_charge1_5_Rep3.raw				188000		466000	2	0	0	0	1	0	1			Q8WYA0|IFT81_HUMAN	DB Search
NGFMHHVL	90.88	953.454	8	0.8	477.735	2	32.7339	11121	HF1TL20220811_YD53_HLA_classI_DR3_DMSO_5ul_charge1_5_Rep3.raw	84000	108000	98900	199000	487000	473000	6	1	1	1	1	1	1			Q8TCU6|PREX1_HUMAN:Q70Z35|PREX2_HUMAN	DB Search
QTDKLKELY	90.88	1136.61	9	1.8	569.312	2	30.7858	10309	HF1TL20220811_YD53_HLA_classI_DR3_DMSO_5ul_charge1_5_Rep3.raw	402000			2280000	2650000	2700000	6	1	0	0	2	2	1			O76094|SRP72_HUMAN	DB Search
HTETKTITY	90.87	1092.55	9	1.9	547.281	2	22.4702	6975	HF1TL20220811_YD53_HLA_classI_DR3_DMSO_5ul_charge1_5_Rep3.raw	32600	77600		264000	337000	261000	5	1	1	0	1	1	1			P11171|41_HUMAN:Q9Y2J2|E41L3_HUMAN	DB Search
YLKVLVDSL	90.87	1048.62	9	1.3	525.316	2	68.5494	25188	HF1TL20220811_YD53_HLA_classI_DR3_DMSO_5ul_charge1_5_Rep3.raw		5500000	4850000		2590000	3400000	7	0	3	2	0	1	1			Q92621|NU205_HUMAN	DB Search
YSEIKDFLSY	90.87	1263.6	10	2.3	632.81	2	71.9899	26622	HF1TL20220811_YD53_HLA_classI_DR3_DMSO_5ul_charge1_5_Rep3.raw					127000	143000	2	0	0	0	0	1	1			Q96SD1|DCR1C_HUMAN	DB Search
DLKRHVEFL	90.87	1155.64	9	0.1	578.827	2	35.8313	12375	HF1TL20220811_YD53_HLA_classI_DR3_DMSO_5ul_charge1_5_Rep3.raw					238000	631000	2	0	0	0	0	1	1			Q96F24|NRBF2_HUMAN	DB Search
NMQHRYVEL	90.87	1188.57	9	0	595.293	2	30.3215	10138	HF1TL20220811_YD53_HLA_classI_DR3_DMSO_5ul_charge1_5_Rep3.raw	22400			206000	233000	189000	4	1	0	0	1	1	1			P31943|HNRH1_HUMAN:P55795|HNRH2_HUMAN	DB Search
TIMRHHTL	90.87	1007.53	8	0.3	504.774	2	20.6483	6249	HF1TL20220811_YD53_HLA_classI_DR3_DMSO_5ul_charge1_5_Rep3.raw		174000		772000		535000	3	0	1	0	1	0	1			Q8WXI9|P66B_HUMAN	DB Search
SLPKHKSV	90.87	894.529	8	1.3	448.272	2	18.557	5420	HF1TL20220811_YD53_HLA_classI_DR3_DMSO_5ul_charge1_5_Rep3.raw	9260			39900	15000		3	1	0	0	1	1	0			O60293|ZC3H1_HUMAN	DB Search
SSDRHLTQY	90.87	1105.52	9	-0.8	553.764	2	21.3204	6515	HF1TL20220811_YD53_HLA_classI_DR3_DMSO_5ul_charge1_5_Rep3.raw	131000	176000	348000	1320000	1610000	1020000	6	1	1	1	1	1	1			O14646|CHD1_HUMAN	DB Search
TIKKRFKVL	90.86	1131.75	9	1.5	566.883	2	23.625	7437	HF1TL20220811_YD53_HLA_classI_DR3_DMSO_5ul_charge1_5_Rep3.raw	1730000	4140000	1530000	10900000	17200000	11100000	11	2	2	1	2	2	2			Q9NPE3|NOP10_HUMAN	DB Search
WTDNRELTY	90.86	1196.55	9	1.6	599.281	2	41.9101	14789	HF1TL20220811_YD53_HLA_classI_DR3_DMSO_5ul_charge1_5_Rep3.raw	291000	515000	837000	656000	636000	1360000	6	1	1	1	1	1	1			O60449|LY75_HUMAN	DB Search
YRKPKWNHL	90.86	1240.68	9	2	621.35	2	22.7069	7099	HF1TL20220811_YD53_HLA_classI_DR3_DMSO_5ul_charge1_5_Rep3.raw				2190000	2140000	1730000	6	0	0	0	2	2	2			O95864|FADS2_HUMAN	DB Search
ISRPKGVAL	90.86	939.587	9	1.4	470.801	2	27.5669	9070	HF1TL20220811_YD53_HLA_classI_DR3_DMSO_5ul_charge1_5_Rep3.raw	159000	319000				1180000	3	1	1	0	0	0	1			P01871|IGHM_HUMAN	DB Search
FQKVKEWSL	90.86	1163.63	9	1	582.825	2	40.0814	14049	HF1TL20220811_YD53_HLA_classI_DR3_DMSO_5ul_charge1_5_Rep3.raw			287000			1110000	2	0	0	1	0	0	1			O60337|MARH6_HUMAN	DB Search
TLNTRMESL	90.86	1063.53	9	0.3	532.774	2	38.5725	13489	HF1TL20220811_YD53_HLA_classI_DR3_DMSO_5ul_charge1_5_Rep3.raw				222000	254000	374000	3	0	0	0	1	1	1			Q8WXH0|SYNE2_HUMAN	DB Search
HAKRVTIM	90.86	954.543	8	0.4	478.279	2	21.087	6418	HF1TL20220811_YD53_HLA_classI_DR3_DMSO_5ul_charge1_5_Rep3.raw	122000			699000		506000	3	1	0	0	1	0	1			Q71DI3|H32_HUMAN:P68431|H31_HUMAN:Q6NXT2|H3C_HUMAN:P84243|H33_HUMAN:Q16695|H31T_HUMAN	DB Search
ALHSKLQAL	90.86	979.581	9	2.3	490.799	2	27.5099	9165	HF1TL20220811_YD53_HLA_classI_DR3_DMSO_5ul_charge1_5_Rep3.raw				106000	85600	225000	4	0	0	0	1	1	2			Q92552|RT27_HUMAN	DB Search
NPAIKHVF	90.86	924.518	8	1.5	463.267	2	27.7588	9107	HF1TL20220811_YD53_HLA_classI_DR3_DMSO_5ul_charge1_5_Rep3.raw				178000	271000	238000	3	0	0	0	1	1	1			Q6NXR4|TTI2_HUMAN	DB Search
YANSKAVTL	90.86	965.518	9	0.4	483.767	2	30.0859	10060	HF1TL20220811_YD53_HLA_classI_DR3_DMSO_5ul_charge1_5_Rep3.raw	65300	123000		235000		255000	4	1	1	0	1	0	1			Q6UXN9|WDR82_HUMAN	DB Search
SSKFRHVF	90.86	1006.53	8	-1	504.274	2	23.6882	7493	HF1TL20220811_YD53_HLA_classI_DR3_DMSO_5ul_charge1_5_Rep3.raw			47900			123000	2	0	0	1	0	0	1			Q92828|COR2A_HUMAN:P31146|COR1A_HUMAN	DB Search
FINARNWTL	90.86	1133.6	9	-2.1	567.805	2	62.5556	22904	HF1TL20220811_YD53_HLA_classI_DR3_DMSO_5ul_charge1_5_Rep3.raw		566000	581000	374000		462000	4	0	1	1	1	0	1			O15067|PUR4_HUMAN	DB Search
VMAPRTVL	90.85	885.511	8	0.5	443.763	2	38.4037	13400	HF1TL20220811_YD53_HLA_classI_DR3_DMSO_5ul_charge1_5_Rep3.raw	341000	635000	117000	224000	378000	646000	6	1	1	1	1	1	1			P01889|HLAB_HUMAN	DB Search
YSKEKVLQL	90.85	1106.63	9	1.5	554.325	2	32.5416	11047	HF1TL20220811_YD53_HLA_classI_DR3_DMSO_5ul_charge1_5_Rep3.raw				78500	124000	108000	3	0	0	0	1	1	1			Q13129|RLF_HUMAN	DB Search
YSDRSSGGSY	90.84	1077.44	10	0.6	539.726	2	20.1874	6070	HF1TL20220811_YD53_HLA_classI_DR3_DMSO_5ul_charge1_5_Rep3.raw	38300	68100		204000	147000	96200	5	1	1	0	1	1	1			Q14011|CIRBP_HUMAN	DB Search
YLAKVKSLL	90.84	1033.65	9	1.8	517.835	2	41.1647	14507	HF1TL20220811_YD53_HLA_classI_DR3_DMSO_5ul_charge1_5_Rep3.raw	60100	149000	191000	163000	198000	492000	6	1	1	1	1	1	1			P26358|DNMT1_HUMAN	DB Search
VTDSIRDEY	90.84	1096.5	9	0.3	549.259	2	31.6855	10682	HF1TL20220811_YD53_HLA_classI_DR3_DMSO_5ul_charge1_5_Rep3.raw	342000	715000	880000	780000	1520000	1850000	6	1	1	1	1	1	1			O00429|DNM1L_HUMAN	DB Search
LLFKKVKAL	90.84	1058.72	9	2.9	530.37	2	34.2254	11705	HF1TL20220811_YD53_HLA_classI_DR3_DMSO_5ul_charge1_5_Rep3.raw		43400		45900		117000	3	0	1	0	1	0	1			O60488|ACSL4_HUMAN	DB Search
NLMERNNL	90.83	1002.49	8	0.6	502.253	2	33.4156	11398	HF1TL20220811_YD53_HLA_classI_DR3_DMSO_5ul_charge1_5_Rep3.raw				184000	305000	395000	3	0	0	0	1	1	1			Q01581|HMCS1_HUMAN	DB Search
ESTLHLVLR	90.83	1066.61	9	-1.2	534.313	2	40.0005	14026	HF1TL20220811_YD53_HLA_classI_DR3_DMSO_5ul_charge1_5_Rep3.raw				527000		1290000	2	0	0	0	1	0	1			P0CG48|UBC_HUMAN:P62979|RS27A_HUMAN:P0CG47|UBB_HUMAN:P62987|RL40_HUMAN	DB Search
DLKRKPADL	90.83	1054.61	9	-1.8	528.313	2	21.3204	6539	HF1TL20220811_YD53_HLA_classI_DR3_DMSO_5ul_charge1_5_Rep3.raw				257000	419000	328000	3	0	0	0	1	1	1			Q96NY7|CLIC6_HUMAN:Q9Y696|CLIC4_HUMAN:Q9NZA1|CLIC5_HUMAN	DB Search
DAMKRVEEI	90.83	1089.55	9	1.6	545.783	2	33.2697	11331	HF1TL20220811_YD53_HLA_classI_DR3_DMSO_5ul_charge1_5_Rep3.raw	227000		381000		1170000	1040000	4	1	0	1	0	1	1			Q9UHA3|RLP24_HUMAN	DB Search
TLKVRVSSL	90.83	1001.62	9	0.9	501.819	2	32.6056	11085	HF1TL20220811_YD53_HLA_classI_DR3_DMSO_5ul_charge1_5_Rep3.raw		77100			289000	345000	3	0	1	0	0	1	1			O94762|RECQ5_HUMAN	DB Search
MSYERSMM	90.83	1033.4	8	0.5	517.709	2	34.7489	11938	HF1TL20220811_YD53_HLA_classI_DR3_DMSO_5ul_charge1_5_Rep3.raw	93800	137000	99000	270000	414000	403000	6	1	1	1	1	1	1			P18583|SON_HUMAN	DB Search
HMPKHPEL	90.82	987.496	8	2	494.756	2	22.2986	6885	HF1TL20220811_YD53_HLA_classI_DR3_DMSO_5ul_charge1_5_Rep3.raw				161000	183000	123000	3	0	0	0	1	1	1			P46783|RS10_HUMAN:Q9NQ39|RS10L_HUMAN	DB Search
MNKFKVNL	90.82	992.548	8	0.8	497.282	2	34.5122	11831	HF1TL20220811_YD53_HLA_classI_DR3_DMSO_5ul_charge1_5_Rep3.raw	103000			259000	308000	432000	4	1	0	0	1	1	1			Q15054|DPOD3_HUMAN	DB Search
TTSHLMGMFY	90.82	1186.52	10	0.8	594.265	2	65.4188	23971	HF1TL20220811_YD53_HLA_classI_DR3_DMSO_5ul_charge1_5_Rep3.raw			267000			449000	2	0	0	1	0	0	1			P39748|FEN1_HUMAN	DB Search
IGAEVYHNLK	90.82	1142.61	10	0	572.311	2	28.4231	9392	HF1TL20220811_YD53_HLA_classI_DR3_DMSO_5ul_charge1_5_Rep3.raw	5820						1	1	0	0	0	0	0			P06733|ENOA_HUMAN	DB Search
SQKIRYVF	90.82	1039.58	8	1.6	520.799	2	34.0794	11647	HF1TL20220811_YD53_HLA_classI_DR3_DMSO_5ul_charge1_5_Rep3.raw	97200	146000	148000		953000	851000	5	1	1	1	0	1	1			Q12982|BNIP2_HUMAN	DB Search
QLKHKLEQL	90.82	1135.67	9	1.1	568.844	2	23.2705	7311	HF1TL20220811_YD53_HLA_classI_DR3_DMSO_5ul_charge1_5_Rep3.raw	315000	525000	594000	1920000	919000	1260000	7	1	1	1	2	1	1			P01106|MYC_HUMAN	DB Search
MEKVRNMAL	90.82	1090.56	9	-0.9	546.288	2	29.241	9722	HF1TL20220811_YD53_HLA_classI_DR3_DMSO_5ul_charge1_5_Rep3.raw				96500	98300	110000	3	0	0	0	1	1	1			Q8TEH3|DEN1A_HUMAN	DB Search
EAEPHPLWEY	90.82	1269.57	10	3	635.792	2	60.6136	22164	HF1TL20220811_YD53_HLA_classI_DR3_DMSO_5ul_charge1_5_Rep3.raw			870000	762000	868000	959000	4	0	0	1	1	1	1			Q9NVM4|ANM7_HUMAN	DB Search
YQFLHHTL	90.82	1057.53	8	2.1	529.776	2	39.048	13651	HF1TL20220811_YD53_HLA_classI_DR3_DMSO_5ul_charge1_5_Rep3.raw	185000	282000	322000	495000	627000	1590000	6	1	1	1	1	1	1			P35236|PTN7_HUMAN	DB Search
LIAQDYKVSYSLAK	90.81	1597.87	14	1.6	533.632	3	45.1469	16104	HF1TL20220811_YD53_HLA_classI_DR3_DMSO_5ul_charge1_5_Rep3.raw		137000	330000		73200	68500	4	0	1	1	0	1	1			Q92896|GSLG1_HUMAN	DB Search
FLDESRSTQY	90.81	1244.57	10	2	623.292	2	37.5777	13048	HF1TL20220811_YD53_HLA_classI_DR3_DMSO_5ul_charge1_5_Rep3.raw	1330000	1800000	2770000	1430000	2070000	3800000	6	1	1	1	1	1	1			Q9Y230|RUVB2_HUMAN	DB Search
IAYQKQVI	90.81	961.56	8	0.5	481.787	2	33.4267	11416	HF1TL20220811_YD53_HLA_classI_DR3_DMSO_5ul_charge1_5_Rep3.raw							0	0	0	0	0	0	0			Q86UV5|UBP48_HUMAN	DB Search
HLKQHYIDL	90.81	1165.62	9	1.6	583.82	2	30.7104	10358	HF1TL20220811_YD53_HLA_classI_DR3_DMSO_5ul_charge1_5_Rep3.raw	396000	742000		1740000	1150000	1170000	7	2	1	0	2	1	1			P22392|NDKB_HUMAN:O60361|NDK8_HUMAN	DB Search
ETKVKFSEL	90.81	1079.59	9	1.6	540.801	2	33.8822	11608	HF1TL20220811_YD53_HLA_classI_DR3_DMSO_5ul_charge1_5_Rep3.raw					106000	113000	2	0	0	0	0	1	1			O95671|ASML_HUMAN	DB Search
HPKENIIAV	90.81	1019.58	9	1.9	510.796	2	29.7349	9887	HF1TL20220811_YD53_HLA_classI_DR3_DMSO_5ul_charge1_5_Rep3.raw	163000				511000	502000	3	1	0	0	0	1	1			P63151|2ABA_HUMAN	DB Search
GTEIDGRSISLYY	90.81	1472.71	13	1.6	737.366	2	65.4704	24074	HF1TL20220811_YD53_HLA_classI_DR3_DMSO_5ul_charge1_5_Rep3.raw	431000	748000	1610000	738000	866000	1070000	6	1	1	1	1	1	1			P19338|NUCL_HUMAN	DB Search
DLHSHHEL	90.81	986.457	8	3.5	494.237	2	19.6906	5873	HF1TL20220811_YD53_HLA_classI_DR3_DMSO_5ul_charge1_5_Rep3.raw	20500	46400		219000	170000	170000	5	1	1	0	1	1	1			P84022|SMAD3_HUMAN:Q15796|SMAD2_HUMAN	DB Search
LGGNEQ(+0.98)VTR	90.81	973.483	9	2	487.75	2	21.0525	6427	HF1TL20220811_YD53_HLA_classI_DR3_DMSO_5ul_charge1_5_Rep3.raw	147000	227000	187000		33700	717000	5	1	1	1	0	1	1	Deamidation (NQ)	Q6:Deamidation (NQ):22.85	rsA|iRT-pepA|iRT-pepA	DB Search
QAFIHNSL	90.81	928.477	8	1.6	465.246	2	37.6068	13070	HF1TL20220811_YD53_HLA_classI_DR3_DMSO_5ul_charge1_5_Rep3.raw				156000	204000	366000	3	0	0	0	1	1	1			Q9UMY1|NOL7_HUMAN	DB Search
ELKQRLRAM	90.8	1143.65	9	-0.1	382.225	3	23.0882	7236	HF1TL20220811_YD53_HLA_classI_DR3_DMSO_5ul_charge1_5_Rep3.raw						55300	1	0	0	0	0	0	1			P49914|MTHFS_HUMAN	DB Search
QLHIKVTSL	90.8	1037.62	9	0.2	519.819	2	38.2777	13355	HF1TL20220811_YD53_HLA_classI_DR3_DMSO_5ul_charge1_5_Rep3.raw	85900	171000	202000	363000		1010000	5	1	1	1	1	0	1			P52948|NUP98_HUMAN	DB Search
NNKPRTVL	90.8	940.545	8	2.1	471.281	2	20.8681	6339	HF1TL20220811_YD53_HLA_classI_DR3_DMSO_5ul_charge1_5_Rep3.raw	60300	89700	66100	284000	371000	378000	6	1	1	1	1	1	1			P63151|2ABA_HUMAN	DB Search
ANKERSEAL	90.8	1016.52	9	0.7	509.27	2	18.901	5574	HF1TL20220811_YD53_HLA_classI_DR3_DMSO_5ul_charge1_5_Rep3.raw						34800	1	0	0	0	0	0	1			Q9UKE5|TNIK_HUMAN	DB Search
TLAQRVKEV	90.8	1042.61	9	3.2	522.316	2	25.5408	8214	HF1TL20220811_YD53_HLA_classI_DR3_DMSO_5ul_charge1_5_Rep3.raw			71300	117000	135000	143000	4	0	0	1	1	1	1			Q9Y679|AUP1_HUMAN	DB Search
SMMKKDAL	90.8	922.462	8	1.8	462.239	2	22.967	7196	HF1TL20220811_YD53_HLA_classI_DR3_DMSO_5ul_charge1_5_Rep3.raw				76500	54800	91100	3	0	0	0	1	1	1			P17535|JUND_HUMAN	DB Search
LLKHKKAAL	90.8	1020.68	9	1.2	511.348	2	18.9932	5598	HF1TL20220811_YD53_HLA_classI_DR3_DMSO_5ul_charge1_5_Rep3.raw				56500			1	0	0	0	1	0	0			P19838|NFKB1_HUMAN	DB Search
RRGDFIHVM	90.79	1129.58	9	0.9	565.799	2	32.2502	10919	HF1TL20220811_YD53_HLA_classI_DR3_DMSO_5ul_charge1_5_Rep3.raw	664000	1450000		2680000	2770000	5190000	7	1	1	0	2	1	2			P62993|GRB2_HUMAN	DB Search
TAKFKIQV	90.79	933.565	8	1.4	467.79	2	32.8606	11175	HF1TL20220811_YD53_HLA_classI_DR3_DMSO_5ul_charge1_5_Rep3.raw				55400	103000	131000	3	0	0	0	1	1	1			O43592|XPOT_HUMAN	DB Search
GIMKKAYEL	90.79	1051.57	9	1.5	526.795	2	33.7382	11496	HF1TL20220811_YD53_HLA_classI_DR3_DMSO_5ul_charge1_5_Rep3.raw	657000			2150000	5230000	4850000	5	1	0	0	1	2	1			P11831|SRF_HUMAN	DB Search
GLMKKAYEL	90.79	1051.57	9	1.5	526.795	2	33.7382	11496	HF1TL20220811_YD53_HLA_classI_DR3_DMSO_5ul_charge1_5_Rep3.raw	657000			2150000	5230000	4850000	5	1	0	0	1	2	1			Q06413|MEF2C_HUMAN:Q14814|MEF2D_HUMAN:Q02080|MEF2B_HUMAN:Q02078|MEF2A_HUMAN	DB Search
YMKKREEEM	90.79	1242.57	9	1.5	622.295	2	18.6941	5476	HF1TL20220811_YD53_HLA_classI_DR3_DMSO_5ul_charge1_5_Rep3.raw	22700	31200	34700		95000		4	1	1	1	0	1	0			P49755|TMEDA_HUMAN	DB Search
SASYKADTVAKVQG	90.79	1423.73	14	2.5	475.585	3	23.3275	7330	HF1TL20220811_YD53_HLA_classI_DR3_DMSO_5ul_charge1_5_Rep3.raw	140000	150000	230000	114000	616000	124000	10	2	2	2	1	2	1			P04114|APOB_HUMAN	DB Search
AIRHHVL	90.79	844.503	7	0.9	423.259	2	20.6483	6247	HF1TL20220811_YD53_HLA_classI_DR3_DMSO_5ul_charge1_5_Rep3.raw		96800		189000	150000	159000	4	0	1	0	1	1	1			Q15155|NOMO1_HUMAN:P69849|NOMO3_HUMAN:Q5JPE7|NOMO2_HUMAN	DB Search
YMHEKGLGI	90.79	1046.52	9	-0.1	524.268	2	31.8106	10725	HF1TL20220811_YD53_HLA_classI_DR3_DMSO_5ul_charge1_5_Rep3.raw					470000	431000	2	0	0	0	0	1	1			Q9UBV2|SE1L1_HUMAN	DB Search
EVHRHTAL	90.79	961.509	8	2.3	481.763	2	18.6872	5473	HF1TL20220811_YD53_HLA_classI_DR3_DMSO_5ul_charge1_5_Rep3.raw				69100			1	0	0	0	1	0	0			Q9Y4E6|WDR7_HUMAN	DB Search
ATEDPWKTNY	90.79	1223.55	10	2.1	612.781	2	41.7072	14707	HF1TL20220811_YD53_HLA_classI_DR3_DMSO_5ul_charge1_5_Rep3.raw	598000	1040000	1660000	1360000	1450000	2680000	6	1	1	1	1	1	1			P10768|ESTD_HUMAN	DB Search
SSHGRVLSL	90.78	954.525	9	2	478.271	2	27.9833	9218	HF1TL20220811_YD53_HLA_classI_DR3_DMSO_5ul_charge1_5_Rep3.raw	78700			261000	405000		3	1	0	0	1	1	0			Q9UKV5|AMFR_HUMAN	DB Search
EALSHPLAL	90.78	949.523	9	1.5	475.77	2	49.0866	17611	HF1TL20220811_YD53_HLA_classI_DR3_DMSO_5ul_charge1_5_Rep3.raw	44000	115000			83900	96200	4	1	1	0	0	1	1			Q12769|NU160_HUMAN	DB Search
FLRTREPAL	90.78	1101.63	9	0.9	551.823	2	32.2996	10918	HF1TL20220811_YD53_HLA_classI_DR3_DMSO_5ul_charge1_5_Rep3.raw		1640000	2320000	2720000	5970000	7060000	5	0	1	1	1	1	1			Q9Y6B2|EID1_HUMAN	DB Search
TVKQKYLSF	90.78	1112.62	9	1.5	557.32	2	34.5462	11872	HF1TL20220811_YD53_HLA_classI_DR3_DMSO_5ul_charge1_5_Rep3.raw	91000		242000		614000	1100000	4	1	0	1	0	1	1			Q13177|PAK2_HUMAN	DB Search
LLKQKMDEL	90.78	1116.62	9	1	559.318	2	31.6213	10663	HF1TL20220811_YD53_HLA_classI_DR3_DMSO_5ul_charge1_5_Rep3.raw				67500	176000	141000	3	0	0	0	1	1	1			O43683|BUB1_HUMAN	DB Search
LPHNRLVSL	90.78	1047.62	9	0.8	524.817	2	35.8313	12415	HF1TL20220811_YD53_HLA_classI_DR3_DMSO_5ul_charge1_5_Rep3.raw	264000	716000	721000	458000	781000	1810000	6	1	1	1	1	1	1			Q96CX6|LRC58_HUMAN	DB Search
HAWIKVEQL	90.78	1122.62	9	3.1	562.318	2	43.8453	15569	HF1TL20220811_YD53_HLA_classI_DR3_DMSO_5ul_charge1_5_Rep3.raw						71700	1	0	0	0	0	0	1			Q49A26|GLYR1_HUMAN	DB Search
AEREIVRDIKEKL	90.78	1597.92	13	0.5	400.486	4	33.9243	11576	HF1TL20220811_YD53_HLA_classI_DR3_DMSO_5ul_charge1_5_Rep3.raw	515000	3330000		3460000	4620000	4370000	7	1	1	0	2	2	1			P60709|ACTB_HUMAN:P63267|ACTH_HUMAN:Q6S8J3|POTEE_HUMAN:P68133|ACTS_HUMAN:P62736|ACTA_HUMAN:A5A3E0|POTEF_HUMAN:P0CG39|POTEJ_HUMAN:P63261|ACTG_HUMAN:P0CG38|POTEI_HUMAN:P68032|ACTC_HUMAN	DB Search
FTESQKTKY	90.78	1130.56	9	1	377.861	3	19.8438	5935	HF1TL20220811_YD53_HLA_classI_DR3_DMSO_5ul_charge1_5_Rep3.raw					91500	81200	3	0	0	0	0	1	2			Q9GZR7|DDX24_HUMAN	DB Search
ATDLVVLDRY	90.78	1163.62	10	1.5	582.817	2	60.3855	22048	HF1TL20220811_YD53_HLA_classI_DR3_DMSO_5ul_charge1_5_Rep3.raw				45100	61700	62300	3	0	0	0	1	1	1			Q9UPY3|DICER_HUMAN	DB Search
DVIHKHDL	90.78	975.514	8	2	488.765	2	22.0815	6838	HF1TL20220811_YD53_HLA_classI_DR3_DMSO_5ul_charge1_5_Rep3.raw	16500	36900	39700	314000	310000	289000	6	1	1	1	1	1	1			Q9NUW8|TYDP1_HUMAN	DB Search
VSERDVYLTY	90.77	1243.61	10	3.6	622.814	2	50.3224	18099	HF1TL20220811_YD53_HLA_classI_DR3_DMSO_5ul_charge1_5_Rep3.raw	351000		1470000		795000	919000	4	1	0	1	0	1	1			Q9H4I3|TRABD_HUMAN	DB Search
TQKDKFML	90.77	1009.53	8	-0.7	505.77	2	31.6788	10684	HF1TL20220811_YD53_HLA_classI_DR3_DMSO_5ul_charge1_5_Rep3.raw				130000	216000	216000	3	0	0	0	1	1	1			Q08378|GOGA3_HUMAN	DB Search
MSHKRIML	90.77	1014.55	8	1.9	508.282	2	23.6209	7443	HF1TL20220811_YD53_HLA_classI_DR3_DMSO_5ul_charge1_5_Rep3.raw		72600	99100	636000	739000	833000	5	0	1	1	1	1	1			P12956|XRCC6_HUMAN	DB Search
NFRVHTVM	90.77	1002.51	8	2	502.262	2	30.5077	10232	HF1TL20220811_YD53_HLA_classI_DR3_DMSO_5ul_charge1_5_Rep3.raw				318000	480000	367000	3	0	0	0	1	1	1			Q12905|ILF2_HUMAN	DB Search
RLKMRLWDL	90.77	1229.71	9	3.4	410.911	3	50.3224	18080	HF1TL20220811_YD53_HLA_classI_DR3_DMSO_5ul_charge1_5_Rep3.raw						2260000	1	0	0	0	0	0	1			P80217|IN35_HUMAN	DB Search
AAKDKYQL	90.77	935.508	8	1.6	468.762	2	22.9955	7215	HF1TL20220811_YD53_HLA_classI_DR3_DMSO_5ul_charge1_5_Rep3.raw				111000	75700	119000	3	0	0	0	1	1	1			Q96KS0|EGLN2_HUMAN	DB Search
HPKYKTEL	90.77	1014.55	8	-0.4	508.282	2	20.0697	5984	HF1TL20220811_YD53_HLA_classI_DR3_DMSO_5ul_charge1_5_Rep3.raw	3560000	40300	7040000	18300000	33500000	21300000	11	2	1	1	2	3	2			P47974|TISD_HUMAN:P26651|TTP_HUMAN:Q07352|TISB_HUMAN	DB Search
DLKEHASSL	90.77	998.503	9	2.7	500.26	2	25.5278	8229	HF1TL20220811_YD53_HLA_classI_DR3_DMSO_5ul_charge1_5_Rep3.raw							0	0	0	0	0	0	0			Q8IUD2|RB6I2_HUMAN:O15083|ERC2_HUMAN	DB Search
YVKLTPVSL	90.77	1018.61	9	2.2	510.312	2	58.5353	21306	HF1TL20220811_YD53_HLA_classI_DR3_DMSO_5ul_charge1_5_Rep3.raw					252000	301000	2	0	0	0	0	1	1			P46100|ATRX_HUMAN	DB Search
EGHSKTIL	90.77	883.476	8	2.5	442.747	2	22.1423	6869	HF1TL20220811_YD53_HLA_classI_DR3_DMSO_5ul_charge1_5_Rep3.raw		42400		347000	368000	150000	4	0	1	0	1	1	1			Q9H2Y7|ZN106_HUMAN	DB Search
FPPKPKDTL	90.76	1041.59	9	0.8	521.801	2	30.2648	9502	HF1TL20220811_YD53_HLA_classI_DR3_DMSO_5ul_charge1_5_Rep3.raw		886000	594000	7290000	10700000	11600000	10	0	2	1	2	3	2			P01859|IGHG2_HUMAN:P01861|IGHG4_HUMAN:P01857|IGHG1_HUMAN:P01860|IGHG3_HUMAN	DB Search
DLMRRQEEL	90.76	1188.59	9	1.2	595.304	2	32.4942	10986	HF1TL20220811_YD53_HLA_classI_DR3_DMSO_5ul_charge1_5_Rep3.raw						7630000	1	0	0	0	0	0	1			P23246|SFPQ_HUMAN:Q15233|NONO_HUMAN:Q8WXF1|PSPC1_HUMAN	DB Search
DM(+15.99)EQRHVL	90.76	1042.49	8	1.9	522.252	2	25.7907	8317	HF1TL20220811_YD53_HLA_classI_DR3_DMSO_5ul_charge1_5_Rep3.raw				128000	105000	408000	4	0	0	0	2	1	1	Oxidation (M)	M2:Oxidation (M):1000.00	Q15027|ACAP1_HUMAN	DB Search
APHLKAEV	90.76	863.486	8	2.6	432.752	2	23.4737	7415	HF1TL20220811_YD53_HLA_classI_DR3_DMSO_5ul_charge1_5_Rep3.raw	5620	9980		39100	27400	44400	5	1	1	0	1	1	1			Q9Y5S1|TRPV2_HUMAN	DB Search
FVKTKVWSL	90.76	1106.65	9	2.3	554.333	2	43.9724	15637	HF1TL20220811_YD53_HLA_classI_DR3_DMSO_5ul_charge1_5_Rep3.raw					202000	215000	2	0	0	0	0	1	1			Q92902|HPS1_HUMAN	DB Search
FAKRQLVTL	90.76	1074.65	9	0.9	538.335	2	34.3305	11743	HF1TL20220811_YD53_HLA_classI_DR3_DMSO_5ul_charge1_5_Rep3.raw	579000	478000	593000	636000	1390000	1780000	7	2	1	1	1	1	1			P62140|PP1B_HUMAN:P36873|PP1G_HUMAN:P62136|PP1A_HUMAN	DB Search
FSDYLHPQY	90.76	1168.52	9	2.1	585.268	2	51.8467	18685	HF1TL20220811_YD53_HLA_classI_DR3_DMSO_5ul_charge1_5_Rep3.raw		423000	702000	485000	510000	534000	5	0	1	1	1	1	1			Q9ULG6|CCPG1_HUMAN	DB Search
MPHIKTYM	90.76	1019.49	8	1.8	510.755	2	34.4339	11777	HF1TL20220811_YD53_HLA_classI_DR3_DMSO_5ul_charge1_5_Rep3.raw	106000		119000		943000	875000	4	1	0	1	0	1	1			Q9NUW8|TYDP1_HUMAN	DB Search
HLAVKHFSV	90.75	1036.58	9	1.2	519.299	2	27.3117	8908	HF1TL20220811_YD53_HLA_classI_DR3_DMSO_5ul_charge1_5_Rep3.raw	73800			254000	266000	306000	4	1	0	0	1	1	1			P07900|HS90A_HUMAN:Q58FF7|H90B3_HUMAN:Q14568|HS902_HUMAN:P08238|HS90B_HUMAN:Q58FG0|HS905_HUMAN	DB Search
STDKFKTDFY	90.75	1250.58	10	1.5	626.299	2	36.85	12737	HF1TL20220811_YD53_HLA_classI_DR3_DMSO_5ul_charge1_5_Rep3.raw			1960000	4480000	5260000	10600000	7	0	0	2	2	2	1			Q7L5N1|CSN6_HUMAN	DB Search
IPKSKTKEQIL	90.75	1283.78	11	2.2	642.899	2	22.2833	6908	HF1TL20220811_YD53_HLA_classI_DR3_DMSO_5ul_charge1_5_Rep3.raw				523000	581000	511000	6	0	0	0	2	2	2			O60506|HNRPQ_HUMAN	DB Search
QNKLTYTM	90.75	997.49	8	0.4	499.753	2	33.6527	11495	HF1TL20220811_YD53_HLA_classI_DR3_DMSO_5ul_charge1_5_Rep3.raw				276000	544000	485000	3	0	0	0	1	1	1			Q96DI7|SNR40_HUMAN	DB Search
LAITHHVL	90.75	902.534	8	1.2	452.275	2	31.5608	10667	HF1TL20220811_YD53_HLA_classI_DR3_DMSO_5ul_charge1_5_Rep3.raw	23400	47400	16500	56000	127000	174000	6	1	1	1	1	1	1			Q9H3H3|CK068_HUMAN	DB Search
DIRKKRLQL	90.75	1168.74	9	1.5	390.588	3	22.9955	7194	HF1TL20220811_YD53_HLA_classI_DR3_DMSO_5ul_charge1_5_Rep3.raw	93200			1570000	1530000	1450000	4	1	0	0	1	1	1			Q9H3R5|CENPH_HUMAN	DB Search
DIRLKDGSL	90.75	1015.57	9	6.6	508.794	2	35.7071	12397	HF1TL20220811_YD53_HLA_classI_DR3_DMSO_5ul_charge1_5_Rep3.raw						256000	1	0	0	0	0	0	1			A0AVT1|UBA6_HUMAN	DB Search
M(+15.99)NKYKVVL	90.75	1009.56	8	2.5	505.79	2	31.5539	10658	HF1TL20220811_YD53_HLA_classI_DR3_DMSO_5ul_charge1_5_Rep3.raw						216000	2	0	0	0	0	0	2	Oxidation (M)	M1:Oxidation (M):1000.00	Q15155|NOMO1_HUMAN:P69849|NOMO3_HUMAN:Q5JPE7|NOMO2_HUMAN	DB Search
QAFKKLAL	90.74	917.57	8	1.6	459.793	2	32.4988	11003	HF1TL20220811_YD53_HLA_classI_DR3_DMSO_5ul_charge1_5_Rep3.raw				103000	238000	249000	3	0	0	0	1	1	1			Q8IXB1|DJC10_HUMAN	DB Search
QAKSKQAIL	90.74	985.592	9	-1.1	493.803	2	21.3204	6536	HF1TL20220811_YD53_HLA_classI_DR3_DMSO_5ul_charge1_5_Rep3.raw		638000	875000	198000	210000	2860000	6	0	1	1	1	1	2			O60869|EDF1_HUMAN	DB Search
VMKVKAEL	90.74	916.542	8	2.3	459.279	2	28.0315	9240	HF1TL20220811_YD53_HLA_classI_DR3_DMSO_5ul_charge1_5_Rep3.raw		90100			457000	327000	3	0	1	0	0	1	1			P30566|PUR8_HUMAN	DB Search
DMLLKIKAV	90.74	1029.63	9	2	515.821	2	53.3852	19299	HF1TL20220811_YD53_HLA_classI_DR3_DMSO_5ul_charge1_5_Rep3.raw				87400	108000	113000	3	0	0	0	1	1	1			Q86XI2|CNDG2_HUMAN	DB Search
FAKVHILYV	90.74	1088.64	9	3.3	545.328	2	50.3973	18206	HF1TL20220811_YD53_HLA_classI_DR3_DMSO_5ul_charge1_5_Rep3.raw					104000	125000	2	0	0	0	0	1	1			Q9Y3B2|EXOS1_HUMAN	DB Search
VPLLKTLDHVL	90.74	1246.76	11	1.7	416.596	3	66.4307	24426	HF1TL20220811_YD53_HLA_classI_DR3_DMSO_5ul_charge1_5_Rep3.raw				43800	62400	90300	3	0	0	0	1	1	1			Q9BTW9|TBCD_HUMAN	DB Search
NLKKKSYL	90.74	992.602	8	0.5	497.308	2	20.0121	5998	HF1TL20220811_YD53_HLA_classI_DR3_DMSO_5ul_charge1_5_Rep3.raw				419000	727000	804000	3	0	0	0	1	1	1			Q96B26|EXOS8_HUMAN	DB Search
LPKAHTAF	90.74	883.492	8	1.8	442.754	2	24.7961	7944	HF1TL20220811_YD53_HLA_classI_DR3_DMSO_5ul_charge1_5_Rep3.raw						44300	1	0	0	0	0	0	1			P48449|ERG7_HUMAN	DB Search
FAKNMYEL	90.74	1014.48	8	1.3	508.25	2	46.8753	16767	HF1TL20220811_YD53_HLA_classI_DR3_DMSO_5ul_charge1_5_Rep3.raw				388000	525000	501000	3	0	0	0	1	1	1			O00303|EIF3F_HUMAN	DB Search
STDKQMGY	90.74	928.396	8	2.8	465.207	2	22.3611	6942	HF1TL20220811_YD53_HLA_classI_DR3_DMSO_5ul_charge1_5_Rep3.raw	59500	77400	42000	404000	276000	78400	8	1	1	1	2	2	1			Q13347|EIF3I_HUMAN	DB Search
STELNHLGY	90.73	1032.49	9	1.9	517.252	2	39.048	13652	HF1TL20220811_YD53_HLA_classI_DR3_DMSO_5ul_charge1_5_Rep3.raw	428000	930000	808000	659000	866000	1750000	6	1	1	1	1	1	1			Q8IXI1|MIRO2_HUMAN	DB Search
LFLQFGAQGSPFLK	90.73	1551.84	14	0.4	776.93	2	85.044	31792	HF1TL20220811_YD53_HLA_classI_DR3_DMSO_5ul_charge1_5_Rep3.raw		7370000	20900000	7690000	6180000	5870000	5	0	1	1	1	1	1			rsL|iRT-pepL|iRT-pepL	DB Search
DSDRGLQEGY	90.73	1138.49	10	2	570.253	2	30.9033	10390	HF1TL20220811_YD53_HLA_classI_DR3_DMSO_5ul_charge1_5_Rep3.raw	233000	385000	580000	472000	783000	870000	6	1	1	1	1	1	1			Q9C0C9|UBE2O_HUMAN	DB Search
NTDPHSQEY	90.73	1089.44	9	0.4	545.726	2	20.1488	6066	HF1TL20220811_YD53_HLA_classI_DR3_DMSO_5ul_charge1_5_Rep3.raw				1140000	378000	223000	4	0	0	0	2	1	1			Q99613|EIF3C_HUMAN:B5ME19|EIFCL_HUMAN	DB Search
DIHHKVLSL	90.72	1060.6	9	-2.9	531.307	2	31.3895	10585	HF1TL20220811_YD53_HLA_classI_DR3_DMSO_5ul_charge1_5_Rep3.raw		8120000	8860000	32600000	37200000	40800000	10	0	2	2	2	2	2			Q9UN86|G3BP2_HUMAN	DB Search
MQLEHHQL	90.72	1034.5	8	7.1	518.259	2	26.4347	8576	HF1TL20220811_YD53_HLA_classI_DR3_DMSO_5ul_charge1_5_Rep3.raw					83900	66900	2	0	0	0	0	1	1			Q14511|CASL_HUMAN	DB Search
APQIRKML	90.72	955.564	8	0.9	478.79	2	29.4472	9786	HF1TL20220811_YD53_HLA_classI_DR3_DMSO_5ul_charge1_5_Rep3.raw					33900	39800	2	0	0	0	0	1	1			Q8TC12|RDH11_HUMAN	DB Search
NTERTVWQY	90.72	1195.56	9	0.5	598.789	2	42.0975	14906	HF1TL20220811_YD53_HLA_classI_DR3_DMSO_5ul_charge1_5_Rep3.raw							0	0	0	0	0	0	0			Q06124|PTN11_HUMAN	DB Search
YTYGKHIL	90.72	993.528	8	-0.2	497.771	2	29.5988	9824	HF1TL20220811_YD53_HLA_classI_DR3_DMSO_5ul_charge1_5_Rep3.raw	124000	202000	322000	892000	1370000	1550000	6	1	1	1	1	1	1			Q14671|PUM1_HUMAN:Q8TB72|PUM2_HUMAN	DB Search
VVDKIDYY	90.72	1013.51	8	0.8	507.761	2	40.8754	14422	HF1TL20220811_YD53_HLA_classI_DR3_DMSO_5ul_charge1_5_Rep3.raw						119000	1	0	0	0	0	0	1			O15397|IPO8_HUMAN	DB Search
EVKLKVDSF	90.72	1063.59	9	1	532.803	2	40.0959	14108	HF1TL20220811_YD53_HLA_classI_DR3_DMSO_5ul_charge1_5_Rep3.raw	171000			1250000	1140000	2890000	4	1	0	0	1	1	1			P61289|PSME3_HUMAN	DB Search
APYERRAM	90.72	992.486	8	1.4	497.251	2	19.8438	5928	HF1TL20220811_YD53_HLA_classI_DR3_DMSO_5ul_charge1_5_Rep3.raw						958000	1	0	0	0	0	0	1			Q9Y3U8|RL36_HUMAN	DB Search
ETDRRTLQM	90.72	1148.56	9	0.8	575.288	2	24.3075	7717	HF1TL20220811_YD53_HLA_classI_DR3_DMSO_5ul_charge1_5_Rep3.raw					542000	417000	2	0	0	0	0	1	1			Q9P0J0|NDUAD_HUMAN	DB Search
TVMKVKQIL	90.71	1058.65	9	1.6	530.334	2	34.5844	11876	HF1TL20220811_YD53_HLA_classI_DR3_DMSO_5ul_charge1_5_Rep3.raw					135000	70100	2	0	0	0	0	1	1			Q0VDF9|HSP7E_HUMAN	DB Search
DAKQKWLL	90.71	1000.57	8	0.5	501.293	2	43.9724	15619	HF1TL20220811_YD53_HLA_classI_DR3_DMSO_5ul_charge1_5_Rep3.raw				792000	757000	709000	3	0	0	0	1	1	1			Q00610|CLH1_HUMAN	DB Search
PPAENSSAPEAEQGGAE	90.71	1639.7	17	1	820.856	2	24.4931	7783	HF1TL20220811_YD53_HLA_classI_DR3_DMSO_5ul_charge1_5_Rep3.raw	1030000	1470000	2010000	354000	593000	600000	6	1	1	1	1	1	1			P67809|YBOX1_HUMAN	DB Search
FLSEKSVSM	90.71	1026.51	9	1.7	514.261	2	41.649	14713	HF1TL20220811_YD53_HLA_classI_DR3_DMSO_5ul_charge1_5_Rep3.raw						193000	1	0	0	0	0	0	1			Q70SY1|CR3L2_HUMAN	DB Search
ELHKKAQASL	90.71	1123.63	10	0.8	562.825	2	18.8917	5568	HF1TL20220811_YD53_HLA_classI_DR3_DMSO_5ul_charge1_5_Rep3.raw				74100	29900	61300	3	0	0	0	1	1	1			Q96BX8|MOB3A_HUMAN	DB Search
DIRNHVNF	90.71	1013.5	8	0.5	507.76	2	32.4051	10988	HF1TL20220811_YD53_HLA_classI_DR3_DMSO_5ul_charge1_5_Rep3.raw					285000	322000	2	0	0	0	0	1	1			Q99567|NUP88_HUMAN	DB Search
LTELLERAAFY	90.71	1324.7	11	-3	663.357	2	74.0357	27399	HF1TL20220811_YD53_HLA_classI_DR3_DMSO_5ul_charge1_5_Rep3.raw	94400	298000	454000	99900	138000	119000	6	1	1	1	1	1	1			Q8N697|S15A4_HUMAN	DB Search
YAKKRGWVL	90.71	1119.66	9	1.4	560.836	2	27.3083	8904	HF1TL20220811_YD53_HLA_classI_DR3_DMSO_5ul_charge1_5_Rep3.raw		849000	1080000	4510000	5150000	4170000	5	0	1	1	1	1	1			P48556|PSMD8_HUMAN	DB Search
NVKYKIVAI	90.7	1046.65	9	1.7	524.333	2	37.422	13067	HF1TL20220811_YD53_HLA_classI_DR3_DMSO_5ul_charge1_5_Rep3.raw				170000	176000	458000	3	0	0	0	1	1	1			Q5VYK3|ECM29_HUMAN	DB Search
MAKVKVLF	90.7	934.567	8	2.8	468.292	2	39.2411	13744	HF1TL20220811_YD53_HLA_classI_DR3_DMSO_5ul_charge1_5_Rep3.raw				56600	89700	124000	3	0	0	0	1	1	1			O60506|HNRPQ_HUMAN:O43390|HNRPR_HUMAN	DB Search
SAKPKVLL	90.7	854.559	8	2.2	428.288	2	26.4441	8577	HF1TL20220811_YD53_HLA_classI_DR3_DMSO_5ul_charge1_5_Rep3.raw	60800			257000	238000	357000	4	1	0	0	1	1	1			Q9Y3Z3|SAMH1_HUMAN	DB Search
LLEKEILFY	90.7	1166.66	9	-0.8	584.336	2	74.3247	27452	HF1TL20220811_YD53_HLA_classI_DR3_DMSO_5ul_charge1_5_Rep3.raw	321000	1000000	1330000		853000	992000	5	1	1	1	0	1	1			O60264|SMCA5_HUMAN	DB Search
YLKVKGNVF	90.69	1066.62	9	0.8	534.316	2	34.6224	11857	HF1TL20220811_YD53_HLA_classI_DR3_DMSO_5ul_charge1_5_Rep3.raw	3930000	6300000	7970000		30700000	38800000	6	2	1	1	0	1	1			P84098|RL19_HUMAN	DB Search
WAKLRNVVL	90.69	1097.67	9	0.6	549.843	2	44.3953	15824	HF1TL20220811_YD53_HLA_classI_DR3_DMSO_5ul_charge1_5_Rep3.raw	214000	506000	767000	737000	569000		5	1	1	1	1	1	0			O75064|DEN4B_HUMAN	DB Search
KTDDLTMVLY	90.69	1197.6	10	1.4	599.806	2	68.5494	25244	HF1TL20220811_YD53_HLA_classI_DR3_DMSO_5ul_charge1_5_Rep3.raw	656000	1360000	2270000	1750000	2090000	2440000	6	1	1	1	1	1	1			Q96RL7|VP13A_HUMAN	DB Search
LIKHKIML	90.69	994.636	8	3	498.327	2	27.1476	8883	HF1TL20220811_YD53_HLA_classI_DR3_DMSO_5ul_charge1_5_Rep3.raw	66600	123000	191000	388000	429000	398000	6	1	1	1	1	1	1			P38606|VATA_HUMAN	DB Search
YLDKGILKY	90.69	1111.63	9	0.6	556.821	2	42.0825	14868	HF1TL20220811_YD53_HLA_classI_DR3_DMSO_5ul_charge1_5_Rep3.raw	65300		234000	206000	257000	627000	5	1	0	1	1	1	1			Q9H4L5|OSBL3_HUMAN	DB Search
SMKVKYQSL	90.69	1082.58	9	0.9	542.297	2	28.315	9349	HF1TL20220811_YD53_HLA_classI_DR3_DMSO_5ul_charge1_5_Rep3.raw				90300	111000		2	0	0	0	1	1	0			Q96EA4|SPDLY_HUMAN	DB Search
EFKTKYKI	90.69	1055.6	8	2.1	528.809	2	26.2755	8514	HF1TL20220811_YD53_HLA_classI_DR3_DMSO_5ul_charge1_5_Rep3.raw		167000		970000	928000	969000	4	0	1	0	1	1	1			O95757|HS74L_HUMAN	DB Search
EFKTKYKL	90.69	1055.6	8	2.1	528.809	2	26.2755	8514	HF1TL20220811_YD53_HLA_classI_DR3_DMSO_5ul_charge1_5_Rep3.raw		167000		970000	928000	969000	4	0	1	0	1	1	1			Q92598|HS105_HUMAN	DB Search
NPNLRKNVL	90.69	1066.62	9	1.2	534.32	2	25.6878	8257	HF1TL20220811_YD53_HLA_classI_DR3_DMSO_5ul_charge1_5_Rep3.raw	472000	731000	873000	2460000	3350000	3320000	6	1	1	1	1	1	1			P23193|TCEA1_HUMAN	DB Search
TAYAKNKL	90.68	907.513	8	2.6	454.765	2	19.6906	5876	HF1TL20220811_YD53_HLA_classI_DR3_DMSO_5ul_charge1_5_Rep3.raw						18300	1	0	0	0	0	0	1			Q13107|UBP4_HUMAN	DB Search
YTFPNGAKY	90.68	1059.5	9	2.2	530.76	2	42.2411	14931	HF1TL20220811_YD53_HLA_classI_DR3_DMSO_5ul_charge1_5_Rep3.raw					113000	272000	2	0	0	0	0	1	1			Q502X0|MORN2_HUMAN	DB Search
YSDSLVQKGY	90.68	1158.56	10	2	580.286	2	36.1788	12507	HF1TL20220811_YD53_HLA_classI_DR3_DMSO_5ul_charge1_5_Rep3.raw						228000	1	0	0	0	0	0	1			P52701|MSH6_HUMAN	DB Search
TLFKKIQAL	90.68	1060.66	9	1.2	531.34	2	43.3633	15434	HF1TL20220811_YD53_HLA_classI_DR3_DMSO_5ul_charge1_5_Rep3.raw				127000	115000	369000	3	0	0	0	1	1	1			Q16204|CCDC6_HUMAN	DB Search
GTDELRLLY	90.68	1078.57	9	1.4	540.291	2	66.8721	24614	HF1TL20220811_YD53_HLA_classI_DR3_DMSO_5ul_charge1_5_Rep3.raw	3680000	9140000		10300000	12300000	13400000	6	1	2	0	1	1	1			Q9Y4W2|LAS1L_HUMAN	DB Search
YSEGYPGQRY	90.68	1218.53	10	1.5	610.273	2	29.8873	9939	HF1TL20220811_YD53_HLA_classI_DR3_DMSO_5ul_charge1_5_Rep3.raw	256000	375000	589000	859000	1240000	1160000	6	1	1	1	1	1	1			P34896|GLYC_HUMAN	DB Search
SIPRHFAL	90.67	939.529	8	1.1	470.772	2	35.5805	12278	HF1TL20220811_YD53_HLA_classI_DR3_DMSO_5ul_charge1_5_Rep3.raw						73900	1	0	0	0	0	0	1			P78362|SRPK2_HUMAN	DB Search
SLLEHHAL	90.67	918.492	8	1.7	460.254	2	30.7012	10310	HF1TL20220811_YD53_HLA_classI_DR3_DMSO_5ul_charge1_5_Rep3.raw			60500			263000	2	0	0	1	0	0	1			O60826|CCD22_HUMAN	DB Search
NPRVKAAAL	90.67	938.566	9	2.2	470.291	2	22.3611	6933	HF1TL20220811_YD53_HLA_classI_DR3_DMSO_5ul_charge1_5_Rep3.raw		128000	103000	498000	575000	424000	5	0	1	1	1	1	1			O15269|SPTC1_HUMAN	DB Search
LLQKKMVSL	90.67	1058.65	9	2.9	530.335	2	33.4563	11403	HF1TL20220811_YD53_HLA_classI_DR3_DMSO_5ul_charge1_5_Rep3.raw						121000	1	0	0	0	0	0	1			Q9UJV9|DDX41_HUMAN	DB Search
RNKLKYLAF	90.67	1151.68	9	1.6	576.849	2	34.0794	11664	HF1TL20220811_YD53_HLA_classI_DR3_DMSO_5ul_charge1_5_Rep3.raw	443000	1220000	298000	676000	2320000	2400000	9	2	1	1	1	2	2			P40429|RL13A_HUMAN	DB Search
LLHERVNEL	90.67	1121.62	9	2.2	561.818	2	30.7012	10297	HF1TL20220811_YD53_HLA_classI_DR3_DMSO_5ul_charge1_5_Rep3.raw						189000	1	0	0	0	0	0	1			Q7Z333|SETX_HUMAN	DB Search
FEMSRHSL	90.66	1005.47	8	-0.5	503.742	2	29.241	9756	HF1TL20220811_YD53_HLA_classI_DR3_DMSO_5ul_charge1_5_Rep3.raw		73600	125000		480000	544000	4	0	1	1	0	1	1			P04233|HG2A_HUMAN	DB Search
YLREQGKAL	90.66	1076.6	9	2.2	539.307	2	23.0284	7216	HF1TL20220811_YD53_HLA_classI_DR3_DMSO_5ul_charge1_5_Rep3.raw				171000		156000	2	0	0	0	1	0	1			Q13618|CUL3_HUMAN	DB Search
ALKEKVTSL	90.66	987.596	9	1.3	494.806	2	26.8693	8776	HF1TL20220811_YD53_HLA_classI_DR3_DMSO_5ul_charge1_5_Rep3.raw	49100					195000	2	1	0	0	0	0	1			Q8WWC4|MAIP1_HUMAN	DB Search
YSEDLSDMHY	90.66	1258.48	10	2.5	630.249	2	50.7438	18310	HF1TL20220811_YD53_HLA_classI_DR3_DMSO_5ul_charge1_5_Rep3.raw				123000		147000	2	0	0	0	1	0	1			Q9HBG6|IF122_HUMAN	DB Search
DAKQRLSAA	90.66	958.52	9	1.1	480.268	2	19.427	5778	HF1TL20220811_YD53_HLA_classI_DR3_DMSO_5ul_charge1_5_Rep3.raw				42100		75100	2	0	0	0	1	0	1			Q9BUB5|MKNK1_HUMAN:Q9HBH9|MKNK2_HUMAN	DB Search
ELHKHPQL	90.66	1000.55	8	2.6	501.281	2	19.7735	5915	HF1TL20220811_YD53_HLA_classI_DR3_DMSO_5ul_charge1_5_Rep3.raw	11100					117000	2	1	0	0	0	0	1			Q8N3A8|PARP8_HUMAN	DB Search
SLKHRGPAL	90.66	977.577	9	0.3	489.796	2	20.0121	5999	HF1TL20220811_YD53_HLA_classI_DR3_DMSO_5ul_charge1_5_Rep3.raw						82500	1	0	0	0	0	0	1			Q9NYF0|DACT1_HUMAN	DB Search
EGHTKPIL	90.65	893.497	8	1.5	447.756	2	23.0882	7219	HF1TL20220811_YD53_HLA_classI_DR3_DMSO_5ul_charge1_5_Rep3.raw	24000			184000	177000	173000	4	1	0	0	1	1	1			O75037|KI21B_HUMAN	DB Search
SSDGKPFEY	90.65	1028.45	9	0	515.23	2	34.7074	11940	HF1TL20220811_YD53_HLA_classI_DR3_DMSO_5ul_charge1_5_Rep3.raw						44100	1	0	0	0	0	0	1			Q9UII4|HERC5_HUMAN	DB Search
MPYIKTSL	90.65	951.51	8	2.6	476.763	2	51.5205	18588	HF1TL20220811_YD53_HLA_classI_DR3_DMSO_5ul_charge1_5_Rep3.raw		140000	180000	124000	136000	158000	5	0	1	1	1	1	1			P21399|ACOC_HUMAN	DB Search
ELHGRMISV	90.65	1040.54	9	0	521.279	2	31.6524	10683	HF1TL20220811_YD53_HLA_classI_DR3_DMSO_5ul_charge1_5_Rep3.raw				126000	242000	241000	3	0	0	0	1	1	1			Q14151|SAFB2_HUMAN	DB Search
NLKLRIYFL	90.65	1178.72	9	1.1	590.367	2	68.6676	25303	HF1TL20220811_YD53_HLA_classI_DR3_DMSO_5ul_charge1_5_Rep3.raw		199000		415000	621000	712000	4	0	1	0	1	1	1			Q96SN8|CK5P2_HUMAN	DB Search
LLREKTHGL	90.65	1065.63	9	1.1	533.823	2	21.8935	6751	HF1TL20220811_YD53_HLA_classI_DR3_DMSO_5ul_charge1_5_Rep3.raw				90800	203000	196000	3	0	0	0	1	1	1			P17861|XBP1_HUMAN	DB Search
EAWERHHL	90.65	1076.52	8	1.7	539.266	2	23.0864	7256	HF1TL20220811_YD53_HLA_classI_DR3_DMSO_5ul_charge1_5_Rep3.raw				153000	125000	93700	3	0	0	0	1	1	1			Q9HAU5|RENT2_HUMAN	DB Search
YIKVRPAEL	90.65	1087.64	9	1.6	544.828	2	33.0184	11221	HF1TL20220811_YD53_HLA_classI_DR3_DMSO_5ul_charge1_5_Rep3.raw		390000	531000		1850000	1630000	4	0	1	1	0	1	1			O43491|E41L2_HUMAN	DB Search
NSEEMKEAYY	90.65	1262.51	10	1.7	632.265	2	32.7687	11122	HF1TL20220811_YD53_HLA_classI_DR3_DMSO_5ul_charge1_5_Rep3.raw	162000	246000	405000	295000	613000	568000	6	1	1	1	1	1	1			O14730|RIOK3_HUMAN	DB Search
SSDANPVRY	90.65	1007.47	9	1.7	504.742	2	26.33	8533	HF1TL20220811_YD53_HLA_classI_DR3_DMSO_5ul_charge1_5_Rep3.raw	200000	199000	175000	341000	298000	366000	6	1	1	1	1	1	1			Q9NU22|MDN1_HUMAN	DB Search
HPNVHFVL	90.65	961.513	8	0.2	481.764	2	39.8226	13977	HF1TL20220811_YD53_HLA_classI_DR3_DMSO_5ul_charge1_5_Rep3.raw	65700		125000		135000	406000	4	1	0	1	0	1	1			Q8TDB6|DTX3L_HUMAN	DB Search
YTDKIMTY	90.64	1033.48	8	1.5	517.748	2	40.3881	14200	HF1TL20220811_YD53_HLA_classI_DR3_DMSO_5ul_charge1_5_Rep3.raw	227000		412000		402000	674000	4	1	0	1	0	1	1			P49902|5NTC_HUMAN	DB Search
FPNVYHEL	90.64	1017.49	8	2.5	509.755	2	53.8635	19604	HF1TL20220811_YD53_HLA_classI_DR3_DMSO_5ul_charge1_5_Rep3.raw				245000	304000	357000	3	0	0	0	1	1	1			Q5VWZ2|LYPL1_HUMAN	DB Search
ASDPFFRHY	90.64	1138.52	9	2.8	570.269	2	37.6434	13097	HF1TL20220811_YD53_HLA_classI_DR3_DMSO_5ul_charge1_5_Rep3.raw						225000	1	0	0	0	0	0	1			Q9H9Y4|GPN2_HUMAN	DB Search
FINEKKYHL	90.64	1190.64	9	0.9	596.33	2	27.8296	9137	HF1TL20220811_YD53_HLA_classI_DR3_DMSO_5ul_charge1_5_Rep3.raw	173000	406000		729000	960000	1020000	10	2	2	0	2	2	2			P49585|PCY1A_HUMAN	DB Search
FAEHNDLQY	90.64	1135.49	9	2.1	1136.5	1	36.4746	12627	HF1TL20220811_YD53_HLA_classI_DR3_DMSO_5ul_charge1_5_Rep3.raw	1100000	1870000	2300000	1770000	1910000	3640000	7	1	1	1	1	1	2			Q2VIR3|IF2GL_HUMAN:P41091|IF2G_HUMAN	DB Search
MTESYEQEKY	90.64	1306.54	10	0.1	654.277	2	29.3601	9763	HF1TL20220811_YD53_HLA_classI_DR3_DMSO_5ul_charge1_5_Rep3.raw				55800		28100	2	0	0	0	1	0	1			Q96EA4|SPDLY_HUMAN	DB Search
MNKYKVVL	90.63	993.568	8	1.3	497.792	2	31.5539	10598	HF1TL20220811_YD53_HLA_classI_DR3_DMSO_5ul_charge1_5_Rep3.raw		330000	296000	940000	1760000	1620000	5	0	1	1	1	1	1			Q15155|NOMO1_HUMAN:P69849|NOMO3_HUMAN:Q5JPE7|NOMO2_HUMAN	DB Search
SQMLRAVSL	90.63	1003.55	9	0.6	502.782	2	49.4584	17786	HF1TL20220811_YD53_HLA_classI_DR3_DMSO_5ul_charge1_5_Rep3.raw		314000	304000	364000	335000	390000	5	0	1	1	1	1	1			Q9UIF9|BAZ2A_HUMAN	DB Search
FSLTKKTL	90.63	936.564	8	1.5	469.29	2	31.399	10611	HF1TL20220811_YD53_HLA_classI_DR3_DMSO_5ul_charge1_5_Rep3.raw						26100	1	0	0	0	0	0	1			Q9BYW2|SETD2_HUMAN	DB Search
YALKRQEAI	90.63	1090.61	9	-0.6	546.314	2	26.0101	8390	HF1TL20220811_YD53_HLA_classI_DR3_DMSO_5ul_charge1_5_Rep3.raw						304000	1	0	0	0	0	0	1			Q6P2Q9|PRP8_HUMAN	DB Search
GSNKIKFVV	90.63	990.586	9	0.1	496.3	2	33.5237	11447	HF1TL20220811_YD53_HLA_classI_DR3_DMSO_5ul_charge1_5_Rep3.raw				63300	114000	175000	3	0	0	0	1	1	1			P78347|GTF2I_HUMAN	DB Search
HGLIHNVL	90.63	901.513	8	3.8	451.766	2	33.8625	11594	HF1TL20220811_YD53_HLA_classI_DR3_DMSO_5ul_charge1_5_Rep3.raw		128000					1	0	1	0	0	0	0			Q9UKA1|FBXL5_HUMAN	DB Search
GSDRSSFSHY	90.63	1141.48	10	0.6	571.747	2	22.5676	7020	HF1TL20220811_YD53_HLA_classI_DR3_DMSO_5ul_charge1_5_Rep3.raw		140000		717000	72300	768000	5	0	1	0	2	1	1			Q8NC51|PAIRB_HUMAN	DB Search
LTEKANHYY	90.62	1137.55	9	1.9	569.781	2	22.9074	7153	HF1TL20220811_YD53_HLA_classI_DR3_DMSO_5ul_charge1_5_Rep3.raw	95600			660000	743000	700000	7	1	0	0	2	2	2			Q5TA45|INT11_HUMAN	DB Search
TPLKKFLL	90.62	958.621	8	0.8	480.318	2	43.9724	15618	HF1TL20220811_YD53_HLA_classI_DR3_DMSO_5ul_charge1_5_Rep3.raw	148000	433000	503000	754000	764000	824000	6	1	1	1	1	1	1			Q9ULC5|ACSL5_HUMAN	DB Search
QGMLRKLDI	90.62	1072.61	9	3.3	537.312	2	39.796	13952	HF1TL20220811_YD53_HLA_classI_DR3_DMSO_5ul_charge1_5_Rep3.raw	156000	265000	240000	258000	355000	739000	6	1	1	1	1	1	1			Q07820|MCL1_HUMAN	DB Search
NGYKRVLAL	90.61	1032.61	9	0.3	517.311	2	33.4537	11413	HF1TL20220811_YD53_HLA_classI_DR3_DMSO_5ul_charge1_5_Rep3.raw		285000	346000	632000	1270000	1730000	5	0	1	1	1	1	1			P05388|RLA0_HUMAN:Q8NHW5|RLA0L_HUMAN	DB Search
TAMKKIGL	90.61	860.515	8	2.1	431.266	2	27.1445	8844	HF1TL20220811_YD53_HLA_classI_DR3_DMSO_5ul_charge1_5_Rep3.raw	91800	83300	36400		439000	333000	5	1	1	1	0	1	1			Q9UM54|MYO6_HUMAN	DB Search
DAFDHHKL	90.61	981.467	8	1.8	491.742	2	23.2305	7317	HF1TL20220811_YD53_HLA_classI_DR3_DMSO_5ul_charge1_5_Rep3.raw						19000	1	0	0	0	0	0	1			Q8WVZ9|KBTB7_HUMAN	DB Search
DVKKKVHL	90.61	965.602	8	0.5	483.809	2	19.0509	5623	HF1TL20220811_YD53_HLA_classI_DR3_DMSO_5ul_charge1_5_Rep3.raw			50400			144000	2	0	0	1	0	0	1			P49642|PRI1_HUMAN	DB Search
YIDEQFERY	90.61	1261.56	9	2.9	631.79	2	48.2094	17259	HF1TL20220811_YD53_HLA_classI_DR3_DMSO_5ul_charge1_5_Rep3.raw	2030000	4560000	7790000	4200000	4900000	5420000	6	1	1	1	1	1	1			Q15019|SEPT2_HUMAN	DB Search
NPHDRVVAL	90.61	1019.55	9	1.2	510.783	2	27.3117	8925	HF1TL20220811_YD53_HLA_classI_DR3_DMSO_5ul_charge1_5_Rep3.raw	145000					644000	2	1	0	0	0	0	1			Q15751|HERC1_HUMAN	DB Search
YGHIRISDL	90.6	1072.57	9	0.6	537.291	2	39.361	13803	HF1TL20220811_YD53_HLA_classI_DR3_DMSO_5ul_charge1_5_Rep3.raw						178000	1	0	0	0	0	0	1			P34947|GRK5_HUMAN	DB Search
STKVKTLL	90.6	888.564	8	3	445.291	2	26.2755	8534	HF1TL20220811_YD53_HLA_classI_DR3_DMSO_5ul_charge1_5_Rep3.raw						55900	1	0	0	0	0	0	1			Q00653|NFKB2_HUMAN	DB Search
YNFPKKAL	90.6	979.549	8	1.7	490.783	2	30.973	10395	HF1TL20220811_YD53_HLA_classI_DR3_DMSO_5ul_charge1_5_Rep3.raw	38400				353000	440000	3	1	0	0	0	1	1			Q9BT88|SYT11_HUMAN	DB Search
NLDSARFRY	90.6	1140.57	9	-2.2	571.29	2	33.0977	11289	HF1TL20220811_YD53_HLA_classI_DR3_DMSO_5ul_charge1_5_Rep3.raw					199000	183000	2	0	0	0	0	1	1			P00338|LDHA_HUMAN:Q6ZMR3|LDH6A_HUMAN:P07195|LDHB_HUMAN:P07864|LDHC_HUMAN	DB Search
SGLIRHQM	90.6	940.491	8	4.2	471.255	2	23.03	7235	HF1TL20220811_YD53_HLA_classI_DR3_DMSO_5ul_charge1_5_Rep3.raw					23000	20800	2	0	0	0	0	1	1			Q9UDV7|ZN282_HUMAN	DB Search
LTEQQKALY	90.6	1092.58	9	-0.2	547.298	2	30.4099	10189	HF1TL20220811_YD53_HLA_classI_DR3_DMSO_5ul_charge1_5_Rep3.raw							0	0	0	0	0	0	0			Q9P215|POGK_HUMAN	DB Search
LVEKSQLGY	90.6	1035.56	9	0.7	518.788	2	32.9676	11228	HF1TL20220811_YD53_HLA_classI_DR3_DMSO_5ul_charge1_5_Rep3.raw				48200	113000		2	0	0	0	1	1	0			Q9C0D7|ZC12C_HUMAN	DB Search
WEKWYIPDPTGKFN	90.59	1779.86	14	0.9	594.295	3	69.8556	25733	HF1TL20220811_YD53_HLA_classI_DR3_DMSO_5ul_charge1_5_Rep3.raw			821000			578000	2	0	0	1	0	0	1			Q68CQ7|GL8D1_HUMAN	DB Search
VGKVKFASL	90.59	947.58	9	1.6	474.798	2	32.7735	11154	HF1TL20220811_YD53_HLA_classI_DR3_DMSO_5ul_charge1_5_Rep3.raw	19200	79800		68400	251000	281000	5	1	1	0	1	1	1			Q8N766|EMC1_HUMAN	DB Search
APKPKWTQL	90.58	1067.61	9	-1.8	534.813	2	31.1132	10479	HF1TL20220811_YD53_HLA_classI_DR3_DMSO_5ul_charge1_5_Rep3.raw				973000		1940000	2	0	0	0	1	0	1			Q3KRA9|ALKB6_HUMAN	DB Search
DSDRYRDGYRDGY	90.58	1636.69	13	1.9	546.571	3	23.7542	7522	HF1TL20220811_YD53_HLA_classI_DR3_DMSO_5ul_charge1_5_Rep3.raw				175000	178000	177000	3	0	0	0	1	1	1			P23588|IF4B_HUMAN	DB Search
LARSKLESL	90.58	1015.6	9	1.2	508.809	2	27.9725	9192	HF1TL20220811_YD53_HLA_classI_DR3_DMSO_5ul_charge1_5_Rep3.raw	154000	312000	404000			581000	4	1	1	1	0	0	1			P40222|TXLNA_HUMAN:Q8N3L3|TXLNB_HUMAN:Q9NUQ3|TXLNG_HUMAN	DB Search
RWPDLHSHHEL	90.58	1425.69	11	0.4	476.238	3	30.0859	10008	HF1TL20220811_YD53_HLA_classI_DR3_DMSO_5ul_charge1_5_Rep3.raw	27000	143000	133000	390000	283000	318000	7	1	1	1	2	1	1			P84022|SMAD3_HUMAN:Q15796|SMAD2_HUMAN	DB Search
FSDIVKQGY	90.57	1055.53	9	2.6	528.773	2	39.6593	13932	HF1TL20220811_YD53_HLA_classI_DR3_DMSO_5ul_charge1_5_Rep3.raw				36900	41000	80500	3	0	0	0	1	1	1			Q8TEW6|DOK4_HUMAN	DB Search
LSDKNIEQY	90.57	1108.54	9	1.5	555.278	2	32.9338	11156	HF1TL20220811_YD53_HLA_classI_DR3_DMSO_5ul_charge1_5_Rep3.raw	2990000	4640000			10300000	9030000	6	2	1	0	0	2	1			Q96QD9|UIF_HUMAN	DB Search
MTERQALSY	90.57	1097.52	9	0.8	549.766	2	33.5852	11446	HF1TL20220811_YD53_HLA_classI_DR3_DMSO_5ul_charge1_5_Rep3.raw				284000	583000	496000	3	0	0	0	1	1	1			Q9Y2K2|SIK3_HUMAN	DB Search
HIRDKLAAI	90.57	1035.62	9	1.2	518.817	2	28.2934	9320	HF1TL20220811_YD53_HLA_classI_DR3_DMSO_5ul_charge1_5_Rep3.raw				101000		146000	2	0	0	0	1	0	1			Q9NZN8|CNOT2_HUMAN	DB Search
LTDRGVMSY	90.57	1040.5	9	1.4	521.256	2	37.5148	13019	HF1TL20220811_YD53_HLA_classI_DR3_DMSO_5ul_charge1_5_Rep3.raw		1650000	1910000	1560000	1850000	3230000	5	0	1	1	1	1	1			Q14653|IRF3_HUMAN	DB Search
EPVTGLDAK	90.56	928.486	9	1.3	465.251	2	26.7073	8712	HF1TL20220811_YD53_HLA_classI_DR3_DMSO_5ul_charge1_5_Rep3.raw				90300	110000	101000	3	0	0	0	1	1	1			rsB|iRT-pepB|iRT-pepB	DB Search
SPKVRKVL	90.56	925.607	8	-0.3	463.811	2	20.0697	6037	HF1TL20220811_YD53_HLA_classI_DR3_DMSO_5ul_charge1_5_Rep3.raw			35400		132000	195000	3	0	0	1	0	1	1			P18124|RL7_HUMAN	DB Search
QIRKKMMEI	90.56	1175.65	9	0.6	588.834	2	24.8369	7940	HF1TL20220811_YD53_HLA_classI_DR3_DMSO_5ul_charge1_5_Rep3.raw			182000	448000	617000	355000	4	0	0	1	1	1	1			P61247|RS3A_HUMAN	DB Search
YLKSKGAEI	90.56	1007.57	9	0.8	1008.57	1	22.7069	7090	HF1TL20220811_YD53_HLA_classI_DR3_DMSO_5ul_charge1_5_Rep3.raw	437000	779000	999000	2860000	3780000	3730000	9	1	1	1	2	2	2			Q7L2H7|EIF3M_HUMAN	DB Search
YTMKEVLFY	90.56	1192.58	9	1.7	597.3	2	69.0153	25438	HF1TL20220811_YD53_HLA_classI_DR3_DMSO_5ul_charge1_5_Rep3.raw		456000	753000	637000	747000	921000	5	0	1	1	1	1	1			Q00987|MDM2_HUMAN	DB Search
GPRNVVYGIFYATSFLDLYRNPK	90.56	2689.4	23	4.6	897.483	3	82.391	29997	HF1TL20220808_YD53_HLA_classI_DR3_CTRL_5ul_charge1_5_Rep2.raw	104000	342000	384000				4	1	2	1	0	0	0			Q92673|SORL_HUMAN	DB Search
RLDHKFDLMY	90.56	1336.66	10	2.6	446.562	3	43.0362	15222	HF1TL20220811_YD53_HLA_classI_DR3_DMSO_5ul_charge1_5_Rep3.raw	221000	868000	309000	665000	645000	1540000	6	1	1	1	1	1	1			Q71U36|TBA1A_HUMAN:P68363|TBA1B_HUMAN:A6NHL2|TBAL3_HUMAN:P0DPH8|TBA3D_HUMAN:Q9BQE3|TBA1C_HUMAN:P68366|TBA4A_HUMAN:P0DPH7|TBA3C_HUMAN:Q9NY65|TBA8_HUMAN	DB Search
NIKKKQEAL	90.55	1070.64	9	6.8	536.333	2	18.6241	5447	HF1TL20220811_YD53_HLA_classI_DR3_DMSO_5ul_charge1_5_Rep3.raw	195000	104000	78300	508000	198000		5	1	1	1	1	1	0			Q13813|SPTN1_HUMAN	DB Search
ELKNKYYQV	90.55	1183.62	9	2	592.82	2	28.5957	9449	HF1TL20220811_YD53_HLA_classI_DR3_DMSO_5ul_charge1_5_Rep3.raw				117000		256000	2	0	0	0	1	0	1			P32456|GBP2_HUMAN	DB Search
YMKLHPEDF	90.55	1178.54	9	0.5	590.279	2	39.9121	13990	HF1TL20220811_YD53_HLA_classI_DR3_DMSO_5ul_charge1_5_Rep3.raw						260000	1	0	0	0	0	0	1			E9PQ53|NDUCR_HUMAN:O95298|NDUC2_HUMAN	DB Search
EAYERTHL	90.55	1017.49	8	1.7	509.752	2	22.967	7206	HF1TL20220811_YD53_HLA_classI_DR3_DMSO_5ul_charge1_5_Rep3.raw				17800		19800	2	0	0	0	1	0	1			O94986|CE152_HUMAN	DB Search
QSKYKQKL	90.55	1021.59	8	3.3	511.805	2	18.5998	5437	HF1TL20220811_YD53_HLA_classI_DR3_DMSO_5ul_charge1_5_Rep3.raw	155000			221000			2	1	0	0	1	0	0			Q96J88|ESIP1_HUMAN	DB Search
KLDDLHTLY	90.55	1116.58	9	1.5	559.299	2	44.4249	15823	HF1TL20220811_YD53_HLA_classI_DR3_DMSO_5ul_charge1_5_Rep3.raw				260000	267000	285000	3	0	0	0	1	1	1			Q9HD26|GOPC_HUMAN	DB Search
LLDRKTVAL	90.55	1027.64	9	0.8	514.827	2	34.5844	11874	HF1TL20220811_YD53_HLA_classI_DR3_DMSO_5ul_charge1_5_Rep3.raw		130000		131000	291000	347000	4	0	1	0	1	1	1			Q9HC98|NEK6_HUMAN	DB Search
FGQLHKVL	90.55	940.549	8	1.2	471.283	2	32.0444	10839	HF1TL20220811_YD53_HLA_classI_DR3_DMSO_5ul_charge1_5_Rep3.raw		18600			123000	140000	3	0	1	0	0	1	1			Q12906|ILF3_HUMAN	DB Search
YPWFHGTL	90.54	1019.49	8	1.4	510.751	2	66.5162	24421	HF1TL20220811_YD53_HLA_classI_DR3_DMSO_5ul_charge1_5_Rep3.raw				156000		206000	2	0	0	0	1	0	1			O14492|SH2B2_HUMAN	DB Search
NLDKNTVGY	90.54	1022.5	9	-0.3	512.259	2	29.5644	9825	HF1TL20220811_YD53_HLA_classI_DR3_DMSO_5ul_charge1_5_Rep3.raw		140000	210000		310000	305000	4	0	1	1	0	1	1			Q9NVH1|DJC11_HUMAN	DB Search
ASDPYQVHV	90.53	1014.48	9	1.2	508.246	2	37.8023	13186	HF1TL20220811_YD53_HLA_classI_DR3_DMSO_5ul_charge1_5_Rep3.raw				141000	204000	438000	3	0	0	0	1	1	1			P30876|RPB2_HUMAN	DB Search
DAKSKIRAL	90.53	1000.6	9	2.2	501.31	2	22.5283	7023	HF1TL20220811_YD53_HLA_classI_DR3_DMSO_5ul_charge1_5_Rep3.raw	142000	242000	321000	881000			4	1	1	1	1	0	0			Q92598|HS105_HUMAN	DB Search
VLKSKTYL	90.53	950.58	8	2.2	476.298	2	25.1572	8065	HF1TL20220811_YD53_HLA_classI_DR3_DMSO_5ul_charge1_5_Rep3.raw	52200	100000		328000	391000	582000	5	1	1	0	1	1	1			Q15054|DPOD3_HUMAN	DB Search
LAIYKQVL	90.53	946.585	8	3.3	474.301	2	52.0295	18763	HF1TL20220811_YD53_HLA_classI_DR3_DMSO_5ul_charge1_5_Rep3.raw	217000	512000	393000	264000		367000	5	1	1	1	1	0	1			Q6PD62|CTR9_HUMAN	DB Search
HEKPKYVL	90.53	1012.57	8	3.2	507.294	2	23.03	7198	HF1TL20220811_YD53_HLA_classI_DR3_DMSO_5ul_charge1_5_Rep3.raw	115000	194000	218000		606000	694000	5	1	1	1	0	1	1			O95834|EMAL2_HUMAN	DB Search
DLMTKSDI	90.52	921.448	8	2.4	461.732	2	42.2832	14950	HF1TL20220811_YD53_HLA_classI_DR3_DMSO_5ul_charge1_5_Rep3.raw	94400	170000		93700	104000	180000	5	1	1	0	1	1	1			Q13889|TF2H3_HUMAN	DB Search
AVKQRGISL	90.52	970.592	9	3.1	486.305	2	25.5374	8236	HF1TL20220811_YD53_HLA_classI_DR3_DMSO_5ul_charge1_5_Rep3.raw	71400		81500		488000	572000	4	1	0	1	0	1	1			Q01850|CDR2_HUMAN	DB Search
YIHGRLQSL	90.52	1085.6	9	1.2	543.807	2	29.3738	9734	HF1TL20220811_YD53_HLA_classI_DR3_DMSO_5ul_charge1_5_Rep3.raw	169000		396000	919000	973000	1240000	5	1	0	1	1	1	1			P07992|ERCC1_HUMAN	DB Search
YLNVREAVL	90.51	1075.6	9	1.8	538.81	2	53.8635	19504	HF1TL20220811_YD53_HLA_classI_DR3_DMSO_5ul_charge1_5_Rep3.raw			175000		87000	105000	3	0	0	1	0	1	1			Q9BUX1|CHAC1_HUMAN	DB Search
LIKRHEAF	90.51	1012.58	8	-0.8	507.298	2	21.0525	6420	HF1TL20220811_YD53_HLA_classI_DR3_DMSO_5ul_charge1_5_Rep3.raw				19800	26600	41300	3	0	0	0	1	1	1			Q01082|SPTB2_HUMAN:P11277|SPTB1_HUMAN:O15020|SPTN2_HUMAN	DB Search
HGRVRLLL	90.51	962.614	8	0	482.314	2	30.1997	10084	HF1TL20220811_YD53_HLA_classI_DR3_DMSO_5ul_charge1_5_Rep3.raw	248000			893000	1120000	1320000	4	1	0	0	1	1	1			P62753|RS6_HUMAN	DB Search
SAFLKTIAL	90.51	962.58	9	1.4	482.298	2	65.8248	24278	HF1TL20220811_YD53_HLA_classI_DR3_DMSO_5ul_charge1_5_Rep3.raw	72400	199000	144000	125000	149000	196000	6	1	1	1	1	1	1			Q3ZCQ8|TIM50_HUMAN	DB Search
VLMKIHTSL	90.51	1040.61	9	1.3	521.311	2	37.7554	13154	HF1TL20220811_YD53_HLA_classI_DR3_DMSO_5ul_charge1_5_Rep3.raw		65300				142000	2	0	1	0	0	0	1			Q5H8A4|PIGG_HUMAN	DB Search
YVDLDKKETVWH	90.51	1531.77	12	2	511.597	3	34.0794	11668	HF1TL20220811_YD53_HLA_classI_DR3_DMSO_5ul_charge1_5_Rep3.raw				85600	96900	144000	3	0	0	0	1	1	1			P20036|DPA1_HUMAN	DB Search
DTAVRHVL	90.5	909.503	8	1.3	455.759	2	26.9854	8587	HF1TL20220811_YD53_HLA_classI_DR3_DMSO_5ul_charge1_5_Rep3.raw				534000	818000	2260000	4	0	0	0	1	1	2			P23396|RS3_HUMAN	DB Search
DPHVKTNL	90.5	922.487	8	2.3	462.252	2	23.3275	7312	HF1TL20220811_YD53_HLA_classI_DR3_DMSO_5ul_charge1_5_Rep3.raw	202000	331000	442000	1530000	1790000	1710000	9	1	1	1	2	2	2			O75643|U520_HUMAN	DB Search
DFKHKSAL	90.5	944.508	8	2.6	473.262	2	20.2723	6085	HF1TL20220811_YD53_HLA_classI_DR3_DMSO_5ul_charge1_5_Rep3.raw	73100	194000	96000	475000	1190000	596000	6	1	1	1	1	1	1			Q15916|ZBTB6_HUMAN	DB Search
DVKPHNVMI	90.49	1051.55	9	-1.5	526.781	2	32.2502	10945	HF1TL20220811_YD53_HLA_classI_DR3_DMSO_5ul_charge1_5_Rep3.raw					94500	69800	2	0	0	0	0	1	1			P19784|CSK22_HUMAN:Q8NEV1|CSK23_HUMAN:P68400|CSK21_HUMAN	DB Search
IADM(+15.99)GHLKY	90.48	1062.52	9	2.6	532.267	2	25.4794	8119	HF1TL20220811_YD53_HLA_classI_DR3_DMSO_5ul_charge1_5_Rep3.raw	849000	2420000	1590000	1040000	1380000	1300000	6	1	1	1	1	1	1	Oxidation (M)	M4:Oxidation (M):1000.00	P12004|PCNA_HUMAN	DB Search
NSKYHGVSL	90.48	1003.51	9	2.6	502.763	2	26.1374	8453	HF1TL20220811_YD53_HLA_classI_DR3_DMSO_5ul_charge1_5_Rep3.raw	126000		100000	546000	612000	655000	5	1	0	1	1	1	1			P20248|CCNA2_HUMAN	DB Search
DLKRQNAVL	90.48	1055.61	9	1.9	528.813	2	27.1956	8923	HF1TL20220811_YD53_HLA_classI_DR3_DMSO_5ul_charge1_5_Rep3.raw		213000	267000	876000	1050000	979000	5	0	1	1	1	1	1			Q15276|RABE1_HUMAN	DB Search
ALHERIQAL	90.48	1049.6	9	1.6	525.807	2	29.7819	9920	HF1TL20220811_YD53_HLA_classI_DR3_DMSO_5ul_charge1_5_Rep3.raw		123000				370000	2	0	1	0	0	0	1			Q08378|GOGA3_HUMAN	DB Search
ELWKKVETL	90.48	1144.65	9	2.4	573.333	2	45.7232	16329	HF1TL20220811_YD53_HLA_classI_DR3_DMSO_5ul_charge1_5_Rep3.raw				371000	414000	387000	3	0	0	0	1	1	1			Q96BA8|CR3L1_HUMAN	DB Search
EEKFHNEL	90.47	1044.49	8	1.4	523.252	2	25.2478	8120	HF1TL20220811_YD53_HLA_classI_DR3_DMSO_5ul_charge1_5_Rep3.raw				122000	211000	213000	3	0	0	0	1	1	1			P12270|TPR_HUMAN	DB Search
VLREKEAAL	90.47	1027.6	9	1.4	514.809	2	24.1653	7665	HF1TL20220811_YD53_HLA_classI_DR3_DMSO_5ul_charge1_5_Rep3.raw				287000	359000	446000	3	0	0	0	1	1	1			Q5T3J3|LRIF1_HUMAN	DB Search
QTKTRHLAL	90.47	1066.62	9	0.9	534.32	2	21.2128	6489	HF1TL20220811_YD53_HLA_classI_DR3_DMSO_5ul_charge1_5_Rep3.raw	176000		396000	710000	1020000	710000	5	1	0	1	1	1	1			Q14683|SMC1A_HUMAN	DB Search
DLRTRYTAL	90.47	1107.6	9	1	554.81	2	37.422	12990	HF1TL20220811_YD53_HLA_classI_DR3_DMSO_5ul_charge1_5_Rep3.raw						2570000	1	0	0	0	0	0	1			Q9UPN3|MACF1_HUMAN:Q03001|DYST_HUMAN	DB Search
DPMKARVVL	90.47	1027.58	9	1.4	514.8	2	36.389	12562	HF1TL20220811_YD53_HLA_classI_DR3_DMSO_5ul_charge1_5_Rep3.raw	1200000		2830000	4110000	4640000	9760000	5	1	0	1	1	1	1			P49458|SRP09_HUMAN	DB Search
EMFPKTSV	90.47	937.458	8	3.5	469.738	2	40.32	14201	HF1TL20220811_YD53_HLA_classI_DR3_DMSO_5ul_charge1_5_Rep3.raw		80800				149000	2	0	1	0	0	0	1			O75362|ZN217_HUMAN	DB Search
FGRSREYQL	90.47	1154.58	9	1.7	578.3	2	28.8537	9542	HF1TL20220811_YD53_HLA_classI_DR3_DMSO_5ul_charge1_5_Rep3.raw						670000	1	0	0	0	0	0	1			P04899|GNAI2_HUMAN	DB Search
LQKPKKISL	90.46	1053.69	9	2	527.854	2	24.1155	7649	HF1TL20220811_YD53_HLA_classI_DR3_DMSO_5ul_charge1_5_Rep3.raw				49700		74600	2	0	0	0	1	0	1			Q13535|ATR_HUMAN	DB Search
QGYLRSVF	90.46	968.508	8	3.4	485.263	2	52.0295	18735	HF1TL20220811_YD53_HLA_classI_DR3_DMSO_5ul_charge1_5_Rep3.raw			2080000	1680000	1880000	2060000	4	0	0	1	1	1	1			Q02878|RL6_HUMAN	DB Search
SVKAQVTSL	90.46	931.534	9	0.8	466.775	2	31.4428	10605	HF1TL20220811_YD53_HLA_classI_DR3_DMSO_5ul_charge1_5_Rep3.raw						38000	1	0	0	0	0	0	1			Q9Y6K9|NEMO_HUMAN	DB Search
DAKQKWLLL	90.46	1113.65	9	1.4	557.835	2	61.511	22430	HF1TL20220811_YD53_HLA_classI_DR3_DMSO_5ul_charge1_5_Rep3.raw		652000	1410000	2020000	2430000	2730000	5	0	1	1	1	1	1			Q00610|CLH1_HUMAN	DB Search
NPVVKHLL	90.45	918.565	8	1.7	460.291	2	30.4431	10209	HF1TL20220811_YD53_HLA_classI_DR3_DMSO_5ul_charge1_5_Rep3.raw	74400	257000	149000	273000	329000	428000	6	1	1	1	1	1	1			Q9UPN7|PP6R1_HUMAN	DB Search
MTKIKTVL	90.45	932.573	8	3.1	467.295	2	29.6591	9889	HF1TL20220811_YD53_HLA_classI_DR3_DMSO_5ul_charge1_5_Rep3.raw					56900	52000	2	0	0	0	0	1	1			Q8WYQ5|DGCR8_HUMAN	DB Search
HMKTIVEM	90.45	987.488	8	-4.3	494.749	2	32.1726	10888	HF1TL20220811_YD53_HLA_classI_DR3_DMSO_5ul_charge1_5_Rep3.raw					85500	57400	2	0	0	0	0	1	1			Q13618|CUL3_HUMAN	DB Search
YGMPRQIL	90.45	976.516	8	0.9	489.266	2	49.3802	17679	HF1TL20220811_YD53_HLA_classI_DR3_DMSO_5ul_charge1_5_Rep3.raw	5560000	13200000	8490000	10100000	8170000	10700000	6	1	1	1	1	1	1			P37802|TAGL2_HUMAN	DB Search
AANLKNVM	90.44	859.459	8	2	430.737	2	30.9709	10420	HF1TL20220811_YD53_HLA_classI_DR3_DMSO_5ul_charge1_5_Rep3.raw	42400			57800	74800	64400	4	1	0	0	1	1	1			O95071|UBR5_HUMAN	DB Search
AVDPRFLAY	90.44	1050.55	9	2.5	526.284	2	60.9949	22287	HF1TL20220811_YD53_HLA_classI_DR3_DMSO_5ul_charge1_5_Rep3.raw	428000	991000		638000		948000	4	1	1	0	1	0	1			Q9HCK8|CHD8_HUMAN	DB Search
LAKFHEVF	90.44	989.533	8	1.9	495.775	2	37.1875	12952	HF1TL20220811_YD53_HLA_classI_DR3_DMSO_5ul_charge1_5_Rep3.raw				81000	109000	235000	3	0	0	0	1	1	1			Q09161|NCBP1_HUMAN	DB Search
ELHEKFDRL	90.44	1185.61	9	2	396.213	3	28.2264	9318	HF1TL20220811_YD53_HLA_classI_DR3_DMSO_5ul_charge1_5_Rep3.raw	61900			182000	229000	433000	5	1	0	0	1	1	2			Q14141|SEPT6_HUMAN	DB Search
ETYRKPVL	90.44	1004.57	8	2.8	503.291	2	25.574	8248	HF1TL20220811_YD53_HLA_classI_DR3_DMSO_5ul_charge1_5_Rep3.raw							0	0	0	0	0	0	0			P83369|LSM11_HUMAN	DB Search
NAYMKSLL	90.44	938.49	8	2.3	470.253	2	48.7704	17503	HF1TL20220811_YD53_HLA_classI_DR3_DMSO_5ul_charge1_5_Rep3.raw						36200	1	0	0	0	0	0	1			Q15080|NCF4_HUMAN	DB Search
FAHGIHEL	90.44	922.466	8	2	462.241	2	28.6524	9463	HF1TL20220811_YD53_HLA_classI_DR3_DMSO_5ul_charge1_5_Rep3.raw				105000		220000	2	0	0	0	1	0	1			Q07352|TISB_HUMAN	DB Search
SLKVRAHQL	90.44	1050.63	9	0.9	526.323	2	21.581	6645	HF1TL20220811_YD53_HLA_classI_DR3_DMSO_5ul_charge1_5_Rep3.raw						60000	1	0	0	0	0	0	1			Q9NZB2|F120A_HUMAN:Q9NX05|F120C_HUMAN	DB Search
HPYFRVLL	90.44	1043.59	8	1.9	522.804	2	52.797	19013	HF1TL20220811_YD53_HLA_classI_DR3_DMSO_5ul_charge1_5_Rep3.raw		1740000		2100000	2160000	2340000	4	0	1	0	1	1	1			P20592|MX2_HUMAN	DB Search
SNRIYWSDLSQRMI	90.44	1767.87	14	0.6	590.299	3	62.0296	22708	HF1TL20220811_YD53_HLA_classI_DR3_DMSO_5ul_charge1_5_Rep3.raw	81300	145000	233000		226000	254000	5	1	1	1	0	1	1			P01130|LDLR_HUMAN	DB Search
MVKKKLQEM	90.43	1133.63	9	0.9	567.823	2	19.7278	5883	HF1TL20220811_YD53_HLA_classI_DR3_DMSO_5ul_charge1_5_Rep3.raw				187000	153000	85800	4	0	0	0	2	1	1			Q8IZT6|ASPM_HUMAN	DB Search
MISKKHTL	90.43	956.548	8	0.5	479.281	2	18.8917	5563	HF1TL20220811_YD53_HLA_classI_DR3_DMSO_5ul_charge1_5_Rep3.raw						239000	1	0	0	0	0	0	1			Q96D46|NMD3_HUMAN	DB Search
DLMSKKIHL	90.43	1083.61	9	-0.3	542.813	2	35.0241	12042	HF1TL20220811_YD53_HLA_classI_DR3_DMSO_5ul_charge1_5_Rep3.raw				63300		153000	2	0	0	0	1	0	1			Q9P2J5|SYLC_HUMAN	DB Search
LPHHRVIEV	90.43	1098.63	9	2.2	550.323	2	25.4429	8183	HF1TL20220811_YD53_HLA_classI_DR3_DMSO_5ul_charge1_5_Rep3.raw	392000			1740000	2160000	2550000	4	1	0	0	1	1	1			Q15155|NOMO1_HUMAN:P69849|NOMO3_HUMAN:Q5JPE7|NOMO2_HUMAN	DB Search
TSDDVKEQIY	90.42	1196.56	10	1.1	599.286	2	33.3364	11335	HF1TL20220811_YD53_HLA_classI_DR3_DMSO_5ul_charge1_5_Rep3.raw	190000	256000	419000		411000	515000	5	1	1	1	0	1	1			P62277|RS13_HUMAN	DB Search
GTVYEDLRY	90.42	1114.53	9	0.4	558.272	2	49.2044	17701	HF1TL20220811_YD53_HLA_classI_DR3_DMSO_5ul_charge1_5_Rep3.raw	135000	307000	501000	275000	309000	380000	6	1	1	1	1	1	1			O00762|UBE2C_HUMAN	DB Search
LPKAKLKEI	90.42	1038.68	9	-1.6	520.346	2	24.7155	7907	HF1TL20220811_YD53_HLA_classI_DR3_DMSO_5ul_charge1_5_Rep3.raw					119000	149000	2	0	0	0	0	1	1			Q9H0P0|5NT3A_HUMAN	DB Search
STDKAEYTFY	90.42	1223.53	10	0.4	612.775	2	45.6173	16247	HF1TL20220811_YD53_HLA_classI_DR3_DMSO_5ul_charge1_5_Rep3.raw				3750000	3940000	3970000	3	0	0	0	1	1	1			Q06330|SUH_HUMAN	DB Search
EPRAPWIEQEGPEYWDRN	90.42	2271.03	18	1.2	758.02	3	60.9884	22234	HF1TL20220811_YD53_HLA_classI_DR3_DMSO_5ul_charge1_5_Rep3.raw	1110000	1690000	2350000	2780000	2280000	2370000	7	1	1	1	2	1	1			P01889|HLAB_HUMAN	DB Search
YAMKKTQL	90.41	981.532	8	1.4	491.774	2	23.1488	7260	HF1TL20220811_YD53_HLA_classI_DR3_DMSO_5ul_charge1_5_Rep3.raw				45800		31900	2	0	0	0	1	0	1			Q92541|RTF1_HUMAN	DB Search
DAHFHQLL	90.41	979.487	8	1	490.752	2	38.438	13406	HF1TL20220811_YD53_HLA_classI_DR3_DMSO_5ul_charge1_5_Rep3.raw						415000	1	0	0	0	0	0	1			Q969Z0|FAKD4_HUMAN	DB Search
HLDGQPFLRY	90.41	1244.63	10	0.9	623.323	2	45.936	16376	HF1TL20220811_YD53_HLA_classI_DR3_DMSO_5ul_charge1_5_Rep3.raw				793000	981000	2070000	3	0	0	0	1	1	1			Q29980|MICB_HUMAN	DB Search
HVKTYEVSL	90.41	1074.57	9	1	538.293	2	33.0977	11285	HF1TL20220811_YD53_HLA_classI_DR3_DMSO_5ul_charge1_5_Rep3.raw				112000	220000	302000	3	0	0	0	1	1	1			Q16531|DDB1_HUMAN	DB Search
YTERAVFRY	90.41	1203.6	9	0.2	602.809	2	33.8031	11548	HF1TL20220811_YD53_HLA_classI_DR3_DMSO_5ul_charge1_5_Rep3.raw					441000	576000	2	0	0	0	0	1	1			Q9P253|VPS18_HUMAN	DB Search
MAKVKVLFV	90.41	1033.64	9	1.8	517.826	2	46.8753	16770	HF1TL20220811_YD53_HLA_classI_DR3_DMSO_5ul_charge1_5_Rep3.raw						77200	1	0	0	0	0	0	1			O60506|HNRPQ_HUMAN:O43390|HNRPR_HUMAN	DB Search
DLRIKTSDV	90.4	1045.58	9	0.2	523.796	2	32.6503	11105	HF1TL20220811_YD53_HLA_classI_DR3_DMSO_5ul_charge1_5_Rep3.raw				156000	467000	530000	3	0	0	0	1	1	1			P26196|DDX6_HUMAN	DB Search
TPKSKKYYL	90.4	1126.64	9	1.6	564.328	2	21.7093	6684	HF1TL20220811_YD53_HLA_classI_DR3_DMSO_5ul_charge1_5_Rep3.raw				121000	212000	103000	5	0	0	0	2	2	1			Q9Y2W1|TR150_HUMAN	DB Search
TMKMRGQAF	90.4	1068.52	9	1.7	535.269	2	25.7338	8331	HF1TL20220811_YD53_HLA_classI_DR3_DMSO_5ul_charge1_5_Rep3.raw	1120000	668000		3060000		3380000	4	1	1	0	1	0	1			P08579|RU2B_HUMAN	DB Search
YVEKFALNY	90.4	1145.58	9	4.4	573.798	2	55.5952	20206	HF1TL20220811_YD53_HLA_classI_DR3_DMSO_5ul_charge1_5_Rep3.raw	133000	374000	655000	288000	276000	599000	6	1	1	1	1	1	1			Q92797|SYMPK_HUMAN	DB Search
NLM(+15.99)KKAASI	90.39	990.553	9	1.1	496.284	2	27.3965	8988	HF1TL20220811_YD53_HLA_classI_DR3_DMSO_5ul_charge1_5_Rep3.raw						50600	1	0	0	0	0	0	1	Oxidation (M)	M3:Oxidation (M):1000.00	Q9Y5B9|SP16H_HUMAN	DB Search
ELHRKFLL	90.39	1054.63	8	1.2	528.322	2	31.4133	10582	HF1TL20220811_YD53_HLA_classI_DR3_DMSO_5ul_charge1_5_Rep3.raw						175000	1	0	0	0	0	0	1			Q9UPY3|DICER_HUMAN	DB Search
HPKYKTE	90.39	901.466	7	0.9	451.741	2	20.0697	6024	HF1TL20220811_YD53_HLA_classI_DR3_DMSO_5ul_charge1_5_Rep3.raw		8910			36500	59000	3	0	1	0	0	1	1			P47974|TISD_HUMAN:P26651|TTP_HUMAN:Q07352|TISB_HUMAN	DB Search
EMLTKKSTL	90.39	1049.58	9	1.3	525.797	2	24.3536	7759	HF1TL20220811_YD53_HLA_classI_DR3_DMSO_5ul_charge1_5_Rep3.raw			188000	681000	988000	714000	4	0	0	1	1	1	1			Q12874|SF3A3_HUMAN	DB Search
YLDHNSFDY	90.38	1172.48	9	1.1	587.247	2	47.5701	17027	HF1TL20220811_YD53_HLA_classI_DR3_DMSO_5ul_charge1_5_Rep3.raw	550000	1140000	2130000	1470000	1690000	1770000	6	1	1	1	1	1	1			Q9BXR5|TLR10_HUMAN	DB Search
IGKM(+15.99)RYVSV	90.38	1067.58	9	2	534.798	2	25.3603	8163	HF1TL20220811_YD53_HLA_classI_DR3_DMSO_5ul_charge1_5_Rep3.raw					118000	205000	2	0	0	0	0	1	1	Oxidation (M)	M4:Oxidation (M):1000.00	P53999|TCP4_HUMAN	DB Search
DM(+15.99)KPKHLL	90.38	996.543	8	0.6	499.279	2	25.4429	8198	HF1TL20220811_YD53_HLA_classI_DR3_DMSO_5ul_charge1_5_Rep3.raw						106000	1	0	0	0	0	0	1	Oxidation (M)	M2:Oxidation (M):1000.00	Q9BZE4|NOG1_HUMAN	DB Search
FLHTKVVI	90.38	955.585	8	1.1	478.801	2	37.2814	12970	HF1TL20220811_YD53_HLA_classI_DR3_DMSO_5ul_charge1_5_Rep3.raw							0	0	0	0	0	0	0			O15131|IMA6_HUMAN	DB Search
ETDHINQIGY	90.38	1188.54	10	1.6	595.279	2	38.1129	13272	HF1TL20220811_YD53_HLA_classI_DR3_DMSO_5ul_charge1_5_Rep3.raw	221000	279000		302000	341000	612000	5	1	1	0	1	1	1			Q9ULK4|MED23_HUMAN	DB Search
TVKVHVVAL	90.37	964.607	9	0.9	483.311	2	35.0697	12082	HF1TL20220811_YD53_HLA_classI_DR3_DMSO_5ul_charge1_5_Rep3.raw	272000	813000	312000	1630000	3000000	76600	6	1	1	1	1	1	1			Q9BSB4|ATGA1_HUMAN	DB Search
VSDLRVTHY	90.37	1088.56	9	3.4	545.29	2	27.9663	9207	HF1TL20220811_YD53_HLA_classI_DR3_DMSO_5ul_charge1_5_Rep3.raw						28300	1	0	0	0	0	0	1			O00750|P3C2B_HUMAN	DB Search
KYFDEHYEY	90.37	1292.53	9	1.7	647.276	2	37.3644	12951	HF1TL20220811_YD53_HLA_classI_DR3_DMSO_5ul_charge1_5_Rep3.raw	418000	976000	1310000	3070000	3130000	7750000	6	1	1	1	1	1	1			P33552|CKS2_HUMAN	DB Search
DMKAANVL	90.37	860.443	8	2	431.229	2	40.9858	14440	HF1TL20220811_YD53_HLA_classI_DR3_DMSO_5ul_charge1_5_Rep3.raw						196000	1	0	0	0	0	0	1			P50750|CDK9_HUMAN	DB Search
FLLQRVHSL	90.37	1111.65	9	1.9	556.833	2	47.0043	16824	HF1TL20220811_YD53_HLA_classI_DR3_DMSO_5ul_charge1_5_Rep3.raw					97500	117000	2	0	0	0	0	1	1			O15127|SCAM2_HUMAN	DB Search
WVKEKVVAL	90.37	1070.65	9	2.3	536.333	2	37.1875	12889	HF1TL20220811_YD53_HLA_classI_DR3_DMSO_5ul_charge1_5_Rep3.raw		2530000	3250000		4820000	10100000	5	0	1	1	0	1	2			P24001|IL32_HUMAN	DB Search
SGKLRLLEI	90.37	1027.64	9	3.2	514.828	2	47.7949	17146	HF1TL20220811_YD53_HLA_classI_DR3_DMSO_5ul_charge1_5_Rep3.raw				118000	133000	155000	3	0	0	0	1	1	1			Q93009|UBP7_HUMAN	DB Search
ELDARHDKY	90.36	1145.55	9	0.8	573.781	2	19.5198	5801	HF1TL20220811_YD53_HLA_classI_DR3_DMSO_5ul_charge1_5_Rep3.raw				101000		79300	2	0	0	0	1	0	1			Q99598|TSNAX_HUMAN	DB Search
KNKQKFVL	90.36	1003.62	8	1	502.817	2	23.2305	7279	HF1TL20220811_YD53_HLA_classI_DR3_DMSO_5ul_charge1_5_Rep3.raw	49600	92600		371000	273000	360000	5	1	1	0	1	1	1			O43683|BUB1_HUMAN	DB Search
GPVGVFEWEAFARG	90.36	1520.74	14	0.1	761.378	2	84.3754	31446	HF1TL20220811_YD53_HLA_classI_DR3_DMSO_5ul_charge1_5_Rep3.raw	212000	526000	684000	430000	409000	359000	6	1	1	1	1	1	1			P00558|PGK1_HUMAN	DB Search
TIRFHDLL	90.36	1013.57	8	0.2	507.79	2	49.8004	17936	HF1TL20220811_YD53_HLA_classI_DR3_DMSO_5ul_charge1_5_Rep3.raw				318000	463000	475000	3	0	0	0	1	1	1			P42224|STAT1_HUMAN	DB Search
EAKERLMAL	90.35	1059.57	9	2	530.796	2	34.1231	11705	HF1TL20220811_YD53_HLA_classI_DR3_DMSO_5ul_charge1_5_Rep3.raw					102000	104000	2	0	0	0	0	1	1			Q96CV9|OPTN_HUMAN	DB Search
ELHRKLEVL	90.35	1135.67	9	0.8	568.843	2	28.4475	9389	HF1TL20220811_YD53_HLA_classI_DR3_DMSO_5ul_charge1_5_Rep3.raw				34000	145000	69100	4	0	0	0	1	2	1			A6NC98|CC88B_HUMAN	DB Search
ELNVRKVTL	90.34	1070.64	9	1.2	536.33	2	35.9396	12393	HF1TL20220811_YD53_HLA_classI_DR3_DMSO_5ul_charge1_5_Rep3.raw	167000	367000	385000	968000	1450000	2720000	6	1	1	1	1	1	1			P41252|SYIC_HUMAN	DB Search
TIREKINAA	90.34	1014.58	9	0.9	508.299	2	21.4762	6594	HF1TL20220811_YD53_HLA_classI_DR3_DMSO_5ul_charge1_5_Rep3.raw		19300			140000	125000	3	0	1	0	0	1	1			Q96JB5|CK5P3_HUMAN	DB Search
YLTKKFAEL	90.34	1111.63	9	1.7	556.822	2	36.9631	12804	HF1TL20220811_YD53_HLA_classI_DR3_DMSO_5ul_charge1_5_Rep3.raw			126000	177000	131000	325000	4	0	0	1	1	1	1			Q96KP4|CNDP2_HUMAN	DB Search
NTEEEGLKY	90.33	1081.49	9	1	541.754	2	30.4431	10182	HF1TL20220811_YD53_HLA_classI_DR3_DMSO_5ul_charge1_5_Rep3.raw	1070000	1520000	2150000	3500000	4490000	4490000	9	1	1	1	2	2	2			Q9NYF8|BCLF1_HUMAN	DB Search
VTEIDQDKY	90.33	1109.52	9	1.3	555.77	2	29.3787	9728	HF1TL20220811_YD53_HLA_classI_DR3_DMSO_5ul_charge1_5_Rep3.raw	923000	1350000		2290000	3010000	3360000	8	1	1	0	2	2	2			P21333|FLNA_HUMAN	DB Search
MPLVKSVTV	90.33	972.568	9	3.2	487.293	2	48.4102	17355	HF1TL20220811_YD53_HLA_classI_DR3_DMSO_5ul_charge1_5_Rep3.raw					203000	234000	2	0	0	0	0	1	1			Q9NZ08|ERAP1_HUMAN	DB Search
AYSSYVHQY	90.33	1116.49	9	0.7	559.251	2	33.9628	11625	HF1TL20220811_YD53_HLA_classI_DR3_DMSO_5ul_charge1_5_Rep3.raw	126000	214000	367000	229000	415000	336000	6	1	1	1	1	1	1			Q92624|APBP2_HUMAN	DB Search
FSKIRPQL	90.33	987.587	8	3.1	494.802	2	30.501	10227	HF1TL20220811_YD53_HLA_classI_DR3_DMSO_5ul_charge1_5_Rep3.raw						667000	1	0	0	0	0	0	1			Q6KC79|NIPBL_HUMAN	DB Search
A(+42.01)TSRYEPVAEIGVGAYGTVYKARD	90.33	2614.3	24	5	872.449	3	57.8898	20594	HF1TL20220808_YD53_HLA_classI_DR3_CTRL_5ul_charge1_5_Rep3.raw			61100				1	0	0	1	0	0	0	Acetylation (Protein N-term)	A1:Acetylation (Protein N-term):1000.00	P11802|CDK4_HUMAN	DB Search
IIDHHDNTY	90.32	1126.5	9	2.2	564.261	2	20.9711	6382	HF1TL20220811_YD53_HLA_classI_DR3_DMSO_5ul_charge1_5_Rep3.raw	39200	65900				314000	3	1	1	0	0	0	1			P21333|FLNA_HUMAN	DB Search
YLGAKPRSL	90.32	1003.58	9	1.6	502.799	2	25.4429	8166	HF1TL20220811_YD53_HLA_classI_DR3_DMSO_5ul_charge1_5_Rep3.raw				107000	198000	221000	3	0	0	0	1	1	1			Q9H0Z9|RBM38_HUMAN	DB Search
IPKEHHRF	90.32	1062.57	8	-0.6	532.293	2	18.6991	5478	HF1TL20220811_YD53_HLA_classI_DR3_DMSO_5ul_charge1_5_Rep3.raw							0	0	0	0	0	0	0			Q00341|VIGLN_HUMAN	DB Search
FIIDPGGVIR	90.32	1085.62	10	2.1	543.82	2	71.3691	26357	HF1TL20220811_YD53_HLA_classI_DR3_DMSO_5ul_charge1_5_Rep3.raw		95900		64800	79500	93100	4	0	1	0	1	1	1			rsI|iRT-pepI|iRT-pepI	DB Search
FVIKKHEL	90.32	1012.61	8	-0.7	507.31	2	24.9253	7955	HF1TL20220811_YD53_HLA_classI_DR3_DMSO_5ul_charge1_5_Rep3.raw	214000	523000	557000		41900	2890000	6	1	1	1	0	1	2			P78347|GTF2I_HUMAN	DB Search
VPKKMLQL	90.31	955.589	8	5	478.804	2	32.0775	10840	HF1TL20220811_YD53_HLA_classI_DR3_DMSO_5ul_charge1_5_Rep3.raw				78400	127000	108000	3	0	0	0	1	1	1			P14635|CCNB1_HUMAN	DB Search
NLHLKFLAL	90.31	1067.65	9	2.3	534.833	2	64.8774	23769	HF1TL20220811_YD53_HLA_classI_DR3_DMSO_5ul_charge1_5_Rep3.raw	117000	296000	508000	554000	608000	852000	6	1	1	1	1	1	1			Q9H9A6|LRC40_HUMAN	DB Search
DIKSHYAF	90.31	979.476	8	0.7	490.746	2	34.3829	11766	HF1TL20220811_YD53_HLA_classI_DR3_DMSO_5ul_charge1_5_Rep3.raw	249000	417000	277000	734000	1680000	2110000	7	1	1	1	1	2	1			Q99828|CIB1_HUMAN	DB Search
EIKVKVDNI	90.31	1056.62	9	2.2	529.317	2	34.9457	12015	HF1TL20220811_YD53_HLA_classI_DR3_DMSO_5ul_charge1_5_Rep3.raw				181000	235000	454000	3	0	0	0	1	1	1			Q92576|PHF3_HUMAN	DB Search
YSKLHDDL	90.31	989.482	8	2.1	495.749	2	25.1572	8083	HF1TL20220811_YD53_HLA_classI_DR3_DMSO_5ul_charge1_5_Rep3.raw				53600	65200	103000	3	0	0	0	1	1	1			O75845|SC5D_HUMAN	DB Search
TSSSHTLTY	90.31	995.456	9	0.5	498.736	2	26.571	8639	HF1TL20220811_YD53_HLA_classI_DR3_DMSO_5ul_charge1_5_Rep3.raw	94600	110000	112000			233000	4	1	1	1	0	0	1			Q9Y639|NPTN_HUMAN	DB Search
DSKRAFEL	90.31	964.498	8	0.5	483.256	2	34.3305	11764	HF1TL20220811_YD53_HLA_classI_DR3_DMSO_5ul_charge1_5_Rep3.raw		147000			456000	549000	3	0	1	0	0	1	1			Q14254|FLOT2_HUMAN	DB Search
LLSFVRDLNQYRADIK	90.3	1950.07	16	0.1	651.03	3	61.6866	22541	HF1TL20220811_YD53_HLA_classI_DR3_DMSO_5ul_charge1_5_Rep3.raw	55500000	163000000	172000000	22500000	14100000	55500000	11	1	2	3	2	1	2			P02786|TFR1_HUMAN	DB Search
YIQKHPEL	90.3	1026.55	8	2.2	514.283	2	24.1653	7665	HF1TL20220811_YD53_HLA_classI_DR3_DMSO_5ul_charge1_5_Rep3.raw	29300			104000	163000	183000	4	1	0	0	1	1	1			P17480|UBF1_HUMAN	DB Search
QTEIRLRLHY	90.3	1327.74	10	1.8	443.587	3	35.7825	12359	HF1TL20220811_YD53_HLA_classI_DR3_DMSO_5ul_charge1_5_Rep3.raw				262000	371000	723000	3	0	0	0	1	1	1			Q9NPB8|GPCP1_HUMAN	DB Search
EVKLKTTGL	90.3	987.596	9	1.4	494.806	2	29.5004	9803	HF1TL20220811_YD53_HLA_classI_DR3_DMSO_5ul_charge1_5_Rep3.raw				76800	105000	171000	3	0	0	0	1	1	1			P78362|SRPK2_HUMAN	DB Search
FTEIGIHLNAY	90.3	1276.65	11	1.4	639.331	2	67.1542	24722	HF1TL20220811_YD53_HLA_classI_DR3_DMSO_5ul_charge1_5_Rep3.raw				828000	1290000	1660000	3	0	0	0	1	1	1			P20592|MX2_HUMAN	DB Search
TLKKVQAL	90.29	899.58	8	2.3	450.798	2	23.4737	7412	HF1TL20220811_YD53_HLA_classI_DR3_DMSO_5ul_charge1_5_Rep3.raw				72500	95900	87800	3	0	0	0	1	1	1			Q9BWC9|CC106_HUMAN	DB Search
QSHQRTFVL	90.29	1114.59	9	-0.3	558.301	2	30.3244	10153	HF1TL20220811_YD53_HLA_classI_DR3_DMSO_5ul_charge1_5_Rep3.raw					232000	216000	2	0	0	0	0	1	1			P17858|PFKAL_HUMAN:P08237|PFKAM_HUMAN:Q01813|PFKAP_HUMAN	DB Search
HLYARQLTL	90.29	1113.63	9	1.2	557.823	2	37.3644	13004	HF1TL20220811_YD53_HLA_classI_DR3_DMSO_5ul_charge1_5_Rep3.raw						2010000	1	0	0	0	0	0	1			Q9BRJ7|TIRR_HUMAN	DB Search
FNFLRNVSL	90.29	1108.6	9	-1.1	555.308	2	74.3969	27572	HF1TL20220811_YD53_HLA_classI_DR3_DMSO_5ul_charge1_5_Rep3.raw		147000				90900	2	0	1	0	0	0	1			Q3KRB8|RHGBB_HUMAN:Q6P4F7|RHGBA_HUMAN	DB Search
YLLQRAVEV	90.29	1089.62	9	2.2	545.818	2	53.0057	19141	HF1TL20220811_YD53_HLA_classI_DR3_DMSO_5ul_charge1_5_Rep3.raw	134000	289000			305000	289000	4	1	1	0	0	1	1			Q13395|TARB1_HUMAN	DB Search
YMGMKGVSL	90.29	984.477	9	0.8	493.246	2	52.5902	19051	HF1TL20220811_YD53_HLA_classI_DR3_DMSO_5ul_charge1_5_Rep3.raw						40600	1	0	0	0	0	0	1			P52789|HXK2_HUMAN	DB Search
PYLVVNPNYLLED	90.28	1547.79	13	0.2	774.904	2	89.8315	33113	HF1TL20220808_YD53_HLA_classI_DR3_CTRL_5ul_charge1_5_Rep3.raw			222000				1	0	0	1	0	0	0			Q14566|MCM6_HUMAN	DB Search
DLKRHVEF	90.28	1042.56	8	2.3	522.286	2	26.2755	8536	HF1TL20220811_YD53_HLA_classI_DR3_DMSO_5ul_charge1_5_Rep3.raw						67400	1	0	0	0	0	0	1			Q96F24|NRBF2_HUMAN	DB Search
IGHEHEVL	90.28	932.472	8	0	467.243	2	23.8574	7557	HF1TL20220811_YD53_HLA_classI_DR3_DMSO_5ul_charge1_5_Rep3.raw						21900	1	0	0	0	0	0	1			Q9Y2V0|CO041_HUMAN	DB Search
AVQRLKVAL	90.28	996.644	9	1	499.33	2	32.9339	11190	HF1TL20220811_YD53_HLA_classI_DR3_DMSO_5ul_charge1_5_Rep3.raw	81600	166000	320000	130000	361000	375000	7	1	1	2	1	1	1			Q9NR09|BIRC6_HUMAN	DB Search
EVKEKWESL	90.28	1146.59	9	0.4	574.304	2	34.3598	11787	HF1TL20220811_YD53_HLA_classI_DR3_DMSO_5ul_charge1_5_Rep3.raw					238000	300000	2	0	0	0	0	1	1			P46939|UTRO_HUMAN	DB Search
SPNKHNRL	90.28	964.52	8	2.3	483.268	2	18.0297	5214	HF1TL20220811_YD53_HLA_classI_DR3_DMSO_5ul_charge1_5_Rep3.raw	71500	61400	81300	286000	195000	190000	7	1	1	2	1	1	1			P13639|EF2_HUMAN	DB Search
RLHMRYQAL	90.28	1186.64	9	1.1	396.554	3	27.9006	9222	HF1TL20220811_YD53_HLA_classI_DR3_DMSO_5ul_charge1_5_Rep3.raw	83100					151000	3	2	0	0	0	0	1			Q8IZT6|ASPM_HUMAN	DB Search
FLVVQGDPRELRLWA	90.27	1797.99	15	-1	600.339	3	73.0724	26579	HF1TL20220808_YD53_HLA_classI_DR3_CTRL_5ul_charge1_5_Rep3.raw			298000				1	0	0	1	0	0	0			Q92673|SORL_HUMAN	DB Search
YLEQLHQLY	90.27	1205.61	9	2.4	603.813	2	60.3143	21960	HF1TL20220811_YD53_HLA_classI_DR3_DMSO_5ul_charge1_5_Rep3.raw		2830000	4720000		2930000	3350000	4	0	1	1	0	1	1			P40763|STAT3_HUMAN	DB Search
ALHHRILAL	90.27	1042.64	9	-0.3	522.327	2	30.3215	10114	HF1TL20220811_YD53_HLA_classI_DR3_DMSO_5ul_charge1_5_Rep3.raw	296000	343000	352000	966000	1420000	1410000	6	1	1	1	1	1	1			Q9H6Z4|RANB3_HUMAN	DB Search
YLKEAVTTL	90.27	1036.58	9	-1.1	519.297	2	43.5472	15501	HF1TL20220811_YD53_HLA_classI_DR3_DMSO_5ul_charge1_5_Rep3.raw					103000	121000	2	0	0	0	0	1	1			P42704|LPPRC_HUMAN	DB Search
YTEDSPGLKV	90.27	1107.54	10	1.3	554.78	2	37.0778	12891	HF1TL20220811_YD53_HLA_classI_DR3_DMSO_5ul_charge1_5_Rep3.raw					75100	141000	2	0	0	0	0	1	1			P60468|SC61B_HUMAN	DB Search
LSDLGRLSY	90.26	1022.54	9	1.2	512.278	2	49.5182	17803	HF1TL20220811_YD53_HLA_classI_DR3_DMSO_5ul_charge1_5_Rep3.raw	197000		615000	563000	484000	659000	5	1	0	1	1	1	1			Q92794|KAT6A_HUMAN:Q8WYB5|KAT6B_HUMAN	DB Search
AGKTRVTL	90.26	844.513	8	2	423.265	2	21.7093	6670	HF1TL20220811_YD53_HLA_classI_DR3_DMSO_5ul_charge1_5_Rep3.raw	18200			131000	173000	204000	4	1	0	0	1	1	1			O43660|PLRG1_HUMAN	DB Search
VPAKKITAA	90.26	897.565	9	0.6	449.79	2	18.977	5581	HF1TL20220811_YD53_HLA_classI_DR3_DMSO_5ul_charge1_5_Rep3.raw		22600		34100	13400	29700	4	0	1	0	1	1	1			P50914|RL14_HUMAN	DB Search
ELHKKLHQV	90.26	1130.66	9	3.2	566.337	2	18.6291	5449	HF1TL20220811_YD53_HLA_classI_DR3_DMSO_5ul_charge1_5_Rep3.raw	84200			154000			3	2	0	0	1	0	0			O43683|BUB1_HUMAN	DB Search
YGM(+15.99)PRQIL	90.25	992.511	8	0.9	497.263	2	35.0241	12050	HF1TL20220811_YD53_HLA_classI_DR3_DMSO_5ul_charge1_5_Rep3.raw	258000	541000	495000	804000	1640000	1740000	9	1	1	1	2	2	2	Oxidation (M)	M3:Oxidation (M):1000.00	P37802|TAGL2_HUMAN	DB Search
HSEYHTLLY	90.25	1161.55	9	1.6	581.781	2	36.6851	12682	HF1TL20220811_YD53_HLA_classI_DR3_DMSO_5ul_charge1_5_Rep3.raw			2300000			4610000	2	0	0	1	0	0	1			Q9UQL6|HDAC5_HUMAN	DB Search
TPHLRNLAV	90.24	1019.59	9	-0.2	510.801	2	31.8277	10742	HF1TL20220811_YD53_HLA_classI_DR3_DMSO_5ul_charge1_5_Rep3.raw	338000	542000	426000		2460000	2800000	5	1	1	1	0	1	1			Q5JS54|PSMG4_HUMAN	DB Search
QLDRISVYY	90.24	1155.59	9	0.8	578.804	2	54.5041	19717	HF1TL20220811_YD53_HLA_classI_DR3_DMSO_5ul_charge1_5_Rep3.raw				2740000	3650000	3560000	3	0	0	0	1	1	1			P07437|TBB5_HUMAN	DB Search
ADVTPADFSEWSK	90.24	1451.66	13	0.3	726.836	2	62.2676	22902	HF1TL20220811_YD53_HLA_classI_DR3_DMSO_5ul_charge1_5_Rep3.raw	29100	38900000	61400000	40400000	43700000	51300000	6	1	1	1	1	1	1			rsH|iRT-pepH|iRT-pepH	DB Search
YNFEKPFL	90.23	1056.53	8	0.7	529.272	2	64.0325	23508	HF1TL20220811_YD53_HLA_classI_DR3_DMSO_5ul_charge1_5_Rep3.raw		44500		31400	52600	61900	4	0	1	0	1	1	1			P62826|RAN_HUMAN	DB Search
HPNAKVLL	90.23	890.534	8	2.1	446.275	2	27.4513	9007	HF1TL20220811_YD53_HLA_classI_DR3_DMSO_5ul_charge1_5_Rep3.raw	61400			131000	194000	253000	4	1	0	0	1	1	1			O14977|AZIN1_HUMAN	DB Search
TTKLHIVL	90.23	923.58	8	1.6	462.798	2	38.1129	13404	HF1TL20220811_YD53_HLA_classI_DR3_DMSO_5ul_charge1_5_Rep3.raw	75100		54900			511000	3	1	0	1	0	0	1			Q9BXR5|TLR10_HUMAN	DB Search
MREIVHIQAGQ	90.23	1280.67	11	2	641.341	2	31.4428	10623	HF1TL20220811_YD53_HLA_classI_DR3_DMSO_5ul_charge1_5_Rep3.raw						55300	1	0	0	0	0	0	1			Q13509|TBB3_HUMAN:Q9BUF5|TBB6_HUMAN:Q9BVA1|TBB2B_HUMAN:Q13885|TBB2A_HUMAN:P07437|TBB5_HUMAN	DB Search
MREIVHLQAGQ	90.23	1280.67	11	2	641.341	2	31.4428	10623	HF1TL20220811_YD53_HLA_classI_DR3_DMSO_5ul_charge1_5_Rep3.raw						55300	1	0	0	0	0	0	1			P68371|TBB4B_HUMAN:P04350|TBB4A_HUMAN	DB Search
DVKIYLDENYERINVP	90.23	1979	16	0.4	660.674	3	71.3691	26351	HF1TL20220811_YD53_HLA_classI_DR3_DMSO_5ul_charge1_5_Rep3.raw		1680000	3650000	1410000	2060000	2120000	7	0	2	2	1	1	1			Q9NQX7|ITM2C_HUMAN	DB Search
YSKPRLATF	90.22	1081.59	9	1.6	541.804	2	32.7724	11170	HF1TL20220811_YD53_HLA_classI_DR3_DMSO_5ul_charge1_5_Rep3.raw				282000		865000	2	0	0	0	1	0	1			O75964|ATP5L_HUMAN	DB Search
QTDIQGALSAY	90.22	1165.56	11	-0.7	583.788	2	66.0294	24264	HF1TL20220811_YD53_HLA_classI_DR3_DMSO_5ul_charge1_5_Rep3.raw		2170000	3390000	227000		200000	5	0	2	1	1	0	1			Q6PD62|CTR9_HUMAN	DB Search
EVMLRVKEM	90.22	1133.59	9	-1.2	567.803	2	35.8247	12378	HF1TL20220811_YD53_HLA_classI_DR3_DMSO_5ul_charge1_5_Rep3.raw						59000	1	0	0	0	0	0	1			Q8N8U2|CDYL2_HUMAN	DB Search
M(+15.99)PKVHIEF	90.21	1015.52	8	2.1	508.766	2	36.4469	12483	HF1TL20220811_YD53_HLA_classI_DR3_DMSO_5ul_charge1_5_Rep3.raw		479000		397000	382000	1210000	5	0	2	0	1	1	1	Oxidation (M)	M1:Oxidation (M):1000.00	Q00341|VIGLN_HUMAN	DB Search
VTDGAILGKLY	90.21	1148.64	11	0.6	575.33	2	62.3456	22816	HF1TL20220811_YD53_HLA_classI_DR3_DMSO_5ul_charge1_5_Rep3.raw	460000	1030000	3190000	771000	905000	1090000	7	1	1	2	1	1	1			Q8NEZ4|KMT2C_HUMAN	DB Search
MAAQRQRAL	90.21	1043.57	9	1.7	522.791	2	19.5268	5816	HF1TL20220811_YD53_HLA_classI_DR3_DMSO_5ul_charge1_5_Rep3.raw						34600	1	0	0	0	0	0	1			Q9UHX1|PUF60_HUMAN	DB Search
LLDISQKNLY	90.21	1205.67	10	1.2	603.841	2	59.2468	21578	HF1TL20220811_YD53_HLA_classI_DR3_DMSO_5ul_charge1_5_Rep3.raw					162000	216000	2	0	0	0	0	1	1			Q8NDP4|ZN439_HUMAN	DB Search
DRKRHHVL	90.21	1059.61	8	0.8	530.81	2	18.5663	5407	HF1TL20220811_YD53_HLA_classI_DR3_DMSO_5ul_charge1_5_Rep3.raw				726000		134000	2	0	0	0	1	0	1			P13051|UNG_HUMAN	DB Search
NLHKKSWM	90.2	1042.54	8	-0.3	522.276	2	21.8476	6753	HF1TL20220811_YD53_HLA_classI_DR3_DMSO_5ul_charge1_5_Rep3.raw						41700	1	0	0	0	0	0	1			O00487|PSDE_HUMAN	DB Search
ELKIKRSLF	90.2	1132.7	9	0.8	567.356	2	35.8313	12378	HF1TL20220811_YD53_HLA_classI_DR3_DMSO_5ul_charge1_5_Rep3.raw						361000	1	0	0	0	0	0	1			Q6ZU15|SEP14_HUMAN:Q9NVA2|SEP11_HUMAN:Q9P0V9|SEP10_HUMAN	DB Search
ERYLRSLL	90.2	1048.6	8	1.1	525.309	2	42.6295	15120	HF1TL20220811_YD53_HLA_classI_DR3_DMSO_5ul_charge1_5_Rep3.raw						828000	1	0	0	0	0	0	1			Q9H840|GEMI7_HUMAN	DB Search
ELKEKEATL	90.19	1059.58	9	0.7	530.798	2	23.5507	7432	HF1TL20220811_YD53_HLA_classI_DR3_DMSO_5ul_charge1_5_Rep3.raw					503000	355000	2	0	0	0	0	1	1			Q8N8A2|ANR44_HUMAN	DB Search
SSDTADFRDLY	90.19	1288.56	11	2.6	645.288	2	56.8092	20639	HF1TL20220811_YD53_HLA_classI_DR3_DMSO_5ul_charge1_5_Rep3.raw			216000	131000	181000	216000	4	0	0	1	1	1	1			P81408|F189B_HUMAN	DB Search
NLKQKFIL	90.19	1002.62	8	1.2	502.319	2	37.2267	12913	HF1TL20220811_YD53_HLA_classI_DR3_DMSO_5ul_charge1_5_Rep3.raw					500000	1080000	2	0	0	0	0	1	1			O75330|HMMR_HUMAN	DB Search
GSDDTELRY	90.18	1054.46	9	0.9	528.236	2	33.532	11468	HF1TL20220811_YD53_HLA_classI_DR3_DMSO_5ul_charge1_5_Rep3.raw						38300	1	0	0	0	0	0	1			Q13948|CASP_HUMAN	DB Search
FRMVKSLL	90.18	992.584	8	1.6	497.3	2	44.4692	15844	HF1TL20220811_YD53_HLA_classI_DR3_DMSO_5ul_charge1_5_Rep3.raw				278000	278000	266000	3	0	0	0	1	1	1			Q16666|IF16_HUMAN	DB Search
VAVISYDGSNKYYA	90.18	1548.75	14	2.5	775.386	2	46.8744	16232	HF1TL20220808_YD53_HLA_classI_DR3_CTRL_5ul_charge1_5_Rep2.raw		391000	757000				2	0	1	1	0	0	0			P0DP03|HVC05_HUMAN:P01768|HV330_HUMAN:P0DP02|HVC33_HUMAN	DB Search
ELITKAVAA	90.18	914.544	9	0	915.551	1	35.2296	12102	HF1TL20220811_YD53_HLA_classI_DR3_DMSO_5ul_charge1_5_Rep3.raw	1050000	2750000	1250000	1860000	3350000	4840000	11	2	2	2	1	2	2			P16402|H13_HUMAN:P16403|H12_HUMAN:P10412|H14_HUMAN:P16401|H15_HUMAN	DB Search
HPWSRKVAF	90.18	1126.6	9	0.4	376.542	3	28.3708	9347	HF1TL20220811_YD53_HLA_classI_DR3_DMSO_5ul_charge1_5_Rep3.raw				233000	282000	238000	3	0	0	0	1	1	1			O15534|PER1_HUMAN	DB Search
TFRQKQLL	90.17	1032.61	8	2	517.312	2	27.6128	9111	HF1TL20220811_YD53_HLA_classI_DR3_DMSO_5ul_charge1_5_Rep3.raw					225000	262000	2	0	0	0	0	1	1			P49711|CTCF_HUMAN	DB Search
ETEKDFSRY	90.17	1173.53	9	0.8	587.773	2	24.9328	7992	HF1TL20220811_YD53_HLA_classI_DR3_DMSO_5ul_charge1_5_Rep3.raw	37800	141000		453000	513000	651000	5	1	1	0	1	1	1			O60306|AQR_HUMAN	DB Search
ELKKKYGI	90.17	977.591	8	0.4	489.803	2	21.2609	6493	HF1TL20220811_YD53_HLA_classI_DR3_DMSO_5ul_charge1_5_Rep3.raw	117000	236000	266000	1170000	1300000	1230000	6	1	1	1	1	1	1			P07108|ACBP_HUMAN	DB Search
ALRSKYEAL	90.17	1049.59	9	1.8	525.802	2	26.8773	8800	HF1TL20220811_YD53_HLA_classI_DR3_DMSO_5ul_charge1_5_Rep3.raw	12800					175000	2	1	0	0	0	0	1			O15525|MAFG_HUMAN:O60675|MAFK_HUMAN	DB Search
YAFPKAVSV	90.16	980.533	9	3	491.275	2	52.2093	18827	HF1TL20220811_YD53_HLA_classI_DR3_DMSO_5ul_charge1_5_Rep3.raw				157000	197000	224000	3	0	0	0	1	1	1			O15427|MOT4_HUMAN	DB Search
KLMRRYIAM	90.16	1180.66	9	1.8	394.56	3	28.9797	9594	HF1TL20220811_YD53_HLA_classI_DR3_DMSO_5ul_charge1_5_Rep3.raw				1990000	2090000	1010000	5	0	0	0	2	2	1			P33993|MCM7_HUMAN	DB Search
YPKSTHAL	90.16	915.481	8	3.2	458.749	2	21.1555	6473	HF1TL20220811_YD53_HLA_classI_DR3_DMSO_5ul_charge1_5_Rep3.raw						114000	1	0	0	0	0	0	1			P13798|ACPH_HUMAN	DB Search
YLHAKKYL	90.15	1034.59	8	0.4	518.303	2	23.8979	7547	HF1TL20220811_YD53_HLA_classI_DR3_DMSO_5ul_charge1_5_Rep3.raw				85200	86700	69200	3	0	0	0	1	1	1			Q86X55|CARM1_HUMAN	DB Search
YVLKKAQVL	90.15	1060.66	9	0.4	531.34	2	31.1151	10474	HF1TL20220811_YD53_HLA_classI_DR3_DMSO_5ul_charge1_5_Rep3.raw		53300		71900	126000	240000	4	0	1	0	1	1	1			Q9Y2K6|UBP20_HUMAN	DB Search
FTDKSAEDY	90.15	1074.45	9	1.6	538.233	2	27.1487	8862	HF1TL20220811_YD53_HLA_classI_DR3_DMSO_5ul_charge1_5_Rep3.raw	90500	99600		222000	243000	250000	5	1	1	0	1	1	1			Q13153|PAK1_HUMAN	DB Search
SLDVGGPLRY	90.15	1075.57	10	0.8	538.791	2	54.1074	19563	HF1TL20220811_YD53_HLA_classI_DR3_DMSO_5ul_charge1_5_Rep3.raw	650000	1370000	2230000	1280000		1560000	5	1	1	1	1	0	1			Q9NR77|PXMP2_HUMAN	DB Search
MTEKQLNLY	90.14	1138.57	9	1.2	570.293	2	42.5905	15054	HF1TL20220811_YD53_HLA_classI_DR3_DMSO_5ul_charge1_5_Rep3.raw						817000	1	0	0	0	0	0	1			Q9NX18|SDHF2_HUMAN	DB Search
MPKPNHDTL	90.14	1051.51	9	1.5	526.764	2	23.1881	7265	HF1TL20220811_YD53_HLA_classI_DR3_DMSO_5ul_charge1_5_Rep3.raw				86200	80100	75000	3	0	0	0	1	1	1			Q9BRR9|RHG09_HUMAN	DB Search
VAMKKIRL	90.14	957.616	8	2	479.816	2	25.405	8164	HF1TL20220811_YD53_HLA_classI_DR3_DMSO_5ul_charge1_5_Rep3.raw		32900	24400	77600	94100	88400	5	0	1	1	1	1	1			P06493|CDK1_HUMAN	DB Search
ELYRKYEM	90.13	1130.54	8	1.3	566.28	2	30.0859	10061	HF1TL20220811_YD53_HLA_classI_DR3_DMSO_5ul_charge1_5_Rep3.raw				118000		124000	2	0	0	0	1	0	1			Q96Q15|SMG1_HUMAN	DB Search
HLKIKVEEL	90.13	1107.67	9	0.8	554.84	2	32.2913	10922	HF1TL20220811_YD53_HLA_classI_DR3_DMSO_5ul_charge1_5_Rep3.raw	238000	404000	401000	887000	967000	1150000	6	1	1	1	1	1	1			Q8ND30|LIPB2_HUMAN	DB Search
QAIVKVVI	90.13	868.575	8	5.6	435.297	2	50.3275	18107	HF1TL20220811_YD53_HLA_classI_DR3_DMSO_5ul_charge1_5_Rep3.raw				31700	37900	44300	3	0	0	0	1	1	1			O15042|SR140_HUMAN	DB Search
ALKVKLEM	90.12	930.557	8	1.7	466.287	2	37.3644	12981	HF1TL20220811_YD53_HLA_classI_DR3_DMSO_5ul_charge1_5_Rep3.raw		70000	38800		161000	298000	4	0	1	1	0	1	1			Q9Y448|SKAP_HUMAN	DB Search
HNFEKNLL	90.12	1013.53	8	1.4	507.773	2	32.1095	10882	HF1TL20220811_YD53_HLA_classI_DR3_DMSO_5ul_charge1_5_Rep3.raw				170000	429000	399000	3	0	0	0	1	1	1			Q96DI7|SNR40_HUMAN	DB Search
RPTRKPLSL	90.12	1066.66	9	1.5	534.339	2	22.4702	7004	HF1TL20220811_YD53_HLA_classI_DR3_DMSO_5ul_charge1_5_Rep3.raw					136000	152000	2	0	0	0	0	1	1			Q86TN4|TRPT1_HUMAN	DB Search
NNKLREYQL	90.1	1176.63	9	0.3	589.32	2	29.1583	9693	HF1TL20220811_YD53_HLA_classI_DR3_DMSO_5ul_charge1_5_Rep3.raw				120000		175000	2	0	0	0	1	0	1			Q9P2D1|CHD7_HUMAN	DB Search
MSDVVKGVY	90.1	996.495	9	1	499.255	2	39.944	14036	HF1TL20220811_YD53_HLA_classI_DR3_DMSO_5ul_charge1_5_Rep3.raw						132000	1	0	0	0	0	0	1			Q71RC2|LARP4_HUMAN	DB Search
TQFVRFDSDAASPR	90.1	1595.77	14	1.2	532.931	3	37.9223	13225	HF1TL20220811_YD53_HLA_classI_DR3_DMSO_5ul_charge1_5_Rep3.raw	95100				129000	245000	3	1	0	0	0	1	1			P10321|HLAC_HUMAN:P01889|HLAB_HUMAN	DB Search
FSEPRAIFY	90.09	1128.56	9	1.3	565.288	2	59.5856	21722	HF1TL20220811_YD53_HLA_classI_DR3_DMSO_5ul_charge1_5_Rep3.raw		297000		204000	255000	266000	4	0	1	0	1	1	1			Q16512|PKN1_HUMAN	DB Search
A(+42.01)DLSLADALTEPSPDIEGEIKRDFIATLE	90.08	3170.59	29	-1.1	1057.87	3	108.365	40437	HF1TL20220808_YD53_HLA_classI_DR3_CTRL_5ul_charge1_5_Rep3.raw	323000	522000					2	1	1	0	0	0	0	Acetylation (Protein N-term)	A1:Acetylation (Protein N-term):1000.00	P27816|MAP4_HUMAN	DB Search
DAPAHHLF	90.08	906.435	8	-0.1	454.225	2	31.1059	10417	HF1TL20220811_YD53_HLA_classI_DR3_DMSO_5ul_charge1_5_Rep3.raw	26400	2070000	43400	5100000	9300000	11400000	10	1	2	1	2	2	2			Q9Y5H6|PCDA8_HUMAN:Q9H0A0|NAT10_HUMAN	DB Search
HSELLEDYY	90.08	1167.51	9	0.8	584.762	2	55.8529	20302	HF1TL20220811_YD53_HLA_classI_DR3_DMSO_5ul_charge1_5_Rep3.raw	57700	122000	221000				3	1	1	1	0	0	0			P28288|ABCD3_HUMAN	DB Search
DIKSKTYSL	90.07	1053.57	9	1.8	527.794	2	30.7012	10308	HF1TL20220811_YD53_HLA_classI_DR3_DMSO_5ul_charge1_5_Rep3.raw	99400	224000	353000	771000	892000	1050000	6	1	1	1	1	1	1			O76064|RNF8_HUMAN	DB Search
TLKSKQDEL	90.07	1060.58	9	0.4	531.296	2	20.6451	6265	HF1TL20220811_YD53_HLA_classI_DR3_DMSO_5ul_charge1_5_Rep3.raw				104000		131000	2	0	0	0	1	0	1			Q9ULT0|TTC7A_HUMAN	DB Search
RSEEGRLYY	90.06	1171.56	9	1.7	586.789	2	26.8668	8743	HF1TL20220811_YD53_HLA_classI_DR3_DMSO_5ul_charge1_5_Rep3.raw		84100		456000	553000	529000	4	0	1	0	1	1	1			Q5PSV4|BRM1L_HUMAN	DB Search
ELLQKYKSL	90.06	1120.65	9	2	561.333	2	35.111	12111	HF1TL20220811_YD53_HLA_classI_DR3_DMSO_5ul_charge1_5_Rep3.raw					81500	103000	2	0	0	0	0	1	1			Q9NWA0|MED9_HUMAN	DB Search
SVKEKNISI	90.06	1016.59	9	1.7	509.301	2	24.6892	7884	HF1TL20220811_YD53_HLA_classI_DR3_DMSO_5ul_charge1_5_Rep3.raw						24200	1	0	0	0	0	0	1			O75159|SOCS5_HUMAN	DB Search
NFKTKFGI	90.06	953.533	8	3	477.775	2	36.1166	12511	HF1TL20220811_YD53_HLA_classI_DR3_DMSO_5ul_charge1_5_Rep3.raw						84300	1	0	0	0	0	0	1			O00329|PK3CD_HUMAN	DB Search
LLHQHNLL	90.06	986.566	8	0	494.29	2	31.2062	10518	HF1TL20220811_YD53_HLA_classI_DR3_DMSO_5ul_charge1_5_Rep3.raw				56700		136000	2	0	0	0	1	0	1			P13765|DOB_HUMAN	DB Search
ELYTKKLWHQL	90.05	1457.8	11	3.1	486.943	3	41.2044	14534	HF1TL20220811_YD53_HLA_classI_DR3_DMSO_5ul_charge1_5_Rep3.raw	176000	409000		339000	390000	790000	5	1	1	0	1	1	1			Q9UNM6|PSD13_HUMAN	DB Search
LSEVNRTGTQY	90.05	1266.62	11	2.6	634.319	2	26.7945	8719	HF1TL20220811_YD53_HLA_classI_DR3_DMSO_5ul_charge1_5_Rep3.raw	118000	111000		267000	245000	291000	5	1	1	0	1	1	1			P50452|SPB8_HUMAN	DB Search
APLLKRLSL	90.05	1009.66	9	1.6	505.84	2	44.5498	15860	HF1TL20220811_YD53_HLA_classI_DR3_DMSO_5ul_charge1_5_Rep3.raw			101000	81700	87500	92400	4	0	0	1	1	1	1			P54886|P5CS_HUMAN	DB Search
YSEEIVEMY	90.05	1161.49	9	-1	1162.5	1	65.1058	23448	HF1TL20220808_YD53_HLA_classI_DR3_CTRL_5ul_charge1_5_Rep3.raw		392000	543000				3	0	1	2	0	0	0			P35579|MYH9_HUMAN	DB Search
AGKTKYTL	90.05	880.502	8	-0.3	441.258	2	22.4702	6990	HF1TL20220811_YD53_HLA_classI_DR3_DMSO_5ul_charge1_5_Rep3.raw					58100	41000	2	0	0	0	0	1	1			Q96E35|ZMY19_HUMAN	DB Search
VLKGKKLSL	90.05	984.669	9	1.3	493.343	2	23.8176	7526	HF1TL20220811_YD53_HLA_classI_DR3_DMSO_5ul_charge1_5_Rep3.raw		35500	55800	249000	286000	225000	5	0	1	1	1	1	1			O43731|ERD23_HUMAN:P33947|ERD22_HUMAN:P24390|ERD21_HUMAN	DB Search
DIVADHVASYG	90.04	1145.54	11	-1.8	573.774	2	47.3527	16955	HF1TL20220811_YD53_HLA_classI_DR3_DMSO_5ul_charge1_5_Rep3.raw					269000	247000	2	0	0	0	0	1	1			P01906|DQA2_HUMAN:P01909|DQA1_HUMAN	DB Search
LLKEKQAL	90.04	941.591	8	2.1	471.804	2	23.625	7470	HF1TL20220811_YD53_HLA_classI_DR3_DMSO_5ul_charge1_5_Rep3.raw						90400	1	0	0	0	0	0	1			Q8TEK3|DOT1L_HUMAN	DB Search
LPSQAFEYILYNKGIMG	90.04	1942.99	17	2.6	648.674	3	82.86	30184	HF1TL20220808_YD53_HLA_classI_DR3_CTRL_5ul_charge1_5_Rep2.raw	257000	460000	1140000		845000		6	1	2	2	0	1	0			P09668|CATH_HUMAN	DB Search
TPKVKNQL	90.04	926.555	8	1.2	464.285	2	20.2943	6114	HF1TL20220811_YD53_HLA_classI_DR3_DMSO_5ul_charge1_5_Rep3.raw		52400		146000	192000	238000	4	0	1	0	1	1	1			Q9Y2Q3|GSTK1_HUMAN	DB Search
TLIHKPVSL	90.04	1006.62	9	0.5	504.316	2	33.5311	11400	HF1TL20220811_YD53_HLA_classI_DR3_DMSO_5ul_charge1_5_Rep3.raw	130000		206000	334000	760000	921000	5	1	0	1	1	1	1			Q14694|UBP10_HUMAN	DB Search
WEKWYIPDPTGKFNLI	90.04	2006.03	16	2.3	669.689	3	79.9945	29076	HF1TL20220808_YD53_HLA_classI_DR3_CTRL_5ul_charge1_5_Rep2.raw		725000	784000			455000	3	0	1	1	0	0	1			Q68CQ7|GL8D1_HUMAN	DB Search
TAKKKVLF	90.03	933.601	8	1.4	467.808	2	21.9171	6778	HF1TL20220811_YD53_HLA_classI_DR3_DMSO_5ul_charge1_5_Rep3.raw						69100	1	0	0	0	0	0	1			Q9H173|SIL1_HUMAN	DB Search
YIKPHVDSI	90.03	1070.58	9	0.3	536.295	2	30.126	10071	HF1TL20220811_YD53_HLA_classI_DR3_DMSO_5ul_charge1_5_Rep3.raw	30300	33900					2	1	1	0	0	0	0			Q9BT30|ALKB7_HUMAN	DB Search
QLLLKKMYL	90.02	1148.7	9	0.5	575.357	2	49.8004	17904	HF1TL20220811_YD53_HLA_classI_DR3_DMSO_5ul_charge1_5_Rep3.raw	104000	212000	412000	672000	947000	861000	6	1	1	1	1	1	1			P42224|STAT1_HUMAN	DB Search
TVKAKADAL	90.02	915.539	9	0.7	458.777	2	20.4019	6172	HF1TL20220811_YD53_HLA_classI_DR3_DMSO_5ul_charge1_5_Rep3.raw				30800		56200	2	0	0	0	1	0	1			O75792|RNH2A_HUMAN	DB Search
ILIRKVSSL	90.02	1027.68	9	0.6	514.845	2	34.757	11940	HF1TL20220811_YD53_HLA_classI_DR3_DMSO_5ul_charge1_5_Rep3.raw	85400	256000	239000	111000	212000	328000	6	1	1	1	1	1	1			Q8IWI9|MGAP_HUMAN	DB Search
EMLIRVNM	90.02	1004.51	8	-1.8	503.264	2	59.8239	21778	HF1TL20220811_YD53_HLA_classI_DR3_DMSO_5ul_charge1_5_Rep3.raw			1370000	4100000	4270000	4630000	4	0	0	1	1	1	1			Q9NVA2|SEP11_HUMAN:Q14141|SEPT6_HUMAN:Q92599|SEPT8_HUMAN	DB Search
TLKNRGYAA	90.02	992.54	9	1.2	497.278	2	19.0509	5627	HF1TL20220811_YD53_HLA_classI_DR3_DMSO_5ul_charge1_5_Rep3.raw					103000	103000	2	0	0	0	0	1	1			Q9ULX9|MAFF_HUMAN:O15525|MAFG_HUMAN:O60675|MAFK_HUMAN	DB Search
RPIQKVEM	90.01	999.553	8	1.8	500.785	2	23.3959	7350	HF1TL20220811_YD53_HLA_classI_DR3_DMSO_5ul_charge1_5_Rep3.raw		346000		1160000	1150000	715000	4	0	1	0	1	1	1			P43307|SSRA_HUMAN	DB Search
HSDQQVFEY	90.01	1151.49	9	1.9	576.753	2	40.9561	14421	HF1TL20220811_YD53_HLA_classI_DR3_DMSO_5ul_charge1_5_Rep3.raw	426000	543000	821000	457000	538000	957000	6	1	1	1	1	1	1			Q969X6|UTP4_HUMAN	DB Search
KSDGSFIGY	90.01	972.455	9	1.2	487.235	2	42.4561	15021	HF1TL20220811_YD53_HLA_classI_DR3_DMSO_5ul_charge1_5_Rep3.raw	811000	1950000	1100000	2000000	2190000	4790000	9	1	1	1	2	2	2			P31751|AKT2_HUMAN	DB Search
HTDSLHLLI	90.01	1047.57	9	2.7	524.794	2	53.2011	19297	HF1TL20220811_YD53_HLA_classI_DR3_DMSO_5ul_charge1_5_Rep3.raw		186000		151000		209000	3	0	1	0	1	0	1			Q8NB46|ANR52_HUMAN	DB Search
LPKKHVDF	90.01	982.56	8	0.8	492.288	2	21.8476	6733	HF1TL20220811_YD53_HLA_classI_DR3_DMSO_5ul_charge1_5_Rep3.raw					81100	88000	2	0	0	0	0	1	1			Q14680|MELK_HUMAN	DB Search
YSDKYGLGY	90.01	1064.48	9	0.3	1065.49	1	42.0295	14851	HF1TL20220811_YD53_HLA_classI_DR3_DMSO_5ul_charge1_5_Rep3.raw	4140000	8500000		9290000	9900000	22900000	7	1	1	0	2	1	2			P53350|PLK1_HUMAN	DB Search
VPDHVVWSLFNTLFLN	90	1899.99	16	-0.3	951.001	2	110.31	41666	HF1TL20220811_YD53_HLA_classI_DR3_DMSO_5ul_charge1_5_Rep3.raw	51800	151000					2	1	1	0	0	0	0			P13164|IFM1_HUMAN	DB Search
YLTARNSSL	90	1023.53	9	1.7	512.776	2	30.501	10213	HF1TL20220811_YD53_HLA_classI_DR3_DMSO_5ul_charge1_5_Rep3.raw	8400			135000	61100	87900	4	1	0	0	1	1	1			P28288|ABCD3_HUMAN	DB Search
DALKKMLL	90	930.557	8	1.7	466.287	2	44.9685	16019	HF1TL20220811_YD53_HLA_classI_DR3_DMSO_5ul_charge1_5_Rep3.raw	23700			77500	93400	88700	4	1	0	0	1	1	1			P39210|MPV17_HUMAN	DB Search
EIRKVVQSL	89.99	1070.64	9	1	536.33	2	31.9987	10805	HF1TL20220811_YD53_HLA_classI_DR3_DMSO_5ul_charge1_5_Rep3.raw	454000	795000	919000	1510000	2670000	2600000	6	1	1	1	1	1	1			Q15631|TSN_HUMAN	DB Search
HLRYKGTL	89.99	986.566	8	2.2	494.291	2	22.2253	6885	HF1TL20220811_YD53_HLA_classI_DR3_DMSO_5ul_charge1_5_Rep3.raw				284000	307000	330000	3	0	0	0	1	1	1			Q9H0W8|SMG9_HUMAN	DB Search
EGFDRSTSL	89.99	1010.47	9	2.3	506.242	2	35.5781	12268	HF1TL20220811_YD53_HLA_classI_DR3_DMSO_5ul_charge1_5_Rep3.raw	312000				492000	948000	3	1	0	0	0	1	1			Q9NX09|DDIT4_HUMAN	DB Search
ETLKKVQAL	89.99	1028.62	9	0.6	515.319	2	26.1822	8479	HF1TL20220811_YD53_HLA_classI_DR3_DMSO_5ul_charge1_5_Rep3.raw	111000	184000	263000	465000	286000	452000	6	1	1	1	1	1	1			Q9BWC9|CC106_HUMAN	DB Search
ELFKRTIQL	89.98	1146.68	9	3	574.347	2	48.4057	17368	HF1TL20220811_YD53_HLA_classI_DR3_DMSO_5ul_charge1_5_Rep3.raw						233000	1	0	0	0	0	0	1			Q9BXR5|TLR10_HUMAN	DB Search
DRIYKNVM	89.98	1037.53	8	1.3	519.774	2	29.0978	9662	HF1TL20220811_YD53_HLA_classI_DR3_DMSO_5ul_charge1_5_Rep3.raw				529000	594000	521000	3	0	0	0	1	1	1			O95573|ACSL3_HUMAN:O60488|ACSL4_HUMAN	DB Search
DTDYRSMEY	89.98	1178.45	9	1.2	590.235	2	42.1171	14885	HF1TL20220811_YD53_HLA_classI_DR3_DMSO_5ul_charge1_5_Rep3.raw	148000	266000				725000	3	1	1	0	0	0	1			P78332|RBM6_HUMAN	DB Search
KLKVKGPAL	89.98	952.643	9	2.1	477.33	2	23.7534	7495	HF1TL20220811_YD53_HLA_classI_DR3_DMSO_5ul_charge1_5_Rep3.raw	29300	41500	48100	220000	249000	243000	6	1	1	1	1	1	1			Q16666|IF16_HUMAN	DB Search
YIDQKFVL	89.98	1024.56	8	1.8	513.288	2	58.3651	21264	HF1TL20220811_YD53_HLA_classI_DR3_DMSO_5ul_charge1_5_Rep3.raw		289000	358000			365000	3	0	1	1	0	0	1			Q14738|2A5D_HUMAN:Q16537|2A5E_HUMAN:Q13362|2A5G_HUMAN	DB Search
YADPVNAHY	89.97	1048.46	9	1.2	525.239	2	35.0428	12035	HF1TL20220811_YD53_HLA_classI_DR3_DMSO_5ul_charge1_5_Rep3.raw	388000	814000	1120000	973000	1660000	1830000	6	1	1	1	1	1	1			O95758|PTBP3_HUMAN	DB Search
MPAVKAIIY	89.97	1004.57	9	1.7	503.295	2	55.0311	19984	HF1TL20220811_YD53_HLA_classI_DR3_DMSO_5ul_charge1_5_Rep3.raw				187000	199000	221000	3	0	0	0	1	1	1			P37268|FDFT_HUMAN	DB Search
WLHERGQEF	89.97	1200.57	9	0.9	601.292	2	32.6056	11084	HF1TL20220811_YD53_HLA_classI_DR3_DMSO_5ul_charge1_5_Rep3.raw				425000		1090000	2	0	0	0	1	0	1			P13674|P4HA1_HUMAN	DB Search
NLKDRLTAI	89.97	1042.61	9	1.6	522.315	2	38.7034	13562	HF1TL20220811_YD53_HLA_classI_DR3_DMSO_5ul_charge1_5_Rep3.raw						5770000	2	0	0	0	0	0	2			Q8WXH0|SYNE2_HUMAN	DB Search
IMKKAYEL	89.96	994.552	8	1.1	498.284	2	28.4541	9374	HF1TL20220811_YD53_HLA_classI_DR3_DMSO_5ul_charge1_5_Rep3.raw	678000		1440000	3990000	151000	4290000	6	1	0	1	1	1	2			P11831|SRF_HUMAN	DB Search
LMKKAYEL	89.96	994.552	8	1.1	498.284	2	28.4541	9374	HF1TL20220811_YD53_HLA_classI_DR3_DMSO_5ul_charge1_5_Rep3.raw	678000		1440000	3990000	151000	4290000	6	1	0	1	1	1	2			Q06413|MEF2C_HUMAN:Q14814|MEF2D_HUMAN:Q02080|MEF2B_HUMAN:Q02078|MEF2A_HUMAN	DB Search
MFMEKVSL	89.96	983.482	8	1.1	492.749	2	60.1876	21966	HF1TL20220811_YD53_HLA_classI_DR3_DMSO_5ul_charge1_5_Rep3.raw					63200	72700	2	0	0	0	0	1	1			A5PLN9|TPC13_HUMAN	DB Search
SAHEKLYSL	89.96	1046.54	9	1.3	524.278	2	29.9518	10003	HF1TL20220811_YD53_HLA_classI_DR3_DMSO_5ul_charge1_5_Rep3.raw		45100		193000	232000	277000	4	0	1	0	1	1	1			Q8N122|RPTOR_HUMAN	DB Search
TPSERITSL	89.96	1002.53	9	2.8	502.276	2	35.4439	12223	HF1TL20220811_YD53_HLA_classI_DR3_DMSO_5ul_charge1_5_Rep3.raw					76500	106000	2	0	0	0	0	1	1			Q9P253|VPS18_HUMAN	DB Search
DFKDKYESL	89.95	1143.54	9	1.6	572.781	2	39.176	13723	HF1TL20220811_YD53_HLA_classI_DR3_DMSO_5ul_charge1_5_Rep3.raw						197000	1	0	0	0	0	0	1			P27707|DCK_HUMAN	DB Search
HPRAYFMQL	89.95	1161.58	9	1.7	581.796	2	44.998	16015	HF1TL20220811_YD53_HLA_classI_DR3_DMSO_5ul_charge1_5_Rep3.raw		660000	1150000	827000	970000	871000	5	0	1	1	1	1	1			Q9Y2Y1|RPC10_HUMAN	DB Search
EPYTKKEL	89.94	1006.53	8	-0.5	1007.54	1	21.3955	6572	HF1TL20220811_YD53_HLA_classI_DR3_DMSO_5ul_charge1_5_Rep3.raw	662000	959000	1050000	5140000	5850000	4610000	8	1	1	1	1	2	2			P42224|STAT1_HUMAN	DB Search
QLFQRTNAL	89.94	1089.59	9	1.7	545.805	2	41.1212	14506	HF1TL20220811_YD53_HLA_classI_DR3_DMSO_5ul_charge1_5_Rep3.raw		197000	252000	133000	133000	275000	5	0	1	1	1	1	1			Q8TB72|PUM2_HUMAN	DB Search
APYMRSMM	89.94	985.418	8	2.2	493.718	2	39.0413	13673	HF1TL20220811_YD53_HLA_classI_DR3_DMSO_5ul_charge1_5_Rep3.raw	226000	270000	165000	352000	427000	669000	6	1	1	1	1	1	1			Q9UHD9|UBQL2_HUMAN:Q9NRR5|UBQL4_HUMAN:Q9UMX0|UBQL1_HUMAN	DB Search
DMKTKYFFF	89.93	1225.58	9	1.2	613.8	2	70.7051	26023	HF1TL20220811_YD53_HLA_classI_DR3_DMSO_5ul_charge1_5_Rep3.raw	468000	1080000	1810000	8880000	11100000	12100000	6	1	1	1	1	1	1			P61009|SPCS3_HUMAN	DB Search
NLKEKALSF	89.93	1048.59	9	1	525.304	2	33.9727	11639	HF1TL20220811_YD53_HLA_classI_DR3_DMSO_5ul_charge1_5_Rep3.raw					414000		1	0	0	0	0	1	0			Q6YHK3|CD109_HUMAN	DB Search
TAQKRVYSL	89.93	1064.6	9	1	533.307	2	24.5696	7827	HF1TL20220811_YD53_HLA_classI_DR3_DMSO_5ul_charge1_5_Rep3.raw	45800	54600			295000	243000	4	1	1	0	0	1	1			P41220|RGS2_HUMAN	DB Search
HIKVIPTL	89.93	919.585	8	0.9	460.8	2	42.9952	15188	HF1TL20220811_YD53_HLA_classI_DR3_DMSO_5ul_charge1_5_Rep3.raw	81500	233000	89400			526000	4	1	1	1	0	0	1			O14530|TXND9_HUMAN	DB Search
VPDHVVWSLFNTLFMNT	89.93	2018.99	17	2.7	1010.51	2	110.369	41690	HF1TL20220811_YD53_HLA_classI_DR3_DMSO_5ul_charge1_5_Rep3.raw		113000	92200				2	0	1	1	0	0	0			Q01629|IFM2_HUMAN	DB Search
SAAPRTVAL	89.93	884.508	9	0.2	443.261	2	31.1132	10445	HF1TL20220811_YD53_HLA_classI_DR3_DMSO_5ul_charge1_5_Rep3.raw	437000	900000	156000	667000	1330000	1500000	6	1	1	1	1	1	1			P04440|DPB1_HUMAN	DB Search
NLMKKAASI	89.92	974.558	9	1	488.287	2	27.3546	8961	HF1TL20220811_YD53_HLA_classI_DR3_DMSO_5ul_charge1_5_Rep3.raw				317000	332000	266000	3	0	0	0	1	1	1			Q9Y5B9|SP16H_HUMAN	DB Search
HLIIKVVL	89.92	933.638	8	2	467.827	2	53.446	19348	HF1TL20220811_YD53_HLA_classI_DR3_DMSO_5ul_charge1_5_Rep3.raw						22700	1	0	0	0	0	0	1			Q9HCE9|ANO8_HUMAN	DB Search
DLNEKARAL	89.92	1028.56	9	2.3	515.289	2	26.2338	8479	HF1TL20220811_YD53_HLA_classI_DR3_DMSO_5ul_charge1_5_Rep3.raw	998000	1100000	1220000	4190000	3780000	4780000	6	1	1	1	1	1	1			Q9BUL8|PDC10_HUMAN	DB Search
VSDPSSPQYGKY	89.92	1326.61	12	-0.7	664.311	2	30.45	10215	HF1TL20220811_YD53_HLA_classI_DR3_DMSO_5ul_charge1_5_Rep3.raw				39000	43600	65900	3	0	0	0	1	1	1			O14773|TPP1_HUMAN	DB Search
MPKVHIEF	89.92	999.521	8	2.7	500.769	2	46.4065	16733	HF1TL20220811_YD53_HLA_classI_DR3_DMSO_5ul_charge1_5_Rep3.raw		3080000		5130000	5910000	5680000	4	0	1	0	1	1	1			Q00341|VIGLN_HUMAN	DB Search
LNRPKVSL	89.92	925.571	8	0.7	463.793	2	28.9487	9593	HF1TL20220811_YD53_HLA_classI_DR3_DMSO_5ul_charge1_5_Rep3.raw				38200	54000	33800	3	0	0	0	1	1	1			Q9NY27|PP4R2_HUMAN	DB Search
ISALPEDKGVDLY	89.91	1418.73	13	2.8	710.374	2	60.7198	22165	HF1TL20220811_YD53_HLA_classI_DR3_DMSO_5ul_charge1_5_Rep3.raw	401000	740000	1170000	491000	553000	678000	6	1	1	1	1	1	1			Q96S44|PRPK_HUMAN	DB Search
FDMKPKHLL	89.91	1127.62	9	4.9	564.818	2	35.1618	12101	HF1TL20220811_YD53_HLA_classI_DR3_DMSO_5ul_charge1_5_Rep3.raw				47000	94700	214000	4	0	0	0	1	1	2			Q9BZE4|NOG1_HUMAN	DB Search
GTDGGRYDVY	89.91	1101.47	10	0.5	551.744	2	32.1455	10881	HF1TL20220811_YD53_HLA_classI_DR3_DMSO_5ul_charge1_5_Rep3.raw	285000			552000	954000	1040000	5	1	0	0	1	1	2			Q9Y6Y8|S23IP_HUMAN	DB Search
YAFLHRTL	89.91	1019.56	8	2.4	510.786	2	38.0139	13307	HF1TL20220811_YD53_HLA_classI_DR3_DMSO_5ul_charge1_5_Rep3.raw				964000	1230000	2850000	3	0	0	0	1	1	1			Q8IUX4|ABC3F_HUMAN:Q9UH17|ABC3B_HUMAN	DB Search
EGFRKSEV	89.91	950.482	8	1.6	476.249	2	20.4358	6167	HF1TL20220811_YD53_HLA_classI_DR3_DMSO_5ul_charge1_5_Rep3.raw				80100	86300	64400	3	0	0	0	1	1	1			Q8NDX1|PSD4_HUMAN	DB Search
MPHEKHYTL	89.91	1154.55	9	2.6	578.286	2	22.9972	7197	HF1TL20220811_YD53_HLA_classI_DR3_DMSO_5ul_charge1_5_Rep3.raw				360000	276000	304000	3	0	0	0	1	1	1			O00444|PLK4_HUMAN	DB Search
DLNYKLKSL	89.9	1092.62	9	1.3	547.317	2	42.728	15161	HF1TL20220811_YD53_HLA_classI_DR3_DMSO_5ul_charge1_5_Rep3.raw				94000	94100	193000	3	0	0	0	1	1	1			Q13464|ROCK1_HUMAN	DB Search
LTEPPLNTPENREY	89.9	1671.81	14	0.2	836.916	2	41.2512	13997	HF1TL20220808_YD53_HLA_classI_DR3_CTRL_5ul_charge1_5_Rep3.raw			701000				1	0	0	1	0	0	0			P61158|ARP3_HUMAN	DB Search
VPKTHLEL	89.9	935.544	8	2.5	468.78	2	30.1443	10039	HF1TL20220811_YD53_HLA_classI_DR3_DMSO_5ul_charge1_5_Rep3.raw	78500	146000	88300	340000	425000	541000	6	1	1	1	1	1	1			P55008|AIF1_HUMAN	DB Search
ETFYSTERY	89.89	1194.52	9	-0.2	598.267	2	38.3799	13418	HF1TL20220811_YD53_HLA_classI_DR3_DMSO_5ul_charge1_5_Rep3.raw						105000	1	0	0	0	0	0	1			Q96M94|KLH15_HUMAN	DB Search
MFYVDLDKKETVWHLE	89.89	2052	16	1.9	685.009	3	68.1127	25045	HF1TL20220811_YD53_HLA_classI_DR3_DMSO_5ul_charge1_5_Rep3.raw	406000	1480000	2360000	1220000		1700000	9	1	2	2	2	0	2			P20036|DPA1_HUMAN	DB Search
EIKKRFRQL	89.89	1216.74	9	0.7	609.378	2	21.0907	6416	HF1TL20220811_YD53_HLA_classI_DR3_DMSO_5ul_charge1_5_Rep3.raw	2400000	3000000	97300	16000000	14500000	12000000	11	2	2	1	2	2	2			O75937|DNJC8_HUMAN	DB Search
TTEERTQLY	89.88	1139.55	9	2	570.781	2	28.8527	9529	HF1TL20220811_YD53_HLA_classI_DR3_DMSO_5ul_charge1_5_Rep3.raw	61100	78800	137000	179000	239000	244000	6	1	1	1	1	1	1			Q8NBP0|TTC13_HUMAN	DB Search
RMHLRQYEL	89.88	1244.64	9	0.6	415.889	3	30.501	10234	HF1TL20220811_YD53_HLA_classI_DR3_DMSO_5ul_charge1_5_Rep3.raw				121000	195000	188000	3	0	0	0	1	1	1			Q5JWF2|GNAS1_HUMAN:P63092|GNAS2_HUMAN	DB Search
DLLKRILKM	89.87	1128.71	9	0.6	565.36	2	58.018	21154	HF1TL20220811_YD53_HLA_classI_DR3_DMSO_5ul_charge1_5_Rep3.raw	74100	271000				76200	3	1	1	0	0	0	1			O15519|CFLAR_HUMAN	DB Search
SSHARPVSL	89.86	952.509	9	1.6	477.263	2	22.4164	6958	HF1TL20220811_YD53_HLA_classI_DR3_DMSO_5ul_charge1_5_Rep3.raw	36800	82800	57800	343000	397000	347000	6	1	1	1	1	1	1			Q86V25|VASH2_HUMAN	DB Search
FIKIKMAF	89.86	996.583	8	1.1	499.299	2	54.9303	20001	HF1TL20220811_YD53_HLA_classI_DR3_DMSO_5ul_charge1_5_Rep3.raw	201000	434000	536000	1020000	1080000	1300000	6	1	1	1	1	1	1			O60216|RAD21_HUMAN	DB Search
YPHKLVF	89.86	902.501	7	2.3	452.259	2	35.3807	12204	HF1TL20220811_YD53_HLA_classI_DR3_DMSO_5ul_charge1_5_Rep3.raw					32900	61500	2	0	0	0	0	1	1			Q02878|RL6_HUMAN	DB Search
SSDPYHSGY	89.85	1011.39	9	2	506.705	2	25.4071	8146	HF1TL20220811_YD53_HLA_classI_DR3_DMSO_5ul_charge1_5_Rep3.raw	269000	370000	341000	880000	1150000	1040000	9	1	1	1	2	2	2			Q9BXP5|SRRT_HUMAN	DB Search
SLKSRVTI	89.85	902.555	8	2.4	452.286	2	26.141	8477	HF1TL20220811_YD53_HLA_classI_DR3_DMSO_5ul_charge1_5_Rep3.raw		19900			60800	74800	3	0	1	0	0	1	1			P0DP06|HVD34_HUMAN:A0A075B6R2|HV404_HUMAN:P01825|HV459_HUMAN:P01824|HV439_HUMAN:P0DP08|HVD82_HUMAN:A0A0C4DH41|HV461_HUMAN:A0A087WSY4|HV432_HUMAN:P06331|HV434_HUMAN	DB Search
YGKEKPLI	89.84	946.549	8	1.3	474.282	2	26.1826	8480	HF1TL20220811_YD53_HLA_classI_DR3_DMSO_5ul_charge1_5_Rep3.raw					61300	111000	2	0	0	0	0	1	1			Q460N5|PAR14_HUMAN	DB Search
APYERRAM(+15.99)	89.84	1008.48	8	1.2	505.248	2	19.8438	5944	HF1TL20220811_YD53_HLA_classI_DR3_DMSO_5ul_charge1_5_Rep3.raw						175000	1	0	0	0	0	0	1	Oxidation (M)	M8:Oxidation (M):1000.00	Q9Y3U8|RL36_HUMAN	DB Search
YTEDSPGLK	89.84	1008.48	9	2.3	505.247	2	24.4972	7799	HF1TL20220811_YD53_HLA_classI_DR3_DMSO_5ul_charge1_5_Rep3.raw	42200			70700	144000	126000	4	1	0	0	1	1	1			P60468|SC61B_HUMAN	DB Search
EVRKKTLQL	89.84	1113.69	9	0.6	557.851	2	22.5673	7003	HF1TL20220811_YD53_HLA_classI_DR3_DMSO_5ul_charge1_5_Rep3.raw				1470000		2020000	2	0	0	0	1	0	1			P53618|COPB_HUMAN	DB Search
DTDEYVLKY	89.84	1144.53	9	1.8	573.273	2	56.3104	20459	HF1TL20220811_YD53_HLA_classI_DR3_DMSO_5ul_charge1_5_Rep3.raw	68300				247000	283000	3	1	0	0	0	1	1			Q5JVL4|EFHC1_HUMAN	DB Search
IVKEKVHL	89.84	964.607	8	0.9	483.311	2	22.4723	7005	HF1TL20220811_YD53_HLA_classI_DR3_DMSO_5ul_charge1_5_Rep3.raw					81400	61400	2	0	0	0	0	1	1			Q9NUQ3|TXLNG_HUMAN	DB Search
QLDHSVQSY	89.83	1075.49	9	1.7	538.755	2	27.3915	8970	HF1TL20220811_YD53_HLA_classI_DR3_DMSO_5ul_charge1_5_Rep3.raw						68800	1	0	0	0	0	0	1			Q96BY6|DOC10_HUMAN	DB Search
EQKLKWAF	89.82	1048.57	8	-0.2	525.292	2	45.6173	16280	HF1TL20220811_YD53_HLA_classI_DR3_DMSO_5ul_charge1_5_Rep3.raw						171000	1	0	0	0	0	0	1			P61601|NCALD_HUMAN:P37235|HPCL1_HUMAN	DB Search
VSDKTLSFY	89.81	1058.53	9	0.1	530.272	2	49.8004	17903	HF1TL20220811_YD53_HLA_classI_DR3_DMSO_5ul_charge1_5_Rep3.raw		545000	524000	427000	569000	518000	5	0	1	1	1	1	1			Q9UG63|ABCF2_HUMAN	DB Search
KSDVHLNFY	89.81	1121.55	9	1.5	561.783	2	38.7933	13532	HF1TL20220811_YD53_HLA_classI_DR3_DMSO_5ul_charge1_5_Rep3.raw	941000	1540000	1790000	2700000	2620000	6140000	6	1	1	1	1	1	1			Q14527|HLTF_HUMAN	DB Search
TPLARIVAF	89.81	986.591	9	0.9	494.303	2	65.5467	24147	HF1TL20220811_YD53_HLA_classI_DR3_DMSO_5ul_charge1_5_Rep3.raw		1650000	1440000	791000	911000	1270000	5	0	1	1	1	1	1			P24752|THIL_HUMAN	DB Search
TPHLHSIL	89.81	916.513	8	1	459.264	2	33.4156	11573	HF1TL20220811_YD53_HLA_classI_DR3_DMSO_5ul_charge1_5_Rep3.raw			832000			5280000	2	0	0	1	0	0	1			P25963|IKBA_HUMAN	DB Search
FPLQRSVSF	89.8	1079.58	9	2.5	540.797	2	56.813	20912	HF1TL20220811_YD53_HLA_classI_DR3_DMSO_5ul_charge1_5_Rep3.raw	1590000	3240000	4910000			2900000	4	1	1	1	0	0	1			Q8IZS7|CLCL1_HUMAN	DB Search
SIRKHVAL	89.8	922.571	8	1.8	462.294	2	20.9708	6394	HF1TL20220811_YD53_HLA_classI_DR3_DMSO_5ul_charge1_5_Rep3.raw					109000	209000	2	0	0	0	0	1	1			Q96HJ9|FMC1_HUMAN	DB Search
YMYEKESEL	89.8	1190.52	9	-0.1	596.265	2	38.4692	13457	HF1TL20220811_YD53_HLA_classI_DR3_DMSO_5ul_charge1_5_Rep3.raw						70100	1	0	0	0	0	0	1			Q9UKT9|IKZF3_HUMAN	DB Search
ALKHRALSL	89.8	1007.62	9	0.3	504.819	2	24.3075	7722	HF1TL20220811_YD53_HLA_classI_DR3_DMSO_5ul_charge1_5_Rep3.raw				112000	200000	175000	3	0	0	0	1	1	1			A8K8P3|SFI1_HUMAN	DB Search
EMKSRILVI	89.8	1087.64	9	1.2	544.829	2	42.7474	15126	HF1TL20220811_YD53_HLA_classI_DR3_DMSO_5ul_charge1_5_Rep3.raw			647000	1720000	1720000	3500000	4	0	0	1	1	1	1			Q13889|TF2H3_HUMAN	DB Search
DIKRVYSL	89.8	992.565	8	0.7	497.29	2	36.787	12758	HF1TL20220811_YD53_HLA_classI_DR3_DMSO_5ul_charge1_5_Rep3.raw		49900			81400	168000	3	0	1	0	0	1	1			Q9Y230|RUVB2_HUMAN	DB Search
EINLVDDYFELVQHEY	89.79	2024.94	16	-0.3	1013.48	2	108.438	41164	HF1TL20220811_YD53_HLA_classI_DR3_DMSO_5ul_charge1_5_Rep1.raw			48600	201000	301000	360000	4	0	0	1	1	1	1			P21580|TNAP3_HUMAN	DB Search
NLKQKVTF	89.79	976.571	8	2.5	489.294	2	26.9873	8779	HF1TL20220811_YD53_HLA_classI_DR3_DMSO_5ul_charge1_5_Rep3.raw	119000	123000				567000	3	1	1	0	0	0	1			Q9H583|HEAT1_HUMAN	DB Search
APWIEQEGPEYWDR	89.79	1774.8	14	0.3	888.405	2	68.3905	25191	HF1TL20220811_YD53_HLA_classI_DR3_DMSO_5ul_charge1_5_Rep3.raw		60300	110000			126000	3	0	1	1	0	0	1			P01889|HLAB_HUMAN	DB Search
LTDRGVM(+15.99)SY	89.79	1056.49	9	0.8	529.253	2	27.3546	8951	HF1TL20220811_YD53_HLA_classI_DR3_DMSO_5ul_charge1_5_Rep3.raw		167000	342000	118000	197000	166000	5	0	1	1	1	1	1	Oxidation (M)	M7:Oxidation (M):1000.00	Q14653|IRF3_HUMAN	DB Search
FVKEHFDEL	89.79	1162.57	9	3	582.292	2	38.9054	13629	HF1TL20220811_YD53_HLA_classI_DR3_DMSO_5ul_charge1_5_Rep3.raw						93200	1	0	0	0	0	0	1			Q9H4E7|DEFI6_HUMAN	DB Search
DAAMKGLAL	89.78	888.474	9	0.5	445.244	2	54.6622	19822	HF1TL20220811_YD53_HLA_classI_DR3_DMSO_5ul_charge1_5_Rep3.raw				47000	52400	63400	3	0	0	0	1	1	1			Q9Y5K5|UCHL5_HUMAN	DB Search
ENKLREISL	89.78	1100.62	9	1.3	551.317	2	37.1245	12865	HF1TL20220811_YD53_HLA_classI_DR3_DMSO_5ul_charge1_5_Rep3.raw		75900			326000	775000	3	0	1	0	0	1	1			Q7L1W4|LRC8D_HUMAN	DB Search
SPKKKMTL	89.78	931.552	8	2.1	466.784	2	19.0509	5626	HF1TL20220811_YD53_HLA_classI_DR3_DMSO_5ul_charge1_5_Rep3.raw		13200				45200	2	0	1	0	0	0	1			Q9UPW0|FOXJ3_HUMAN	DB Search
EQKYKMVL	89.77	1037.56	8	1	519.787	2	32.8145	11171	HF1TL20220811_YD53_HLA_classI_DR3_DMSO_5ul_charge1_5_Rep3.raw				111000	257000	215000	3	0	0	0	1	1	1			Q02224|CENPE_HUMAN	DB Search
IAVLKHNL	89.77	906.565	8	2	454.291	2	30.7487	10311	HF1TL20220811_YD53_HLA_classI_DR3_DMSO_5ul_charge1_5_Rep3.raw		43500		47100	66400	101000	4	0	1	0	1	1	1			P01909|DQA1_HUMAN	DB Search
LSDLLDWKY	89.77	1151.59	9	2	576.802	2	77.7653	28887	HF1TL20220811_YD53_HLA_classI_DR3_DMSO_5ul_charge1_5_Rep3.raw			97700		78800	71900	3	0	0	1	0	1	1			P13807|GYS1_HUMAN	DB Search
LGHVRYVL	89.76	955.56	8	1.1	478.788	2	34.22	11704	HF1TL20220811_YD53_HLA_classI_DR3_DMSO_5ul_charge1_5_Rep3.raw	174000	406000		543000	1140000	1130000	5	1	1	0	1	1	1			Q9NUQ2|PLCE_HUMAN	DB Search
DLIKKVHV	89.75	950.591	8	1.1	476.303	2	28.2934	9321	HF1TL20220811_YD53_HLA_classI_DR3_DMSO_5ul_charge1_5_Rep3.raw	8390	15600		89800		105000	4	1	1	0	1	0	1			A0AVK6|E2F8_HUMAN	DB Search
YTDKIDRY	89.75	1072.52	8	1.7	537.268	2	24.5696	7823	HF1TL20220811_YD53_HLA_classI_DR3_DMSO_5ul_charge1_5_Rep3.raw		24700	41900	76900	143000	98600	5	0	1	1	1	1	1			O14817|TSN4_HUMAN	DB Search
NAKERAEL	89.74	929.493	8	2.8	465.755	2	19.3784	5742	HF1TL20220811_YD53_HLA_classI_DR3_DMSO_5ul_charge1_5_Rep3.raw				120000	85800	123000	3	0	0	0	1	1	1			Q9BSJ2|GCP2_HUMAN	DB Search
SIRQRISSF	89.74	1092.6	9	1.8	547.31	2	30.9033	10393	HF1TL20220811_YD53_HLA_classI_DR3_DMSO_5ul_charge1_5_Rep3.raw						172000	1	0	0	0	0	0	1			Q14005|IL16_HUMAN	DB Search
DFKIKTVEL	89.74	1091.62	9	0.6	546.819	2	54.6622	19957	HF1TL20220811_YD53_HLA_classI_DR3_DMSO_5ul_charge1_5_Rep3.raw				2500000	2700000	3240000	3	0	0	0	1	1	1			P61026|RAB10_HUMAN:Q6IQ22|RAB12_HUMAN	DB Search
ETDRAGYAN(+0.98)GSGY	89.74	1360.55	13	1.7	681.285	2	27.5074	9008	HF1TL20220811_YD53_HLA_classI_DR3_DMSO_5ul_charge1_5_Rep3.raw	21800	54900	102000	114000	182000	179000	6	1	1	1	1	1	1	Deamidation (NQ)	N9:Deamidation (NQ):1000.00	Q92841|DDX17_HUMAN	DB Search
DLKQKVENL	89.74	1085.61	9	1.3	543.812	2	35.7788	12317	HF1TL20220811_YD53_HLA_classI_DR3_DMSO_5ul_charge1_5_Rep3.raw	338000					3060000	2	1	0	0	0	0	1			P78347|GTF2I_HUMAN	DB Search
TMKIKIIA	89.73	916.578	8	2.7	459.297	2	36.4773	12280	HF1TL20220811_YD53_HLA_classI_DR3_DMSO_5ul_charge1_5_Rep3.raw				303000	828000	1130000	5	0	0	0	1	2	2			P60709|ACTB_HUMAN:P63267|ACTH_HUMAN:P68133|ACTS_HUMAN:P62736|ACTA_HUMAN:Q562R1|ACTBL_HUMAN:P63261|ACTG_HUMAN:P68032|ACTC_HUMAN	DB Search
SMLQRVLHL	89.72	1095.62	9	1.7	548.819	2	59.31	21631	HF1TL20220811_YD53_HLA_classI_DR3_DMSO_5ul_charge1_5_Rep3.raw				99100		123000	2	0	0	0	1	0	1			Q8IWV8|UBR2_HUMAN	DB Search
LPQQREKL	89.72	1010.59	8	-0.1	506.301	2	21.5823	6642	HF1TL20220811_YD53_HLA_classI_DR3_DMSO_5ul_charge1_5_Rep3.raw	18100			143000	135000	181000	4	1	0	0	1	1	1			P30279|CCND2_HUMAN	DB Search
YTDATSKY	89.72	947.424	8	2.1	474.72	2	22.287	6887	HF1TL20220811_YD53_HLA_classI_DR3_DMSO_5ul_charge1_5_Rep3.raw	88700	146000		42800	501000	321000	6	1	1	0	1	2	1			Q13217|DNJC3_HUMAN	DB Search
FSKPHDEL	89.71	971.471	8	2.1	486.744	2	24.0249	7625	HF1TL20220811_YD53_HLA_classI_DR3_DMSO_5ul_charge1_5_Rep3.raw							0	0	0	0	0	0	0			Q96SN8|CK5P2_HUMAN	DB Search
EMKDKAATL	89.71	1005.52	9	1.2	503.766	2	21.8031	6750	HF1TL20220811_YD53_HLA_classI_DR3_DMSO_5ul_charge1_5_Rep3.raw				379000	303000	296000	3	0	0	0	1	1	1			Q6PD74|AAGAB_HUMAN	DB Search
QKRLKTVL	89.71	984.644	8	1.1	493.33	2	21.5265	6601	HF1TL20220811_YD53_HLA_classI_DR3_DMSO_5ul_charge1_5_Rep3.raw				2710000	3570000	2180000	4	0	0	0	1	2	1			Q14444|CAPR1_HUMAN	DB Search
ELKNKVETF	89.71	1106.6	9	1.3	554.307	2	27.5656	9034	HF1TL20220811_YD53_HLA_classI_DR3_DMSO_5ul_charge1_5_Rep3.raw					301000	262000	2	0	0	0	0	1	1			Q9BS16|CENPK_HUMAN	DB Search
EVRQRALAL	89.7	1054.62	9	2.2	528.321	2	28.9797	9614	HF1TL20220811_YD53_HLA_classI_DR3_DMSO_5ul_charge1_5_Rep3.raw						838000	1	0	0	0	0	0	1			Q9UPN3|MACF1_HUMAN	DB Search
KTDGGDPSGLLK	89.7	1186.62	12	8.3	594.322	2	27.9908	9221	HF1TL20220811_YD53_HLA_classI_DR3_DMSO_5ul_charge1_5_Rep3.raw							0	0	0	0	0	0	0			P13196|HEM1_HUMAN	DB Search
DTDARFGHGSDY	89.7	1339.54	12	2	670.78	2	26.7144	8711	HF1TL20220811_YD53_HLA_classI_DR3_DMSO_5ul_charge1_5_Rep3.raw				182000	178000	256000	3	0	0	0	1	1	1			Q9NWH9|SLTM_HUMAN	DB Search
HLKVHTAL	89.7	917.545	8	2.5	459.781	2	22.7069	7085	HF1TL20220811_YD53_HLA_classI_DR3_DMSO_5ul_charge1_5_Rep3.raw		41900				152000	2	0	1	0	0	0	1			Q9P243|ZFAT_HUMAN	DB Search
DAHIRLWDL	89.69	1137.59	9	1.6	569.805	2	67.705	24881	HF1TL20220811_YD53_HLA_classI_DR3_DMSO_5ul_charge1_5_Rep3.raw		716000	877000	3860000	4360000	5790000	5	0	1	1	1	1	1			Q9GZS3|WDR61_HUMAN	DB Search
DIKRKLTA	89.69	943.581	8	1.3	472.799	2	19.8419	5932	HF1TL20220811_YD53_HLA_classI_DR3_DMSO_5ul_charge1_5_Rep3.raw					45200	29500	2	0	0	0	0	1	1			P35606|COPB2_HUMAN	DB Search
LPKGKALEL	89.68	967.607	9	0.7	484.811	2	31.3376	10558	HF1TL20220811_YD53_HLA_classI_DR3_DMSO_5ul_charge1_5_Rep3.raw	132000	270000				869000	3	1	1	0	0	0	1			Q9ULJ3|ZBT21_HUMAN	DB Search
PHNRLVSL	89.68	934.535	8	-0.5	468.274	2	35.8052	12379	HF1TL20220811_YD53_HLA_classI_DR3_DMSO_5ul_charge1_5_Rep3.raw							0	0	0	0	0	0	0			Q96CX6|LRC58_HUMAN	DB Search
IIKPRKVFF	89.68	1146.73	9	0.5	383.25	3	33.4156	11402	HF1TL20220811_YD53_HLA_classI_DR3_DMSO_5ul_charge1_5_Rep3.raw				75100		281000	2	0	0	0	1	0	1			Q8IZH2|XRN1_HUMAN	DB Search
TMRLHETL	89.67	999.517	8	0.9	500.766	2	28.726	9488	HF1TL20220811_YD53_HLA_classI_DR3_DMSO_5ul_charge1_5_Rep3.raw				191000	249000	194000	3	0	0	0	1	1	1			Q14980|NUMA1_HUMAN	DB Search
LAKLMATL	89.67	859.52	8	2.3	430.768	2	51.7174	18635	HF1TL20220811_YD53_HLA_classI_DR3_DMSO_5ul_charge1_5_Rep3.raw	83400	196000	72300			206000	4	1	1	1	0	0	1			P35579|MYH9_HUMAN	DB Search
EAHLKFLAF	89.67	1074.59	9	3.2	538.302	2	61.3585	22461	HF1TL20220811_YD53_HLA_classI_DR3_DMSO_5ul_charge1_5_Rep3.raw						66800	1	0	0	0	0	0	1			Q9UPU5|UBP24_HUMAN	DB Search
HNKLGWVL	89.67	965.545	8	1.6	483.78	2	44.998	16017	HF1TL20220811_YD53_HLA_classI_DR3_DMSO_5ul_charge1_5_Rep3.raw			594000	498000	544000	513000	4	0	0	1	1	1	1			Q6PJ21|SPSB3_HUMAN	DB Search
DLRGHVEL	89.66	937.498	8	1.7	469.757	2	34.4019	11814	HF1TL20220811_YD53_HLA_classI_DR3_DMSO_5ul_charge1_5_Rep3.raw					391000	449000	2	0	0	0	0	1	1			Q96H79|ZCCHL_HUMAN	DB Search
TAKIRPFAV	89.66	1001.6	9	1.2	501.809	2	33.3326	11355	HF1TL20220811_YD53_HLA_classI_DR3_DMSO_5ul_charge1_5_Rep3.raw				245000	618000	659000	3	0	0	0	1	1	1			Q9NSD9|SYFB_HUMAN	DB Search
LSDPSGPKSY	89.66	1049.5	10	-0.5	525.758	2	25.4614	8471	HF1TL20220811_YD53_HLA_classI_DR3_DMSO_5ul_charge1_5_Rep1.raw				181000			1	0	0	0	1	0	0			Q96S38|KS6C1_HUMAN	DB Search
KPYTKYVL	89.65	1010.58	8	1.5	506.298	2	30.5821	10258	HF1TL20220811_YD53_HLA_classI_DR3_DMSO_5ul_charge1_5_Rep3.raw			427000				1	0	0	1	0	0	0			P08575|PTPRC_HUMAN	DB Search
ITQGTPLKY	89.65	1019.57	9	0.6	510.79	2	33.4537	11399	HF1TL20220811_YD53_HLA_classI_DR3_DMSO_5ul_charge1_5_Rep3.raw	300000	638000	529000	481000	1120000	1040000	6	1	1	1	1	1	1			Q9Y618|NCOR2_HUMAN	DB Search
EM(+15.99)LTKKSTL	89.65	1065.57	9	1.7	533.795	2	24.3509	7745	HF1TL20220811_YD53_HLA_classI_DR3_DMSO_5ul_charge1_5_Rep3.raw				24800		254000	2	0	0	0	1	0	1	Oxidation (M)	M2:Oxidation (M):1000.00	Q12874|SF3A3_HUMAN	DB Search
LSELEAALQR	89.65	1128.61	10	2.4	565.316	2	50.1216	18050	HF1TL20220811_YD53_HLA_classI_DR3_DMSO_5ul_charge1_5_Rep3.raw	48000	133000		41500	29100	55500	5	1	1	0	1	1	1			P05787|K2C8_HUMAN	DB Search
FIFQKVGKL	89.65	1078.65	9	1.4	540.335	2	51.6476	18590	HF1TL20220811_YD53_HLA_classI_DR3_DMSO_5ul_charge1_5_Rep3.raw	195000		458000	291000	682000	779000	7	1	0	1	1	2	2			Q9BWH2|FUND2_HUMAN	DB Search
FLFQKVGKL	89.65	1078.65	9	1.4	540.335	2	51.6476	18590	HF1TL20220811_YD53_HLA_classI_DR3_DMSO_5ul_charge1_5_Rep3.raw	195000		458000	291000	682000	779000	7	1	0	1	1	2	2			Q8IVP5|FUND1_HUMAN	DB Search
ESFKKRVI	89.64	1005.6	8	-1.3	503.805	2	21.3204	6537	HF1TL20220811_YD53_HLA_classI_DR3_DMSO_5ul_charge1_5_Rep3.raw	51400	80000	137000	368000	470000	306000	6	1	1	1	1	1	1			P23497|SP100_HUMAN	DB Search
PALAAQYEHDLEVAQTTALPDEDDDL	89.64	2839.3	26	1.1	947.447	3	77.5112	28125	HF1TL20220808_YD53_HLA_classI_DR3_CTRL_5ul_charge1_5_Rep2.raw	230000	252000	439000				3	1	1	1	0	0	0			P62826|RAN_HUMAN	DB Search
VTDKSMVDKY	89.63	1184.57	10	1	395.866	3	24.1918	7935	HF1TL20220811_YD53_HLA_classI_DR3_DMSO_5ul_charge1_5_Rep1.raw	150000	201000		540000	832000	206000	9	2	2	0	2	2	1			Q5VYK3|ECM29_HUMAN	DB Search
ELKKKEYEEL	89.63	1307.7	10	1.6	654.857	2	23.5507	7424	HF1TL20220811_YD53_HLA_classI_DR3_DMSO_5ul_charge1_5_Rep3.raw				78100	84800	69900	3	0	0	0	1	1	1			P49454|CENPF_HUMAN	DB Search
NIKTKVAVL	89.63	984.633	9	1.2	493.324	2	30.1443	10059	HF1TL20220811_YD53_HLA_classI_DR3_DMSO_5ul_charge1_5_Rep3.raw	78500	217000	219000			802000	4	1	1	1	0	0	1			Q9Y4D1|DAAM1_HUMAN	DB Search
ILKERIYRL	89.61	1202.75	9	0.7	602.383	2	31.6545	10656	HF1TL20220811_YD53_HLA_classI_DR3_DMSO_5ul_charge1_5_Rep3.raw		5030000		6040000	12800000	3710000	6	0	1	0	2	2	1			P20592|MX2_HUMAN	DB Search
ESMKRLNSL	89.61	1076.56	9	0.1	539.29	2	26.8773	8777	HF1TL20220811_YD53_HLA_classI_DR3_DMSO_5ul_charge1_5_Rep3.raw				123000		146000	2	0	0	0	1	0	1			Q96EU7|C1GLC_HUMAN	DB Search
YSESNKAIY	89.61	1073.5	9	2.3	537.76	2	27.6947	9113	HF1TL20220811_YD53_HLA_classI_DR3_DMSO_5ul_charge1_5_Rep3.raw						62900	1	0	0	0	0	0	1			Q8NG48|LINES_HUMAN	DB Search
VAVISYDGSNKYY	89.6	1477.71	13	1.1	739.863	2	53.1236	19211	HF1TL20220811_YD53_HLA_classI_DR3_DMSO_5ul_charge1_5_Rep3.raw	274000	549000	1140000		647000	642000	5	1	1	1	0	1	1			P0DP03|HVC05_HUMAN:P01768|HV330_HUMAN:P0DP02|HVC33_HUMAN	DB Search
SFRKKYEL	89.59	1069.59	8	3	535.805	2	23.3959	7376	HF1TL20220811_YD53_HLA_classI_DR3_DMSO_5ul_charge1_5_Rep3.raw				227000	169000	172000	3	0	0	0	1	1	1			P30086|PEBP1_HUMAN	DB Search
TRKIRLLSL	89.59	1098.72	9	0.9	550.37	2	35.8247	12345	HF1TL20220811_YD53_HLA_classI_DR3_DMSO_5ul_charge1_5_Rep3.raw	234000	644000				1180000	3	1	1	0	0	0	1			Q86UV5|UBP48_HUMAN	DB Search
ITDPDPDIRY	89.58	1203.58	10	2.3	602.797	2	45.9609	16408	HF1TL20220811_YD53_HLA_classI_DR3_DMSO_5ul_charge1_5_Rep3.raw		478000		272000	361000	391000	4	0	1	0	1	1	1			P42345|MTOR_HUMAN	DB Search
TALKKLKSL	89.58	1000.66	9	1	501.34	2	23.7306	7759	HF1TL20220811_YD53_HLA_classI_DR3_DMSO_5ul_charge1_5_Rep1.raw				47800			1	0	0	0	1	0	0			Q9H422|HIPK3_HUMAN	DB Search
SFHYKSQL	89.58	1008.5	8	2.3	505.26	2	27.1476	8864	HF1TL20220811_YD53_HLA_classI_DR3_DMSO_5ul_charge1_5_Rep3.raw				56200		51900	2	0	0	0	1	0	1			Q8TCN5|ZN507_HUMAN	DB Search
DTMKKFKSL	89.57	1096.6	9	1	549.305	2	25.6878	8277	HF1TL20220811_YD53_HLA_classI_DR3_DMSO_5ul_charge1_5_Rep3.raw		48300		149000	211000	112000	4	0	1	0	1	1	1			Q9BTT4|MED10_HUMAN	DB Search
YPLRKYAV	89.57	1008.58	8	1.1	505.296	2	28.9729	9567	HF1TL20220811_YD53_HLA_classI_DR3_DMSO_5ul_charge1_5_Rep3.raw	92400	75800	108000	343000	342000	383000	6	1	1	1	1	1	1			P42766|RL35_HUMAN	DB Search
ATMKRMLSL	89.57	1049.57	9	1	525.794	2	36.2502	12537	HF1TL20220811_YD53_HLA_classI_DR3_DMSO_5ul_charge1_5_Rep3.raw				99100	99200	204000	3	0	0	0	1	1	1			Q9Y324|FCF1_HUMAN	DB Search
FAKRQQQL	89.56	1017.57	8	2.3	509.794	2	19.7754	5889	HF1TL20220811_YD53_HLA_classI_DR3_DMSO_5ul_charge1_5_Rep3.raw				361000	622000	689000	3	0	0	0	1	1	1			P35579|MYH9_HUMAN:P35749|MYH11_HUMAN	DB Search
LLLQKTLSM	89.56	1045.62	9	1.9	523.819	2	59.9576	21896	HF1TL20220811_YD53_HLA_classI_DR3_DMSO_5ul_charge1_5_Rep3.raw		98100			125000	82600	3	0	1	0	0	1	1			Q9BQG0|MBB1A_HUMAN	DB Search
DMRQKTEL	89.56	1019.51	8	1.9	510.762	2	23.4737	7407	HF1TL20220811_YD53_HLA_classI_DR3_DMSO_5ul_charge1_5_Rep3.raw	34200	67300		329000		198000	4	1	1	0	1	0	1			Q5TAX3|TUT4_HUMAN	DB Search
MTESKFSKY	89.56	1119.53	9	1.1	560.771	2	23.7857	7531	HF1TL20220811_YD53_HLA_classI_DR3_DMSO_5ul_charge1_5_Rep3.raw						20400	1	0	0	0	0	0	1			O15042|SR140_HUMAN	DB Search
YSELGHPFGY	89.56	1168.52	10	0.9	585.267	2	56.1269	20464	HF1TL20220811_YD53_HLA_classI_DR3_DMSO_5ul_charge1_5_Rep3.raw	85200	209000		203000	330000	403000	5	1	1	0	1	1	1			Q9UL03|INT6_HUMAN	DB Search
ETALLVDRY	89.55	1078.57	9	1.5	540.291	2	49.5815	17886	HF1TL20220811_YD53_HLA_classI_DR3_DMSO_5ul_charge1_5_Rep3.raw	104000	275000	288000	244000	214000	223000	6	1	1	1	1	1	1			Q12996|CSTF3_HUMAN	DB Search
ELLTKALHL	89.55	1036.63	9	1.3	519.322	2	53.5034	19300	HF1TL20220811_YD53_HLA_classI_DR3_DMSO_5ul_charge1_5_Rep3.raw	127000	277000	483000	590000	620000	799000	6	1	1	1	1	1	1			O75925|PIAS1_HUMAN	DB Search
LIRQKRHEL	89.54	1191.72	9	1.2	398.248	3	18.901	5564	HF1TL20220811_YD53_HLA_classI_DR3_DMSO_5ul_charge1_5_Rep3.raw		23400	35700	86000	135000	362000	6	0	1	1	1	1	2			Q99590|SCAFB_HUMAN	DB Search
NLAQKHKL	89.54	950.566	8	2.8	476.292	2	18.8917	5544	HF1TL20220811_YD53_HLA_classI_DR3_DMSO_5ul_charge1_5_Rep3.raw						19800	1	0	0	0	0	0	1			P54277|PMS1_HUMAN	DB Search
LLHKRVVL	89.54	976.654	8	1	489.335	2	25.2512	8097	HF1TL20220811_YD53_HLA_classI_DR3_DMSO_5ul_charge1_5_Rep3.raw		88400			154000	211000	3	0	1	0	0	1	1			O95671|ASML_HUMAN	DB Search
KLSKVWRDQHFVKIQ	89.54	1911.08	15	1	478.779	4	31.435	10864	HF1TL20220811_YD53_HLA_classI_DR3_DMSO_5ul_charge1_5_Rep1.raw	97900	393000	397000	299000	462000		5	1	1	1	1	1	0			P02786|TFR1_HUMAN	DB Search
QSESETAGSTKY	89.54	1286.56	12	3	644.291	2	20.2578	6371	HF1TL20220811_YD53_HLA_classI_DR3_DMSO_5ul_charge1_5_Rep1.raw				38600	26200		2	0	0	0	1	1	0			Q93008|USP9X_HUMAN	DB Search
HLKALTAL	89.54	865.538	8	2	433.777	2	33.9243	11629	HF1TL20220811_YD53_HLA_classI_DR3_DMSO_5ul_charge1_5_Rep3.raw					91000	109000	2	0	0	0	0	1	1			Q9C0J9|BHE41_HUMAN	DB Search
SLKVRPVAL	89.54	981.634	9	1.5	491.825	2	34.5072	11832	HF1TL20220811_YD53_HLA_classI_DR3_DMSO_5ul_charge1_5_Rep3.raw	32800	125000	47700	236000		573000	5	1	1	1	1	0	1			Q96EB6|SIR1_HUMAN	DB Search
NADISGMKVPWLY	89.53	1492.74	13	2.2	747.378	2	85.6574	32124	HF1TL20220811_YD53_HLA_classI_DR3_DMSO_5ul_charge1_5_Rep1.raw				111000		90600	2	0	0	0	1	0	1			Q9BY66|KDM5D_HUMAN:P41229|KDM5C_HUMAN	DB Search
NPHKRISAF	89.52	1068.58	9	0.8	535.299	2	20.4478	6407	HF1TL20220811_YD53_HLA_classI_DR3_DMSO_5ul_charge1_5_Rep1.raw			294000	678000	1050000	1030000	4	0	0	1	1	1	1			P11802|CDK4_HUMAN	DB Search
YLPNKQVL	89.52	973.56	8	1.2	487.788	2	35.9396	12459	HF1TL20220811_YD53_HLA_classI_DR3_DMSO_5ul_charge1_5_Rep3.raw	509000	858000	558000	474000	1430000	1190000	6	1	1	1	1	1	1			P30793|GCH1_HUMAN	DB Search
LSKVWRDQHFVKIQV	89.52	1882.06	15	4.3	471.524	4	43.294	15388	HF1TL20220811_YD53_HLA_classI_DR3_DMSO_5ul_charge1_5_Rep3.raw						410000	1	0	0	0	0	0	1			P02786|TFR1_HUMAN	DB Search
LPASKQML	89.52	886.495	8	-0.2	444.254	2	32.1455	10872	HF1TL20220811_YD53_HLA_classI_DR3_DMSO_5ul_charge1_5_Rep3.raw				148000	276000	253000	3	0	0	0	1	1	1			Q9UHI6|DDX20_HUMAN	DB Search
RSFFHQHYL	89.52	1233.6	9	0.5	412.209	3	31.9987	10824	HF1TL20220811_YD53_HLA_classI_DR3_DMSO_5ul_charge1_5_Rep3.raw	105000	375000		136000	240000	764000	6	1	1	0	1	1	2			P46379|BAG6_HUMAN	DB Search
SMLNRILAV	89.51	1015.58	9	0.8	508.8	2	70.264	25920	HF1TL20220811_YD53_HLA_classI_DR3_DMSO_5ul_charge1_5_Rep3.raw					61500	78700	2	0	0	0	0	1	1			Q14202|ZMYM3_HUMAN	DB Search
EMQRHYVM	89.51	1092.48	8	1.8	547.25	2	25.0528	8027	HF1TL20220811_YD53_HLA_classI_DR3_DMSO_5ul_charge1_5_Rep3.raw	27800			176000	181000	138000	4	1	0	0	1	1	1			Q08117|TLE5_HUMAN:Q04725|TLE2_HUMAN:Q04727|TLE4_HUMAN:Q04726|TLE3_HUMAN:Q04724|TLE1_HUMAN	DB Search
QRKLKAMSL	89.51	1073.64	9	2	537.827	2	23.194	7586	HF1TL20220811_YD53_HLA_classI_DR3_DMSO_5ul_charge1_5_Rep1.raw				105000	91400		2	0	0	0	1	1	0			Q7Z333|SETX_HUMAN	DB Search
ETDEKDFYLYY	89.51	1484.63	11	1.7	743.326	2	70.4096	26110	HF1TL20220811_YD53_HLA_classI_DR3_DMSO_5ul_charge1_5_Rep1.raw		3770000	5630000	4230000	4760000	5380000	5	0	1	1	1	1	1			Q9GZR7|DDX24_HUMAN	DB Search
TTDKRTSFY	89.51	1117.54	9	1.9	559.779	2	24.1698	7664	HF1TL20220811_YD53_HLA_classI_DR3_DMSO_5ul_charge1_5_Rep3.raw	139000			852000	1240000	1050000	4	1	0	0	1	1	1			Q8WWW0|RASF5_HUMAN	DB Search
GTFIIDPGGVIR	89.5	1243.69	12	0.9	622.854	2	71.3659	26258	HF1TL20220811_YD53_HLA_classI_DR3_DMSO_5ul_charge1_5_Rep3.raw	24500000	42500000		26200000	32500000	38400000	5	1	1	0	1	1	1			rsI|iRT-pepI|iRT-pepI	DB Search
TLKRTIEAL	89.5	1043.63	9	1.1	522.825	2	32.4051	10959	HF1TL20220811_YD53_HLA_classI_DR3_DMSO_5ul_charge1_5_Rep3.raw	651000	1290000	1360000	1160000	2300000	3370000	6	1	1	1	1	1	1			P82932|RT06_HUMAN	DB Search
TAMKKGETL	89.5	977.521	9	0.7	978.53	1	19.5394	6072	HF1TL20220811_YD53_HLA_classI_DR3_DMSO_5ul_charge1_5_Rep1.raw			331000	1270000	1310000	724000	5	0	0	1	1	2	1			Q9NR30|DDX21_HUMAN	DB Search
ATEVLMWFY	89.49	1158.54	9	3.2	1159.55	1	109.367	41258	HF1TL20220811_YD53_HLA_classI_DR3_DMSO_5ul_charge1_5_Rep3.raw				254000	80400	107000	3	0	0	0	1	1	1			O75964|ATP5L_HUMAN	DB Search
KRWESERVL	89.49	1201.66	9	2.3	401.56	3	25.0139	8267	HF1TL20220811_YD53_HLA_classI_DR3_DMSO_5ul_charge1_5_Rep1.raw	126000	122000		412000	540000	150000	8	2	1	0	2	2	1			Q9Y2T2|AP3M1_HUMAN	DB Search
YVNYRHLAL	89.49	1147.61	9	0.7	383.545	3	38.013	13450	HF1TL20220811_YD53_HLA_classI_DR3_DMSO_5ul_charge1_5_Rep1.raw				115000			1	0	0	0	1	0	0			P24928|RPB1_HUMAN	DB Search
WIHVKPERL	89.49	1176.68	9	-0.6	393.233	3	30.7985	10599	HF1TL20220811_YD53_HLA_classI_DR3_DMSO_5ul_charge1_5_Rep1.raw		205000		197000	392000	123000	6	0	1	0	2	2	1			O43298|ZBT43_HUMAN	DB Search
TELHVISY	89.49	960.492	8	1.4	961.5	1	51.3086	18529	HF1TL20220811_YD53_HLA_classI_DR3_DMSO_5ul_charge1_5_Rep3.raw					7940	15900	2	0	0	0	0	1	1			Q63HN8|RN213_HUMAN	DB Search
TVHTKTTL	89.49	899.508	8	1.3	450.762	2	19.7301	5885	HF1TL20220811_YD53_HLA_classI_DR3_DMSO_5ul_charge1_5_Rep3.raw	34800	71200	20900		225000	214000	5	1	1	1	0	1	1			Q9Y5X3|SNX5_HUMAN	DB Search
DMRKRHVEV	89.48	1168.61	9	2.1	585.315	2	18.8065	5780	HF1TL20220811_YD53_HLA_classI_DR3_DMSO_5ul_charge1_5_Rep1.raw				83600			1	0	0	0	1	0	0			Q9Y6K9|NEMO_HUMAN	DB Search
LLRSKAML	89.48	930.568	8	2.8	466.293	2	28.5552	9430	HF1TL20220811_YD53_HLA_classI_DR3_DMSO_5ul_charge1_5_Rep3.raw					308000	130000	2	0	0	0	0	1	1			Q9UPN3|MACF1_HUMAN	DB Search
LPKDKLISL	89.48	1025.65	9	1.2	513.832	2	42.6295	15107	HF1TL20220811_YD53_HLA_classI_DR3_DMSO_5ul_charge1_5_Rep3.raw		56600		85500		221000	3	0	1	0	1	0	1			P48378|RFX2_HUMAN	DB Search
RSDRREDYY	89.47	1258.57	9	2.6	420.531	3	19.347	5972	HF1TL20220811_YD53_HLA_classI_DR3_DMSO_5ul_charge1_5_Rep1.raw				551000	251000		3	0	0	0	2	1	0			Q93009|UBP7_HUMAN	DB Search
TTEVHPELY	89.47	1087.52	9	-0.3	1088.53	1	38.3387	13420	HF1TL20220811_YD53_HLA_classI_DR3_DMSO_5ul_charge1_5_Rep3.raw	900000	1220000	1610000	1120000	1550000	3160000	7	1	1	1	1	1	2			Q9Y282|ERGI3_HUMAN	DB Search
NLYERKLL	89.47	1047.61	8	1.6	524.812	2	34.8987	11998	HF1TL20220811_YD53_HLA_classI_DR3_DMSO_5ul_charge1_5_Rep3.raw				122000	202000	259000	3	0	0	0	1	1	1			P54132|BLM_HUMAN	DB Search
ESEFEMKVYY	89.47	1323.57	10	-0.5	662.792	2	63.1753	23361	HF1TL20220811_YD53_HLA_classI_DR3_DMSO_5ul_charge1_5_Rep1.raw			365000	698000			2	0	0	1	1	0	0			Q7Z4R8|CF120_HUMAN	DB Search
DIKKIIMGL	89.47	1029.63	9	0.2	515.82	2	68.5324	25189	HF1TL20220811_YD53_HLA_classI_DR3_DMSO_5ul_charge1_5_Rep3.raw	176000	343000	436000	488000	568000	754000	6	1	1	1	1	1	1			P52298|NCBP2_HUMAN	DB Search
DLYANTVLSGGTTMYPGIADR	89.47	2214.06	21	-3	1108.04	2	83.0525	31123	HF1TL20220811_YD53_HLA_classI_DR3_DMSO_5ul_charge1_5_Rep1.raw	295000	363000					3	2	1	0	0	0	0			P60709|ACTB_HUMAN:P63261|ACTG_HUMAN	DB Search
FTATRPGVY	89.47	1010.52	9	1.5	506.267	2	33.6527	11513	HF1TL20220811_YD53_HLA_classI_DR3_DMSO_5ul_charge1_5_Rep3.raw	71700			108000	186000	203000	4	1	0	0	1	1	1			P00403|COX2_HUMAN	DB Search
KIRNFVVVF	89.47	1120.68	9	2.6	561.347	2	55.362	20086	HF1TL20220811_YD53_HLA_classI_DR3_DMSO_5ul_charge1_5_Rep3.raw		148000				335000	2	0	1	0	0	0	1			Q9BYX4|IFIH1_HUMAN	DB Search
FGMKKPPL	89.47	916.52	8	-1.5	459.267	2	31.1501	10493	HF1TL20220811_YD53_HLA_classI_DR3_DMSO_5ul_charge1_5_Rep3.raw				63200	169000	116000	3	0	0	0	1	1	1			P09874|PARP1_HUMAN	DB Search
YISPDQLADLYK	89.46	1424.72	12	1	713.371	2	64.5554	23104	HF1TL20220808_YD53_HLA_classI_DR3_CTRL_5ul_charge1_5_Rep2.raw		179000					1	0	1	0	0	0	0			P06733|ENOA_HUMAN	DB Search
YLKVLPQEL	89.46	1101.64	9	1.9	551.83	2	60.9318	22333	HF1TL20220811_YD53_HLA_classI_DR3_DMSO_5ul_charge1_5_Rep3.raw				172000	218000	274000	3	0	0	0	1	1	1			Q9Y2L9|LRCH1_HUMAN	DB Search
SSESGHYYSY	89.46	1178.45	10	0	590.233	2	29.3192	9760	HF1TL20220811_YD53_HLA_classI_DR3_DMSO_5ul_charge1_5_Rep3.raw				41700	49600	60900	3	0	0	0	1	1	1			Q8NB14|UBP38_HUMAN	DB Search
YMKEKLKQL	89.46	1179.67	9	4.3	394.232	3	23.4775	7675	HF1TL20220811_YD53_HLA_classI_DR3_DMSO_5ul_charge1_5_Rep1.raw				40700		98200	3	0	0	0	1	0	2			O60763|USO1_HUMAN	DB Search
HLQEKLQSL	89.45	1094.61	9	2.1	548.313	2	29.4845	10084	HF1TL20220811_YD53_HLA_classI_DR3_DMSO_5ul_charge1_5_Rep1.raw				123000	73800		2	0	0	0	1	1	0			P49454|CENPF_HUMAN	DB Search
M(+15.99)VKKKVVF	89.45	993.605	8	2.5	497.811	2	21.9838	6790	HF1TL20220811_YD53_HLA_classI_DR3_DMSO_5ul_charge1_5_Rep3.raw						153000	1	0	0	0	0	0	1	Oxidation (M)	M1:Oxidation (M):1000.00	Q9UBE0|SAE1_HUMAN	DB Search
IPYMKKYKI	89.45	1182.68	9	3.5	592.351	2	31.3721	10494	HF1TL20220811_YD53_HLA_classI_DR3_DMSO_5ul_charge1_5_Rep3.raw				594000	2080000	2050000	5	0	0	0	1	2	2			Q15800|MSMO1_HUMAN	DB Search
DSDLQLDRISVYY	89.45	1585.76	13	-1	793.888	2	81.1458	30175	HF1TL20220811_YD53_HLA_classI_DR3_DMSO_5ul_charge1_5_Rep3.raw		133000	183000	144000	177000	185000	5	0	1	1	1	1	1			P07437|TBB5_HUMAN	DB Search
NDMKRKFAL	89.45	1121.6	9	1.9	561.809	2	25.9454	8665	HF1TL20220811_YD53_HLA_classI_DR3_DMSO_5ul_charge1_5_Rep1.raw				50000			1	0	0	0	1	0	0			Q14571|ITPR2_HUMAN	DB Search
IEGNLIFDPNNYL	89.45	1520.75	13	1.6	761.387	2	96.2066	35573	HF1TL20220808_YD53_HLA_classI_DR3_CTRL_5ul_charge1_5_Rep3.raw			1190000				1	0	0	1	0	0	0			P04114|APOB_HUMAN	DB Search
AMGIMNSFVNDIFER	89.45	1742.81	15	-0.6	872.413	2	97.2743	36711	HF1TL20220811_YD53_HLA_classI_DR3_DMSO_5ul_charge1_5_Rep1.raw	179000	467000		162000	139000	118000	5	1	1	0	1	1	1			P57053|H2BFS_HUMAN:Q5QNW6|H2B2F_HUMAN:Q99879|H2B1M_HUMAN:O60814|H2B1K_HUMAN:P23527|H2B1O_HUMAN:Q8N257|H2B3B_HUMAN:Q93079|H2B1H_HUMAN:P33778|H2B1B_HUMAN:P62807|H2B1C_HUMAN:Q99877|H2B1N_HUMAN:P06899|H2B1J_HUMAN:P58876|H2B1D_HUMAN:Q99880|H2B1L_HUMAN:Q16778|H2B2E_HUMAN	DB Search
DIKIRVNKF	89.45	1131.68	9	0.2	378.233	3	32.9062	11427	HF1TL20220811_YD53_HLA_classI_DR3_DMSO_5ul_charge1_5_Rep1.raw		473000		227000	493000		3	0	1	0	1	1	0			P26358|DNMT1_HUMAN	DB Search
SPKHAYVKDDTMFLK	89.45	1778.9	15	2.1	445.734	4	27.9309	9446	HF1TL20220811_YD53_HLA_classI_DR3_DMSO_5ul_charge1_5_Rep1.raw	116000			108000		125000	3	1	0	0	1	0	1			Q13077|TRAF1_HUMAN	DB Search
IGQMKHIL	89.44	938.537	8	0.3	470.276	2	30.3915	10159	HF1TL20220811_YD53_HLA_classI_DR3_DMSO_5ul_charge1_5_Rep3.raw				221000	183000	238000	3	0	0	0	1	1	1			O00471|EXOC5_HUMAN	DB Search
YPKLKTDVL	89.44	1075.63	9	0.2	538.821	2	38.7034	13513	HF1TL20220811_YD53_HLA_classI_DR3_DMSO_5ul_charge1_5_Rep3.raw						972000	1	0	0	0	0	0	1			Q9NR50|EI2BG_HUMAN	DB Search
QVKYKYSEL	89.43	1156.61	9	2.1	579.315	2	28.2584	9583	HF1TL20220811_YD53_HLA_classI_DR3_DMSO_5ul_charge1_5_Rep1.raw				207000		266000	2	0	0	0	1	0	1			O43592|XPOT_HUMAN	DB Search
ASEITSKGASLY	89.43	1225.62	12	3.1	613.819	2	36.9612	12813	HF1TL20220811_YD53_HLA_classI_DR3_DMSO_5ul_charge1_5_Rep3.raw				45900	60400	97700	3	0	0	0	1	1	1			Q96AJ1|CLUA1_HUMAN	DB Search
YIDPIAMEY	89.43	1113.51	9	1.4	1114.51	1	84.2451	31602	HF1TL20220811_YD53_HLA_classI_DR3_DMSO_5ul_charge1_5_Rep1.raw				374000			1	0	0	0	1	0	0			Q9GZY6|NTAL_HUMAN	DB Search
DMKIRFWDL	89.43	1222.62	9	0.8	612.316	2	78.5246	29353	HF1TL20220811_YD53_HLA_classI_DR3_DMSO_5ul_charge1_5_Rep1.raw				165000			1	0	0	0	1	0	0			Q99570|PI3R4_HUMAN	DB Search
MVHQRKLEA	89.43	1110.6	9	1.1	556.306	2	18.9189	5569	HF1TL20220811_YD53_HLA_classI_DR3_DMSO_5ul_charge1_5_Rep3.raw				92000			1	0	0	0	1	0	0			Q969G3|SMCE1_HUMAN	DB Search
YIIQRKKEF	89.42	1223.7	9	2.8	612.86	2	23.5418	7680	HF1TL20220811_YD53_HLA_classI_DR3_DMSO_5ul_charge1_5_Rep1.raw				51400	64700	67300	3	0	0	0	1	1	1			Q9UHR5|S30BP_HUMAN	DB Search
NIKQKFVAL	89.42	1059.64	9	3.9	530.831	2	34.8452	11979	HF1TL20220811_YD53_HLA_classI_DR3_DMSO_5ul_charge1_5_Rep3.raw				68100	85700	161000	3	0	0	0	1	1	1			Q6VY07|PACS1_HUMAN	DB Search
NPSLKQQL	89.42	926.519	8	2.3	464.268	2	28.0539	9511	HF1TL20220811_YD53_HLA_classI_DR3_DMSO_5ul_charge1_5_Rep1.raw		124000		203000	284000		3	0	1	0	1	1	0			Q06055|AT5G2_HUMAN:P05496|AT5G1_HUMAN:P48201|AT5G3_HUMAN	DB Search
ATPLLMQALPMGALP	89.41	1522.83	15	1.7	762.421	2	109.853	41718	HF1TL20220811_YD53_HLA_classI_DR3_DMSO_5ul_charge1_5_Rep1.raw							0	0	0	0	0	0	0			P04233|HG2A_HUMAN	DB Search
FLHQKHQL	89.41	1049.58	8	1.3	525.796	2	20.3817	6421	HF1TL20220811_YD53_HLA_classI_DR3_DMSO_5ul_charge1_5_Rep1.raw				79000			1	0	0	0	1	0	0			Q9UKA4|AKA11_HUMAN	DB Search
KSDTGKPYYY	89.41	1220.57	10	-0.2	611.293	2	24.4339	8033	HF1TL20220811_YD53_HLA_classI_DR3_DMSO_5ul_charge1_5_Rep1.raw				87400	98800	129000	3	0	0	0	1	1	1			Q6NWY9|PR40B_HUMAN	DB Search
LLKKHEAL	89.41	950.591	8	2.5	476.304	2	20.2723	6104	HF1TL20220811_YD53_HLA_classI_DR3_DMSO_5ul_charge1_5_Rep3.raw	8100		18000			77600	3	1	0	1	0	0	1			Q13813|SPTN1_HUMAN	DB Search
EIDKNDHLY	89.41	1145.54	9	1.1	573.776	2	26.7035	8683	HF1TL20220811_YD53_HLA_classI_DR3_DMSO_5ul_charge1_5_Rep3.raw				189000	277000	291000	3	0	0	0	1	1	1			Q9UNF1|MAGD2_HUMAN	DB Search
NLRTKMNSM	89.41	1093.54	9	2.3	547.777	2	23.2591	7592	HF1TL20220811_YD53_HLA_classI_DR3_DMSO_5ul_charge1_5_Rep1.raw				35200			1	0	0	0	1	0	0			Q5HYJ3|FA76B_HUMAN	DB Search
YSTDENFRY	89.4	1193.5	9	1.9	597.758	2	39.3805	13789	HF1TL20220811_YD53_HLA_classI_DR3_DMSO_5ul_charge1_5_Rep3.raw	60700			99900	97600	189000	4	1	0	0	1	1	1			Q9BYX4|IFIH1_HUMAN	DB Search
VAKMKKMEM(+15.99)	89.4	1110.56	9	2	556.288	2	20.7228	6310	HF1TL20220811_YD53_HLA_classI_DR3_DMSO_5ul_charge1_5_Rep3.raw	37400	40900	56300			65000	4	1	1	1	0	0	1	Oxidation (M)	M9:Oxidation (M):8.22	Q16181|SEPT7_HUMAN	DB Search
NMKFKAEV	89.4	965.5	8	2.7	483.759	2	27.1933	9168	HF1TL20220811_YD53_HLA_classI_DR3_DMSO_5ul_charge1_5_Rep1.raw				73600	83300		2	0	0	0	1	1	0			P42229|STA5A_HUMAN:P51692|STA5B_HUMAN	DB Search
MTNPHNHLY	89.4	1125.5	9	2.4	563.76	2	22.398	7229	HF1TL20220811_YD53_HLA_classI_DR3_DMSO_5ul_charge1_5_Rep1.raw				33600			1	0	0	0	1	0	0			Q15006|EMC2_HUMAN	DB Search
FNHKREIHL	89.4	1192.65	9	1.6	398.557	3	21.223	6738	HF1TL20220811_YD53_HLA_classI_DR3_DMSO_5ul_charge1_5_Rep1.raw				559000	593000	712000	6	0	0	0	2	2	2			Q9P2I0|CPSF2_HUMAN	DB Search
TNTLRILAL	89.39	1013.62	9	0.3	507.819	2	67.3521	24701	HF1TL20220811_YD53_HLA_classI_DR3_DMSO_5ul_charge1_5_Rep3.raw	2240000	5040000	4760000	3740000	4770000	5000000	7	1	1	2	1	1	1			Q15393|SF3B3_HUMAN	DB Search
MPSEKVVM	89.39	919.451	8	0.6	460.733	2	34.757	11904	HF1TL20220811_YD53_HLA_classI_DR3_DMSO_5ul_charge1_5_Rep3.raw	1850000		1330000	3270000	5940000	6530000	8	2	0	1	1	2	2			Q15782|CH3L2_HUMAN	DB Search
QSEAGSHTLQSMY	89.39	1437.62	13	1	719.818	2	37.422	13030	HF1TL20220811_YD53_HLA_classI_DR3_DMSO_5ul_charge1_5_Rep3.raw				483000	512000	864000	3	0	0	0	1	1	1			P01889|HLAB_HUMAN	DB Search
YVDQAELEKY	89.39	1256.59	10	2	629.305	2	43.5733	15639	HF1TL20220811_YD53_HLA_classI_DR3_DMSO_5ul_charge1_5_Rep1.raw				422000	493000	870000	3	0	0	0	1	1	1			Q01581|HMCS1_HUMAN	DB Search
HVKKKATNL	89.39	1037.63	9	4.3	519.827	2	17.8654	5387	HF1TL20220811_YD53_HLA_classI_DR3_DMSO_5ul_charge1_5_Rep1.raw					30400	12600	2	0	0	0	0	1	1			Q86XP3|DDX42_HUMAN	DB Search
HVITKTMEL	89.39	1070.58	9	-1.8	536.296	2	31.8106	10714	HF1TL20220811_YD53_HLA_classI_DR3_DMSO_5ul_charge1_5_Rep3.raw				245000	819000	730000	3	0	0	0	1	1	1			P49792|RBP2_HUMAN	DB Search
NLMDRKVL	89.39	987.553	8	1.5	494.785	2	35.0241	12052	HF1TL20220811_YD53_HLA_classI_DR3_DMSO_5ul_charge1_5_Rep3.raw				412000	796000	886000	3	0	0	0	1	1	1			Q7Z2W4|ZCCHV_HUMAN	DB Search
VEATFGVDESN(+0.98)AK	89.39	1366.63	13	0.1	684.32	2	38.6375	13682	HF1TL20220811_YD53_HLA_classI_DR3_DMSO_5ul_charge1_5_Rep1.raw	122000		355000	326000	287000		4	1	0	1	1	1	0	Deamidation (NQ)	N11:Deamidation (NQ):1000.00	rsC|iRT-pepC|iRT-pepC	DB Search
SSKLKQLL	89.39	915.575	8	2.3	458.796	2	29.0384	9887	HF1TL20220811_YD53_HLA_classI_DR3_DMSO_5ul_charge1_5_Rep1.raw				249000	286000		2	0	0	0	1	1	0			Q13029|PRDM2_HUMAN	DB Search
FLQQKAQSL	89.38	1061.59	9	1.2	531.801	2	32.7724	11125	HF1TL20220811_YD53_HLA_classI_DR3_DMSO_5ul_charge1_5_Rep3.raw		492000	560000	327000		743000	4	0	1	1	1	0	1			Q2M389|WASC4_HUMAN	DB Search
TAHPRVLTV	89.38	992.577	9	2.8	497.297	2	26.3728	8842	HF1TL20220811_YD53_HLA_classI_DR3_DMSO_5ul_charge1_5_Rep1.raw				94000			1	0	0	0	1	0	0			Q15572|TAF1C_HUMAN	DB Search
NNGFMHHVL	89.38	1067.5	9	3.1	534.757	2	32.6677	11331	HF1TL20220811_YD53_HLA_classI_DR3_DMSO_5ul_charge1_5_Rep1.raw				157000		355000	2	0	0	0	1	0	1			Q8TCU6|PREX1_HUMAN	DB Search
HSKRVVAL	89.38	908.556	8	2.6	455.286	2	20.9844	6396	HF1TL20220811_YD53_HLA_classI_DR3_DMSO_5ul_charge1_5_Rep3.raw	21000	23800			42000		3	1	1	0	0	1	0			Q6UXN9|WDR82_HUMAN	DB Search
SSEAHLQQY	89.37	1061.48	9	2.3	531.747	2	24.6662	8129	HF1TL20220811_YD53_HLA_classI_DR3_DMSO_5ul_charge1_5_Rep1.raw	73500	129000		178000	202000	251000	6	1	1	0	1	1	2			P48552|NRIP1_HUMAN	DB Search
RSEDPDTSMDSY	89.37	1401.54	12	0.4	701.775	2	32.4055	10995	HF1TL20220811_YD53_HLA_classI_DR3_DMSO_5ul_charge1_5_Rep3.raw				42900	110000	84900	3	0	0	0	1	1	1			P50416|CPT1A_HUMAN	DB Search
FGKNKVMM	89.37	953.483	8	1.6	477.749	2	24.6138	8133	HF1TL20220811_YD53_HLA_classI_DR3_DMSO_5ul_charge1_5_Rep1.raw				35700	66200		2	0	0	0	1	1	0			Q9UKD2|MRT4_HUMAN	DB Search
ELKQRARYL	89.37	1175.68	9	2.5	588.847	2	21.8758	6997	HF1TL20220811_YD53_HLA_classI_DR3_DMSO_5ul_charge1_5_Rep1.raw	294000	767000		4480000	2220000	4640000	7	1	1	0	2	1	2			P13639|EF2_HUMAN	DB Search
IPLSKIKTL	89.37	1011.67	9	2.9	506.843	2	36.2124	12755	HF1TL20220811_YD53_HLA_classI_DR3_DMSO_5ul_charge1_5_Rep1.raw	96800	251000	298000	162000	168000	390000	6	1	1	1	1	1	1			P13010|XRCC5_HUMAN	DB Search
ATDYHVRVY	89.37	1122.55	9	-0.2	375.189	3	30.4426	10193	HF1TL20220811_YD53_HLA_classI_DR3_DMSO_5ul_charge1_5_Rep3.raw	51900		101000	37300		48800	5	2	0	1	1	0	1			Q53EP0|FND3B_HUMAN	DB Search
RTEPFQDGY	89.36	1111.49	9	0.5	556.754	2	34.8452	11956	HF1TL20220811_YD53_HLA_classI_DR3_DMSO_5ul_charge1_5_Rep3.raw				293000	386000	522000	3	0	0	0	1	1	1			Q9UEE5|ST17A_HUMAN	DB Search
YLDDPDLKY	89.36	1140.53	9	4	571.276	2	52.3363	19030	HF1TL20220811_YD53_HLA_classI_DR3_DMSO_5ul_charge1_5_Rep1.raw	827000			2080000	2190000	2310000	4	1	0	0	1	1	1			P26358|DNMT1_HUMAN	DB Search
NLLKRFLVL	89.36	1114.72	9	0.4	558.369	2	69.9951	25787	HF1TL20220811_YD53_HLA_classI_DR3_DMSO_5ul_charge1_5_Rep3.raw	83400	228000	381000	244000		371000	5	1	1	1	1	0	1			P27448|MARK3_HUMAN	DB Search
MPNVKVAVF	89.36	1003.55	9	1.2	502.784	2	59.7592	21939	HF1TL20220811_YD53_HLA_classI_DR3_DMSO_5ul_charge1_5_Rep1.raw	541000	1190000	1300000	1360000	1680000	1930000	6	1	1	1	1	1	1			Q13838|DX39B_HUMAN	DB Search
LPKEINLVDDYFELVQHEY	89.36	2363.17	19	2	788.732	3	97.2401	36695	HF1TL20220811_YD53_HLA_classI_DR3_DMSO_5ul_charge1_5_Rep1.raw		972000	1320000	534000		490000	4	0	1	1	1	0	1			P21580|TNAP3_HUMAN	DB Search
AMMKHHTL	89.35	967.473	8	2.2	484.745	2	19.1061	5873	HF1TL20220811_YD53_HLA_classI_DR3_DMSO_5ul_charge1_5_Rep1.raw				76300	118000		2	0	0	0	1	1	0			Q9Y312|AAR2_HUMAN	DB Search
HSLIRAML	89.35	939.532	8	1.7	470.774	2	40.3881	14218	HF1TL20220811_YD53_HLA_classI_DR3_DMSO_5ul_charge1_5_Rep3.raw				225000		490000	2	0	0	0	1	0	1			O14976|GAK_HUMAN	DB Search
DSDYHQEAY	89.35	1126.42	9	1	564.218	2	26.6342	8686	HF1TL20220811_YD53_HLA_classI_DR3_DMSO_5ul_charge1_5_Rep3.raw					116000	103000	2	0	0	0	0	1	1			Q9UH92|MLX_HUMAN	DB Search
HIYKRKNVL	89.35	1169.7	9	3.1	390.91	3	19.3531	5999	HF1TL20220811_YD53_HLA_classI_DR3_DMSO_5ul_charge1_5_Rep1.raw				169000			1	0	0	0	1	0	0			Q96MH6|TMM68_HUMAN	DB Search
HGHQRPVAF	89.35	1047.54	9	1.5	524.776	2	21.0525	6428	HF1TL20220811_YD53_HLA_classI_DR3_DMSO_5ul_charge1_5_Rep3.raw						171000	1	0	0	0	0	0	1			Q9NRP0|OSTC_HUMAN	DB Search
LLKHKSLSL	89.35	1037.66	9	-0.2	519.837	2	25.413	8434	HF1TL20220811_YD53_HLA_classI_DR3_DMSO_5ul_charge1_5_Rep1.raw				46200	49100		2	0	0	0	1	1	0			Q14106|TOB2_HUMAN	DB Search
TLSKKFQSL	89.35	1050.61	9	0.5	526.311	2	28.075	9518	HF1TL20220811_YD53_HLA_classI_DR3_DMSO_5ul_charge1_5_Rep1.raw							0	0	0	0	0	0	0			Q14789|GOGB1_HUMAN	DB Search
FPHKRLQQL	89.35	1165.67	9	2.4	389.566	3	23.8914	7839	HF1TL20220811_YD53_HLA_classI_DR3_DMSO_5ul_charge1_5_Rep1.raw	212000			918000	1210000	521000	6	1	0	0	2	2	1			O43542|XRCC3_HUMAN	DB Search
LVINGNPITIFQER	89.35	1612.89	14	0.3	807.454	2	80.6578	30125	HF1TL20220811_YD53_HLA_classI_DR3_DMSO_5ul_charge1_5_Rep1.raw	817000	985000		352000			4	1	2	0	1	0	0			P04406|G3P_HUMAN	DB Search
TLKQKLVNM	89.35	1073.63	9	-2.2	537.819	2	29.2087	9972	HF1TL20220811_YD53_HLA_classI_DR3_DMSO_5ul_charge1_5_Rep1.raw					754000		1	0	0	0	0	1	0			Q7Z7L1|SLN11_HUMAN:Q68D06|SLN13_HUMAN	DB Search
NIHHHQIL	89.35	1010.54	8	2.2	506.279	2	20.761	6560	HF1TL20220811_YD53_HLA_classI_DR3_DMSO_5ul_charge1_5_Rep1.raw				46700			1	0	0	0	1	0	0			Q8N5C6|SRBD1_HUMAN	DB Search
ITESNMKSRY	89.35	1227.59	10	0	614.803	2	21.6271	6647	HF1TL20220811_YD53_HLA_classI_DR3_DMSO_5ul_charge1_5_Rep3.raw				35100	57200	27800	3	0	0	0	1	1	1			P30291|WEE1_HUMAN	DB Search
VIKAKYAEV	89.35	1019.6	9	2	510.809	2	24.6696	8151	HF1TL20220811_YD53_HLA_classI_DR3_DMSO_5ul_charge1_5_Rep1.raw				82200	56900		2	0	0	0	1	1	0			O95347|SMC2_HUMAN	DB Search
YQKSRIFHL	89.34	1190.66	9	0.5	397.893	3	28.9451	9858	HF1TL20220811_YD53_HLA_classI_DR3_DMSO_5ul_charge1_5_Rep1.raw				249000		355000	2	0	0	0	1	0	1			Q9UKA4|AKA11_HUMAN	DB Search
ELHEKFDL	89.34	1029.51	8	2.4	515.765	2	37.8632	13227	HF1TL20220811_YD53_HLA_classI_DR3_DMSO_5ul_charge1_5_Rep3.raw						31700	1	0	0	0	0	0	1			Q9NVA2|SEP11_HUMAN	DB Search
IAYQKKKL	89.34	990.623	8	4.2	496.321	2	18.8391	5787	HF1TL20220811_YD53_HLA_classI_DR3_DMSO_5ul_charge1_5_Rep1.raw							0	0	0	0	0	0	0			P14209|CD99_HUMAN	DB Search
YIKNKLVF	89.34	1023.61	8	0.1	512.813	2	35.3184	12177	HF1TL20220811_YD53_HLA_classI_DR3_DMSO_5ul_charge1_5_Rep3.raw			443000	723000	1200000	1970000	4	0	0	1	1	1	1			Q8TCJ2|STT3B_HUMAN	DB Search
ERRVKEVV	89.33	1013.6	8	2.1	507.807	2	18.8903	5808	HF1TL20220811_YD53_HLA_classI_DR3_DMSO_5ul_charge1_5_Rep1.raw						154000	1	0	0	0	0	0	1			Q58FF7|H90B3_HUMAN:P08238|HS90B_HUMAN	DB Search
ANRLKTVL	89.33	913.571	8	2	457.794	2	26.7073	8677	HF1TL20220811_YD53_HLA_classI_DR3_DMSO_5ul_charge1_5_Rep3.raw	192000			856000		932000	3	1	0	0	1	0	1			Q9Y4L1|HYOU1_HUMAN	DB Search
PKFEVIEKPQA	89.33	1284.71	11	2.1	429.244	3	32.4067	11227	HF1TL20220811_YD53_HLA_classI_DR3_DMSO_5ul_charge1_5_Rep1.raw	239000	583000	440000	332000	1130000	1060000	12	2	2	2	2	2	2			P18859|ATP5J_HUMAN	DB Search
S(+42.01)ILKIHAREIFD	89.33	1482.82	12	1.8	495.281	3	63.9002	23618	HF1TL20220811_YD53_HLA_classI_DR3_DMSO_5ul_charge1_5_Rep1.raw	234000	668000	280000	146000	192000		5	1	1	1	1	1	0	Acetylation (Protein N-term)	S1:Acetylation (Protein N-term):1000.00	P06733|ENOA_HUMAN	DB Search
EMHNKIYAI	89.33	1117.56	9	0.9	559.787	2	32.4569	10991	HF1TL20220811_YD53_HLA_classI_DR3_DMSO_5ul_charge1_5_Rep3.raw					471000	415000	2	0	0	0	0	1	1			P52789|HXK2_HUMAN:P19367|HXK1_HUMAN	DB Search
YIEERLHTL	89.33	1172.62	9	2.8	587.318	2	36.1166	12509	HF1TL20220811_YD53_HLA_classI_DR3_DMSO_5ul_charge1_5_Rep3.raw						101000	1	0	0	0	0	0	1			Q9UQE7|SMC3_HUMAN	DB Search
RFKDRIVSM	89.32	1150.63	9	1.6	384.551	3	27.5461	9273	HF1TL20220811_YD53_HLA_classI_DR3_DMSO_5ul_charge1_5_Rep1.raw	225000	520000		702000	1500000	1100000	8	1	2	0	1	2	2			Q8N3U4|STAG2_HUMAN:Q8WVM7|STAG1_HUMAN	DB Search
DLERKVESL	89.32	1087.59	9	1.4	544.802	2	37.3956	13104	HF1TL20220811_YD53_HLA_classI_DR3_DMSO_5ul_charge1_5_Rep3.raw	1330000		2680000	2960000	3220000	8210000	5	1	0	1	1	1	1			P08670|VIME_HUMAN	DB Search
YTTSNHIKY	89.32	1125.55	9	0.5	563.78	2	22.7292	7375	HF1TL20220811_YD53_HLA_classI_DR3_DMSO_5ul_charge1_5_Rep1.raw				173000			1	0	0	0	1	0	0			P53621|COPA_HUMAN	DB Search
DQKERVYEM	89.32	1196.55	9	1.9	599.283	2	27.6947	9106	HF1TL20220811_YD53_HLA_classI_DR3_DMSO_5ul_charge1_5_Rep3.raw					205000	144000	2	0	0	0	0	1	1			O60266|ADCY3_HUMAN	DB Search
DPLKKHTL	89.32	950.555	8	-0.2	476.285	2	20.5777	6241	HF1TL20220811_YD53_HLA_classI_DR3_DMSO_5ul_charge1_5_Rep3.raw			18800	95700		139000	3	0	0	1	1	0	1			Q12789|TF3C1_HUMAN	DB Search
DLSPRVTAV	89.32	956.529	9	1.2	479.272	2	43.4913	15457	HF1TL20220811_YD53_HLA_classI_DR3_DMSO_5ul_charge1_5_Rep3.raw				46600	61200	122000	3	0	0	0	1	1	1			Q9NU22|MDN1_HUMAN	DB Search
PSSGLGVTKQDLGPVPM	89.32	1681.87	17	0.6	841.943	2	61.052	22288	HF1TL20220811_YD53_HLA_classI_DR3_DMSO_5ul_charge1_5_Rep3.raw	600000	987000	1950000			2900000	4	1	1	1	0	0	1			P04233|HG2A_HUMAN	DB Search
EIRKHYLSL	89.31	1157.66	9	0	579.835	2	28.8726	9817	HF1TL20220811_YD53_HLA_classI_DR3_DMSO_5ul_charge1_5_Rep1.raw				150000	200000		2	0	0	0	1	1	0			Q4LE39|ARI4B_HUMAN	DB Search
HGFLRQAL	89.31	940.524	8	1.4	471.27	2	32.6503	11173	HF1TL20220811_YD53_HLA_classI_DR3_DMSO_5ul_charge1_5_Rep3.raw	126000	335000	150000	342000	1450000	922000	6	1	1	1	1	1	1			P29590|PML_HUMAN	DB Search
YHKLHQLL	89.31	1050.6	8	3.8	526.308	2	25.3631	8412	HF1TL20220811_YD53_HLA_classI_DR3_DMSO_5ul_charge1_5_Rep1.raw				233000			1	0	0	0	1	0	0			Q12802|AKP13_HUMAN	DB Search
DTQFVRFDSDAASPR	89.31	1710.8	15	0.9	571.273	3	46.0104	16645	HF1TL20220811_YD53_HLA_classI_DR3_DMSO_5ul_charge1_5_Rep1.raw		675000	1230000	231000	258000	284000	5	0	1	1	1	1	1			P10321|HLAC_HUMAN:P01889|HLAB_HUMAN	DB Search
ESKLKTAL	89.31	888.528	8	2.1	445.272	2	23.7534	7499	HF1TL20220811_YD53_HLA_classI_DR3_DMSO_5ul_charge1_5_Rep3.raw				740000	42100	1060000	4	0	0	0	1	1	2			O60488|ACSL4_HUMAN	DB Search
LAKERVVVL	89.3	1025.66	9	1.9	513.838	2	32.4051	10992	HF1TL20220811_YD53_HLA_classI_DR3_DMSO_5ul_charge1_5_Rep3.raw						84800	1	0	0	0	0	0	1			O94966|UBP19_HUMAN	DB Search
NADLRKLAV	89.3	998.587	9	1.2	500.301	2	34.0776	11685	HF1TL20220811_YD53_HLA_classI_DR3_DMSO_5ul_charge1_5_Rep3.raw			181000	183000		369000	3	0	0	1	1	0	1			P68371|TBB4B_HUMAN:Q13509|TBB3_HUMAN:Q3ZCM7|TBB8_HUMAN:Q9BUF5|TBB6_HUMAN:Q9H4B7|TBB1_HUMAN:Q9BVA1|TBB2B_HUMAN:Q13885|TBB2A_HUMAN:P07437|TBB5_HUMAN:A6NNZ2|TBB8B_HUMAN:P04350|TBB4A_HUMAN	DB Search
HVKFHYAF	89.3	1047.53	8	1	524.772	2	30.513	10495	HF1TL20220811_YD53_HLA_classI_DR3_DMSO_5ul_charge1_5_Rep1.raw							0	0	0	0	0	0	0			Q99683|M3K5_HUMAN	DB Search
RSDSRAPVY	89.3	1049.53	9	0.9	525.77	2	20.4835	6442	HF1TL20220811_YD53_HLA_classI_DR3_DMSO_5ul_charge1_5_Rep1.raw				1230000			1	0	0	0	1	0	0			Q05923|DUS2_HUMAN	DB Search
FLDPRQPSY	89.3	1121.55	9	1.3	561.783	2	45.7251	16330	HF1TL20220811_YD53_HLA_classI_DR3_DMSO_5ul_charge1_5_Rep3.raw						305000	1	0	0	0	0	0	1			Q5T6F0|DCA12_HUMAN	DB Search
DMKRHRIQF	89.29	1229.65	9	1.3	615.831	2	23.2373	7300	HF1TL20220811_YD53_HLA_classI_DR3_DMSO_5ul_charge1_5_Rep3.raw	421000	671000		777000	564000	512000	6	2	1	0	1	1	1			P11388|TOP2A_HUMAN	DB Search
DMAPKYIL	89.29	949.494	8	2.5	475.756	2	60.6189	22100	HF1TL20220811_YD53_HLA_classI_DR3_DMSO_5ul_charge1_5_Rep3.raw	132000	291000		302000	337000	427000	5	1	1	0	1	1	1			P19388|RPAB1_HUMAN	DB Search
YPYKKNQI	89.29	1052.57	8	1	527.291	2	21.6723	6677	HF1TL20220811_YD53_HLA_classI_DR3_DMSO_5ul_charge1_5_Rep3.raw				150000		199000	2	0	0	0	1	0	1			Q8TEA7|TBCK_HUMAN	DB Search
EAKVRYVKL	89.29	1104.67	9	3	553.342	2	24.7855	8226	HF1TL20220811_YD53_HLA_classI_DR3_DMSO_5ul_charge1_5_Rep1.raw		60000		209000	291000	281000	4	0	1	0	1	1	1			Q9Y490|TLN1_HUMAN	DB Search
EIVRDIKEKL	89.29	1241.73	10	1.5	414.919	3	33.6115	11512	HF1TL20220811_YD53_HLA_classI_DR3_DMSO_5ul_charge1_5_Rep3.raw		313000				767000	3	0	1	0	0	0	2			P60709|ACTB_HUMAN:Q9BYX7|ACTBM_HUMAN:P63267|ACTH_HUMAN:Q6S8J3|POTEE_HUMAN:P68133|ACTS_HUMAN:P62736|ACTA_HUMAN:A5A3E0|POTEF_HUMAN:P0CG39|POTEJ_HUMAN:P63261|ACTG_HUMAN:P0CG38|POTEI_HUMAN:P68032|ACTC_HUMAN	DB Search
MQKRKEMQL	89.28	1190.63	9	0.5	596.321	2	20.6483	6243	HF1TL20220811_YD53_HLA_classI_DR3_DMSO_5ul_charge1_5_Rep3.raw		116000		394000	470000	298000	4	0	1	0	1	1	1			P23246|SFPQ_HUMAN	DB Search
ETARKFLYY	89.28	1189.61	9	2.3	595.815	2	38.377	13457	HF1TL20220811_YD53_HLA_classI_DR3_DMSO_5ul_charge1_5_Rep3.raw						1810000	1	0	0	0	0	0	1			P43304|GPDM_HUMAN	DB Search
VADKVHLM(+15.99)Y	89.28	1090.55	9	-0.9	546.281	2	30.2648	10131	HF1TL20220811_YD53_HLA_classI_DR3_DMSO_5ul_charge1_5_Rep3.raw	116000	302000	355000	205000	401000	723000	8	1	1	1	1	2	2	Oxidation (M)	M8:Oxidation (M):1000.00	Q14258|TRI25_HUMAN	DB Search
HGLIRKYGL	89.27	1055.62	9	1.3	528.82	2	28.2956	9341	HF1TL20220811_YD53_HLA_classI_DR3_DMSO_5ul_charge1_5_Rep3.raw			360000				1	0	0	1	0	0	0			P62273|RS29_HUMAN	DB Search
DLAEHHMF	89.27	998.428	8	1.4	500.222	2	35.9396	12417	HF1TL20220811_YD53_HLA_classI_DR3_DMSO_5ul_charge1_5_Rep3.raw	83400	125000	87900	247000		535000	5	1	1	1	1	0	1			Q9BV38|WDR18_HUMAN	DB Search
NTDSPLRY	89.27	964.461	8	-0.2	965.468	1	32.6898	11044	HF1TL20220811_YD53_HLA_classI_DR3_DMSO_5ul_charge1_5_Rep3.raw	23200000	34400000	21400000	26000000	64200000	81400000	11	2	2	2	1	2	2			P08865|RSSA_HUMAN	DB Search
QGKPRLSL	89.27	897.54	8	1.5	449.778	2	26.4441	8575	HF1TL20220811_YD53_HLA_classI_DR3_DMSO_5ul_charge1_5_Rep3.raw	63000	73100	43100		220000	208000	5	1	1	1	0	1	1			Q63HN8|RN213_HUMAN	DB Search
QMKQKVQSL	89.27	1088.6	9	1.5	545.309	2	20.7616	6557	HF1TL20220811_YD53_HLA_classI_DR3_DMSO_5ul_charge1_5_Rep1.raw				232000			1	0	0	0	1	0	0			Q14494|NF2L1_HUMAN	DB Search
QTALPGNDRY	89.27	1133.55	10	1.6	567.781	2	29.2065	9945	HF1TL20220811_YD53_HLA_classI_DR3_DMSO_5ul_charge1_5_Rep1.raw				531000	568000		2	0	0	0	1	1	0			Q9UHP3|UBP25_HUMAN	DB Search
SMKKKLHTL	89.26	1084.64	9	4.3	543.331	2	18.8441	5789	HF1TL20220811_YD53_HLA_classI_DR3_DMSO_5ul_charge1_5_Rep1.raw							0	0	0	0	0	0	0			Q96Q15|SMG1_HUMAN	DB Search
APFMKHPL	89.26	939.5	8	0.9	470.758	2	28.9207	9825	HF1TL20220811_YD53_HLA_classI_DR3_DMSO_5ul_charge1_5_Rep1.raw				250000	321000	241000	3	0	0	0	1	1	1			Q9Y2P8|RCL1_HUMAN	DB Search
TLKEREREL	89.26	1172.65	9	1.4	391.892	3	20.0114	6267	HF1TL20220811_YD53_HLA_classI_DR3_DMSO_5ul_charge1_5_Rep1.raw				400000	473000		4	0	0	0	2	2	0			Q8WXH0|SYNE2_HUMAN	DB Search
DVHKKYNAL	89.26	1086.58	9	2.1	1087.59	1	20.0114	6273	HF1TL20220811_YD53_HLA_classI_DR3_DMSO_5ul_charge1_5_Rep1.raw	282000	405000		25200	1710000	1660000	6	1	1	0	1	1	2			Q13616|CUL1_HUMAN	DB Search
YPHHATQL	89.26	965.472	8	1.6	483.744	2	21.743	6693	HF1TL20220811_YD53_HLA_classI_DR3_DMSO_5ul_charge1_5_Rep3.raw	185000			540000	697000	861000	4	1	0	0	1	1	1			Q8WWM7|ATX2L_HUMAN	DB Search
GVDVTGPHLY	89.26	1056.52	10	2.9	529.271	2	49.0803	17828	HF1TL20220811_YD53_HLA_classI_DR3_DMSO_5ul_charge1_5_Rep1.raw	65200	166000	233000				3	1	1	1	0	0	0			Q99436|PSB7_HUMAN	DB Search
YTDFDGTRVY	89.26	1235.55	10	0.1	618.78	2	47.4588	16954	HF1TL20220811_YD53_HLA_classI_DR3_DMSO_5ul_charge1_5_Rep3.raw		2700000			4670000	4750000	3	0	1	0	0	1	1			P11309|PIM1_HUMAN:Q9P1W9|PIM2_HUMAN:Q86V86|PIM3_HUMAN	DB Search
QQIQKVVM(+15.99)	89.25	988.538	8	-0.5	495.276	2	31.7171	10698	HF1TL20220811_YD53_HLA_classI_DR3_DMSO_5ul_charge1_5_Rep3.raw	148000			92900		1130000	4	1	0	0	1	0	2	Oxidation (M)	M8:Oxidation (M):1000.00	P60842|IF4A1_HUMAN	DB Search
ELYKRLEKL	89.25	1190.7	9	1.2	596.359	2	31.9987	10838	HF1TL20220811_YD53_HLA_classI_DR3_DMSO_5ul_charge1_5_Rep3.raw					326000	440000	3	0	0	0	0	1	2			O43432|IF4G3_HUMAN	DB Search
YTMMKTHL	89.25	1023.49	8	1.3	512.752	2	30.7553	10591	HF1TL20220811_YD53_HLA_classI_DR3_DMSO_5ul_charge1_5_Rep1.raw							0	0	0	0	0	0	0			O43187|IRAK2_HUMAN	DB Search
TFKNKETL	89.25	979.534	8	1.5	490.775	2	21.7093	6664	HF1TL20220811_YD53_HLA_classI_DR3_DMSO_5ul_charge1_5_Rep3.raw				46600	122000	120000	3	0	0	0	1	1	1			O14974|MYPT1_HUMAN	DB Search
VTEQDSKDSTY	89.25	1271.55	11	1.7	636.784	2	20.0679	6270	HF1TL20220811_YD53_HLA_classI_DR3_DMSO_5ul_charge1_5_Rep1.raw	96400	78900		481000	260000		4	1	1	0	1	1	0			P01834|IGKC_HUMAN	DB Search
NIKNKVMV	89.25	944.548	8	3	473.283	2	23.429	7648	HF1TL20220811_YD53_HLA_classI_DR3_DMSO_5ul_charge1_5_Rep1.raw							0	0	0	0	0	0	0			Q7Z4S6|KI21A_HUMAN	DB Search
VSDPVGVLY	89.25	947.496	9	2.4	948.506	1	72.1125	26840	HF1TL20220811_YD53_HLA_classI_DR3_DMSO_5ul_charge1_5_Rep1.raw			154000	139000		206000	3	0	0	1	1	0	1			Q9P055|JKAMP_HUMAN	DB Search
DMFYRNWAL	89.25	1214.55	9	0.8	608.285	2	83.1509	30953	HF1TL20220811_YD53_HLA_classI_DR3_DMSO_5ul_charge1_5_Rep3.raw		328000	443000		837000	877000	4	0	1	1	0	1	1			Q9NRN7|ADPPT_HUMAN	DB Search
EAFFHQEL	89.24	1019.47	8	2.1	510.744	2	53.0666	19234	HF1TL20220811_YD53_HLA_classI_DR3_DMSO_5ul_charge1_5_Rep3.raw						74600	1	0	0	0	0	0	1			Q9Y5Q8|TF3C5_HUMAN	DB Search
LLKTKSLSL	89.24	1001.65	9	0.6	501.832	2	34.5061	11833	HF1TL20220811_YD53_HLA_classI_DR3_DMSO_5ul_charge1_5_Rep3.raw					160000	208000	2	0	0	0	0	1	1			Q5C9Z4|NOM1_HUMAN	DB Search
DIKIRQDSV	89.24	1072.59	9	-0.6	537.301	2	29.1516	9688	HF1TL20220811_YD53_HLA_classI_DR3_DMSO_5ul_charge1_5_Rep3.raw				270000	350000	375000	3	0	0	0	1	1	1			Q00613|HSF1_HUMAN	DB Search
EREIVRDIKEKL	89.24	1526.88	12	0.9	382.727	4	31.5957	10892	HF1TL20220811_YD53_HLA_classI_DR3_DMSO_5ul_charge1_5_Rep1.raw	681000	478000		370000	1890000	2310000	8	2	1	0	1	2	2			P60709|ACTB_HUMAN:P63267|ACTH_HUMAN:Q6S8J3|POTEE_HUMAN:P68133|ACTS_HUMAN:P62736|ACTA_HUMAN:A5A3E0|POTEF_HUMAN:P0CG39|POTEJ_HUMAN:P63261|ACTG_HUMAN:P0CG38|POTEI_HUMAN:P68032|ACTC_HUMAN	DB Search
DQMQRKLTL	89.24	1131.61	9	1.4	566.812	2	32.8606	11191	HF1TL20220811_YD53_HLA_classI_DR3_DMSO_5ul_charge1_5_Rep3.raw					112000	89300	2	0	0	0	0	1	1			Q8WVJ2|NUDC2_HUMAN	DB Search
EAWQRHKM	89.24	1084.52	8	2.6	543.271	2	19.347	5962	HF1TL20220811_YD53_HLA_classI_DR3_DMSO_5ul_charge1_5_Rep1.raw				61900		44200	2	0	0	0	1	0	1			O94966|UBP19_HUMAN	DB Search
TVDPASLWEY	89.24	1179.54	10	1.5	1180.55	1	91.4512	34358	HF1TL20220811_YD53_HLA_classI_DR3_DMSO_5ul_charge1_5_Rep1.raw	244000			633000			2	1	0	0	1	0	0			Q16658|FSCN1_HUMAN	DB Search
TDFKFAMY	89.24	1021.46	8	1.3	511.737	2	64.9255	23995	HF1TL20220811_YD53_HLA_classI_DR3_DMSO_5ul_charge1_5_Rep1.raw			46300	106000	82000	91000	5	0	0	1	2	1	1			P30279|CCND2_HUMAN	DB Search
FLKQRPTKL	89.23	1129.7	9	1.6	377.574	3	22.5599	7279	HF1TL20220811_YD53_HLA_classI_DR3_DMSO_5ul_charge1_5_Rep1.raw	473000	1120000	497000	1440000	1200000	3450000	9	2	2	1	1	1	2			P00973|OAS1_HUMAN	DB Search
QQKVRVLL	89.23	982.629	8	0.5	492.322	2	30.3877	10173	HF1TL20220811_YD53_HLA_classI_DR3_DMSO_5ul_charge1_5_Rep3.raw			15600	39400		55600	3	0	0	1	1	0	1			Q9NSA3|CNBP1_HUMAN	DB Search
SLAVRVNSL	89.23	957.561	9	0.4	479.788	2	43.9724	15618	HF1TL20220811_YD53_HLA_classI_DR3_DMSO_5ul_charge1_5_Rep3.raw		293000	197000	191000	199000	222000	5	0	1	1	1	1	1			Q6P3W7|SCYL2_HUMAN	DB Search
DPNFKNRL	89.23	1002.52	8	1.9	502.271	2	27.7672	9105	HF1TL20220811_YD53_HLA_classI_DR3_DMSO_5ul_charge1_5_Rep3.raw	170000	191000	248000	946000	1200000	1470000	6	1	1	1	1	1	1			Q15388|TOM20_HUMAN	DB Search
EAKVKKLVV	89.23	1012.66	9	3.2	507.341	2	21.747	6960	HF1TL20220811_YD53_HLA_classI_DR3_DMSO_5ul_charge1_5_Rep1.raw				62500	67900		2	0	0	0	1	1	0			Q7Z5R6|AB1IP_HUMAN	DB Search
MKKLKYVL	89.22	1021.64	8	2.1	511.826	2	27.5932	9310	HF1TL20220811_YD53_HLA_classI_DR3_DMSO_5ul_charge1_5_Rep1.raw				97900	137000		2	0	0	0	1	1	0			Q02224|CENPE_HUMAN	DB Search
NTEGLHHLY	89.22	1082.51	9	1.9	542.266	2	26.6007	8896	HF1TL20220811_YD53_HLA_classI_DR3_DMSO_5ul_charge1_5_Rep1.raw				162000	150000		2	0	0	0	1	1	0			Q6ZMV5|P4R3C_HUMAN:Q5MIZ7|P4R3B_HUMAN	DB Search
NFKKHVEL	89.22	1013.57	8	1.7	507.791	2	22.4889	7006	HF1TL20220811_YD53_HLA_classI_DR3_DMSO_5ul_charge1_5_Rep3.raw				157000			1	0	0	0	1	0	0			Q13127|REST_HUMAN	DB Search
HAEIKNSL	89.22	910.487	8	1.5	456.252	2	21.9954	6812	HF1TL20220811_YD53_HLA_classI_DR3_DMSO_5ul_charge1_5_Rep3.raw						58000	1	0	0	0	0	0	1			O75475|PSIP1_HUMAN	DB Search
DVKSKTEAL	89.21	989.539	9	2	990.549	1	21.8052	7006	HF1TL20220811_YD53_HLA_classI_DR3_DMSO_5ul_charge1_5_Rep1.raw				43900	1840000	1600000	3	0	0	0	1	1	1			P53618|COPB_HUMAN	DB Search
NVDLLGSLADLY	89.21	1291.67	12	1.4	1292.68	1	110.471	41968	HF1TL20220811_YD53_HLA_classI_DR3_DMSO_5ul_charge1_5_Rep1.raw	168000						1	1	0	0	0	0	0			Q9UJX3|APC7_HUMAN	DB Search
FVDPLVTNY	89.21	1066.53	9	2.2	1067.54	1	81.2156	30406	HF1TL20220811_YD53_HLA_classI_DR3_DMSO_5ul_charge1_5_Rep1.raw			621000	245000			2	0	0	1	1	0	0			Q9H3H1|MOD5_HUMAN	DB Search
APKPRLNQL	89.21	1035.62	9	1.9	518.818	2	25.0467	8269	HF1TL20220811_YD53_HLA_classI_DR3_DMSO_5ul_charge1_5_Rep1.raw				487000	625000		2	0	0	0	1	1	0			Q9HCS7|SYF1_HUMAN	DB Search
YARFKPVAV	89.21	1049.6	9	2.5	525.81	2	31.1578	10731	HF1TL20220811_YD53_HLA_classI_DR3_DMSO_5ul_charge1_5_Rep1.raw				569000	1810000	1730000	3	0	0	0	1	1	1			Q8WVK7|SKA2_HUMAN	DB Search
ELYQRIYAF	89.21	1201.61	9	1.7	601.815	2	64.9807	23819	HF1TL20220811_YD53_HLA_classI_DR3_DMSO_5ul_charge1_5_Rep3.raw	1370000	3320000	5180000	2620000	2860000	3200000	6	1	1	1	1	1	1			Q5UE93|PI3R6_HUMAN	DB Search
TAHNKVAL	89.2	852.482	8	0.6	427.248	2	20.6483	6295	HF1TL20220811_YD53_HLA_classI_DR3_DMSO_5ul_charge1_5_Rep3.raw	87100	74600	26900	391000		309000	5	1	1	1	1	0	1			Q14258|TRI25_HUMAN	DB Search
VVKPRVNSL	89.2	1010.62	9	1.8	506.32	2	24.1918	7947	HF1TL20220811_YD53_HLA_classI_DR3_DMSO_5ul_charge1_5_Rep1.raw	269000	283000		419000	601000		5	2	1	0	1	1	0			Q92917|GPKOW_HUMAN	DB Search
DANLRKNEL	89.2	1071.57	9	2.6	536.792	2	23.1084	7484	HF1TL20220811_YD53_HLA_classI_DR3_DMSO_5ul_charge1_5_Rep1.raw		48300		989000			2	0	1	0	1	0	0			Q86VS8|HOOK3_HUMAN	DB Search
DMYLKDKL	89.2	1024.53	8	0.8	513.271	2	39.7047	14126	HF1TL20220811_YD53_HLA_classI_DR3_DMSO_5ul_charge1_5_Rep1.raw				71400			1	0	0	0	1	0	0			P11388|TOP2A_HUMAN	DB Search
MTERQDLVY	89.19	1153.54	9	2.3	577.78	2	37.1362	12912	HF1TL20220811_YD53_HLA_classI_DR3_DMSO_5ul_charge1_5_Rep3.raw					331000	601000	2	0	0	0	0	1	1			O95071|UBR5_HUMAN	DB Search
AGHTRPSSL	89.19	924.478	9	1.2	463.247	2	18.977	5595	HF1TL20220811_YD53_HLA_classI_DR3_DMSO_5ul_charge1_5_Rep3.raw		56700	38500	241000	165000	182000	5	0	1	1	1	1	1			O60307|MAST3_HUMAN	DB Search
MPKKNRIAI	89.19	1069.64	9	3.7	535.831	2	21.7	6936	HF1TL20220811_YD53_HLA_classI_DR3_DMSO_5ul_charge1_5_Rep1.raw		136000		437000	424000	308000	4	0	1	0	1	1	1			P46783|RS10_HUMAN:Q9NQ39|RS10L_HUMAN	DB Search
QGLTKHMTV	89.19	1013.53	9	4.6	507.776	2	23.9157	7843	HF1TL20220811_YD53_HLA_classI_DR3_DMSO_5ul_charge1_5_Rep1.raw					102000		1	0	0	0	0	1	0			P14635|CCNB1_HUMAN	DB Search
QLISKKKSL	89.19	1043.67	9	2.7	522.844	2	19.3753	6005	HF1TL20220811_YD53_HLA_classI_DR3_DMSO_5ul_charge1_5_Rep1.raw	8570	13800			26900	33400	4	1	1	0	0	1	1			Q9NVC6|MED17_HUMAN	DB Search
PHFHHEL	89.19	915.435	7	1.7	458.726	2	24.2421	7707	HF1TL20220811_YD53_HLA_classI_DR3_DMSO_5ul_charge1_5_Rep3.raw				37200	69100	69200	3	0	0	0	1	1	1			Q53EL6|PDCD4_HUMAN	DB Search
YTDLLRLFEY	89.19	1331.68	10	1.4	666.846	2	98.8094	37237	HF1TL20220811_YD53_HLA_classI_DR3_DMSO_5ul_charge1_5_Rep1.raw	1290000	7030000	5710000	5950000	7000000	8590000	8	1	1	1	2	1	2			P62140|PP1B_HUMAN	DB Search
EALSKFTL	89.19	907.501	8	1.1	454.758	2	54.4319	19918	HF1TL20220811_YD53_HLA_classI_DR3_DMSO_5ul_charge1_5_Rep1.raw							0	0	0	0	0	0	0			Q8IZT6|ASPM_HUMAN	DB Search
KPYQKVGL	89.19	931.549	8	1.8	932.558	1	23.6645	7473	HF1TL20220811_YD53_HLA_classI_DR3_DMSO_5ul_charge1_5_Rep3.raw	210000		339000	1470000	1640000	1850000	8	1	0	1	2	2	2			Q9H4L7|SMRCD_HUMAN	DB Search
YLEQLILKY	89.18	1181.67	9	0.6	591.842	2	76.3314	28514	HF1TL20220811_YD53_HLA_classI_DR3_DMSO_5ul_charge1_5_Rep1.raw	140000	166000	535000	252000			4	1	1	1	1	0	0			Q96D46|NMD3_HUMAN	DB Search
DRNIRYVAL	89.18	1118.62	9	2.4	560.318	2	38.7785	13756	HF1TL20220811_YD53_HLA_classI_DR3_DMSO_5ul_charge1_5_Rep1.raw			965000	3920000	2370000		4	0	0	1	2	1	0			O75843|AP1G2_HUMAN	DB Search
HKKRKYEL	89.18	1100.65	8	2.1	1101.66	1	18.5427	5664	HF1TL20220811_YD53_HLA_classI_DR3_DMSO_5ul_charge1_5_Rep1.raw		715000	247000		1570000	2050000	4	0	1	1	0	1	1			P62241|RS8_HUMAN	DB Search
KRFGKAYNL	89.18	1095.62	9	1.8	548.818	2	22.6131	7311	HF1TL20220811_YD53_HLA_classI_DR3_DMSO_5ul_charge1_5_Rep1.raw		44800		170000	131000	223000	4	0	1	0	1	1	1			Q86XP3|DDX42_HUMAN	DB Search
SVRVHTAM	89.18	899.465	8	2.6	450.741	2	20.6441	6526	HF1TL20220811_YD53_HLA_classI_DR3_DMSO_5ul_charge1_5_Rep1.raw				48300	55000		2	0	0	0	1	1	0			Q9UN19|DAPP1_HUMAN	DB Search
HSRAYQQAL	89.18	1072.54	9	2.3	537.279	2	21.5434	6877	HF1TL20220811_YD53_HLA_classI_DR3_DMSO_5ul_charge1_5_Rep1.raw				196000	210000		2	0	0	0	1	1	0			Q99541|PLIN2_HUMAN	DB Search
TSERTVLRY	89.18	1123.6	9	2	562.808	2	26.8773	8744	HF1TL20220811_YD53_HLA_classI_DR3_DMSO_5ul_charge1_5_Rep3.raw	738000	887000	737000	312000	2790000	2930000	10	2	2	1	1	2	2			O60231|DHX16_HUMAN	DB Search
ASEYDQIRY	89.18	1143.52	9	1.8	572.768	2	39.6109	13864	HF1TL20220811_YD53_HLA_classI_DR3_DMSO_5ul_charge1_5_Rep3.raw		106000	35500	129000	170000	296000	5	0	1	1	1	1	1			Q86Z02|HIPK1_HUMAN:Q9H2X6|HIPK2_HUMAN	DB Search
HIKTHELHL	89.18	1126.62	9	2.3	376.55	3	22.4929	7242	HF1TL20220811_YD53_HLA_classI_DR3_DMSO_5ul_charge1_5_Rep1.raw	29800			269000	247000	463000	5	1	0	0	1	1	2			P41240|CSK_HUMAN	DB Search
ETKLRKEEL	89.18	1144.65	9	0.6	382.556	3	20.1256	6296	HF1TL20220811_YD53_HLA_classI_DR3_DMSO_5ul_charge1_5_Rep1.raw				43200	66100		2	0	0	0	1	1	0			P26358|DNMT1_HUMAN	DB Search
IPHKKFTF	89.18	1016.58	8	-0.2	509.298	2	25.4614	8467	HF1TL20220811_YD53_HLA_classI_DR3_DMSO_5ul_charge1_5_Rep1.raw	28800	20200	58900	160000			4	1	1	1	1	0	0			Q9BZJ0|CRNL1_HUMAN	DB Search
NAMTKALL	89.17	860.479	8	-2.2	431.246	2	40.3005	14188	HF1TL20220811_YD53_HLA_classI_DR3_DMSO_5ul_charge1_5_Rep3.raw							0	0	0	0	0	0	0			Q9UBI4|STML1_HUMAN	DB Search
VLHSRHTEL	89.17	1090.59	9	2.9	546.303	2	19.347	5978	HF1TL20220811_YD53_HLA_classI_DR3_DMSO_5ul_charge1_5_Rep1.raw				29900	48600		2	0	0	0	1	1	0			P30533|AMRP_HUMAN	DB Search
ATDLDVANFY	89.17	1127.51	10	-1.1	1128.52	1	81.0477	30106	HF1TL20220811_YD53_HLA_classI_DR3_DMSO_5ul_charge1_5_Rep3.raw		161000		731000	733000	743000	4	0	1	0	1	1	1			Q9H840|GEMI7_HUMAN	DB Search
DLKVFHNAL	89.17	1055.58	9	-2.9	528.794	2	47.3527	16967	HF1TL20220811_YD53_HLA_classI_DR3_DMSO_5ul_charge1_5_Rep3.raw					44100	64700	2	0	0	0	0	1	1			P21359|NF1_HUMAN	DB Search
YILAGVENSK	89.17	1092.58	10	3.1	547.3	2	39.1599	13926	HF1TL20220811_YD53_HLA_classI_DR3_DMSO_5ul_charge1_5_Rep1.raw	29600000	44300000	33700000	35600000	39600000	81000000	13	2	3	2	1	2	3			rsD|iRT-pepD|iRT-pepD	DB Search
NLKVKVLF	89.17	959.617	8	2.1	480.817	2	46.6662	16886	HF1TL20220811_YD53_HLA_classI_DR3_DMSO_5ul_charge1_5_Rep1.raw	1790000	4190000	5390000	8220000	16800000	9450000	6	1	1	1	1	1	1			P42224|STAT1_HUMAN	DB Search
FISVGYVDDTQFVR	89.16	1644.81	14	6.1	823.423	2	65.1049	23437	HF1TL20220808_YD53_HLA_classI_DR3_CTRL_5ul_charge1_5_Rep3.raw		24400	42500				2	0	1	1	0	0	0			P10321|HLAC_HUMAN:P13747|HLAE_HUMAN:P01889|HLAB_HUMAN:P01893|HLAH_HUMAN	DB Search
DAYTKKEL	89.16	966.502	8	3.8	967.513	1	21.4472	6855	HF1TL20220811_YD53_HLA_classI_DR3_DMSO_5ul_charge1_5_Rep1.raw	63500	89200	125000	9850			4	1	1	1	1	0	0			Q9Y490|TLN1_HUMAN	DB Search
LGRSRPQL	89.16	925.546	8	1.8	463.781	2	22.4164	6981	HF1TL20220811_YD53_HLA_classI_DR3_DMSO_5ul_charge1_5_Rep3.raw		41800		204000	229000	191000	4	0	1	0	1	1	1			P12074|CX6A1_HUMAN	DB Search
LLIHKNVL	89.16	948.612	8	3.4	475.315	2	32.67	11332	HF1TL20220811_YD53_HLA_classI_DR3_DMSO_5ul_charge1_5_Rep1.raw				31000	79500	109000	3	0	0	0	1	1	1			Q86Y13|DZIP3_HUMAN	DB Search
LPLEKVYSL	89.15	1060.62	9	2.5	531.317	2	62.2676	22796	HF1TL20220811_YD53_HLA_classI_DR3_DMSO_5ul_charge1_5_Rep3.raw					299000	414000	2	0	0	0	0	1	1			Q53GT1|KLH22_HUMAN	DB Search
EAKHREAEM	89.15	1099.51	9	4.6	550.764	2	17.8783	5397	HF1TL20220811_YD53_HLA_classI_DR3_DMSO_5ul_charge1_5_Rep1.raw				18800			1	0	0	0	1	0	0			O14737|PDCD5_HUMAN	DB Search
GSEYLKLGY	89.15	1028.52	9	2.6	515.268	2	52.2199	19033	HF1TL20220811_YD53_HLA_classI_DR3_DMSO_5ul_charge1_5_Rep1.raw				67000	86900	109000	3	0	0	0	1	1	1			O15371|EIF3D_HUMAN	DB Search
YANAKIYKL	89.14	1082.61	9	0.2	542.314	2	30.121	10338	HF1TL20220811_YD53_HLA_classI_DR3_DMSO_5ul_charge1_5_Rep1.raw					4250000		1	0	0	0	0	1	0			P41091|IF2G_HUMAN	DB Search
DIKKAHLAL	89.14	1007.61	9	2.9	504.815	2	27.5033	9276	HF1TL20220811_YD53_HLA_classI_DR3_DMSO_5ul_charge1_5_Rep1.raw				90200			1	0	0	0	1	0	0			P46100|ATRX_HUMAN	DB Search
ADM(+15.99)GHLKY	89.14	949.433	8	-0.3	475.724	2	24.7247	8155	HF1TL20220811_YD53_HLA_classI_DR3_DMSO_5ul_charge1_5_Rep1.raw				104000	170000	491000	4	0	0	0	2	1	1	Oxidation (M)	M3:Oxidation (M):1000.00	P12004|PCNA_HUMAN	DB Search
LRKPRPVSL	89.14	1064.68	9	2.7	533.35	2	23.0502	7460	HF1TL20220811_YD53_HLA_classI_DR3_DMSO_5ul_charge1_5_Rep1.raw		258000		703000	696000	607000	4	0	1	0	1	1	1			Q12789|TF3C1_HUMAN	DB Search
YTETEPYHNY	89.14	1315.54	10	1.1	658.776	2	31.3375	10519	HF1TL20220811_YD53_HLA_classI_DR3_DMSO_5ul_charge1_5_Rep3.raw	556000	752000	1280000	1350000	2200000	2440000	8	1	1	1	1	2	2			Q86VM9|ZCH18_HUMAN	DB Search
EASKRAATL	89.14	945.524	9	1.2	473.77	2	19.0509	5624	HF1TL20220811_YD53_HLA_classI_DR3_DMSO_5ul_charge1_5_Rep3.raw	26100	51000		153000	178000	185000	5	1	1	0	1	1	1			Q14683|SMC1A_HUMAN	DB Search
YEGYALPH	89.14	948.434	8	1.2	475.225	2	40.3881	14229	HF1TL20220811_YD53_HLA_classI_DR3_DMSO_5ul_charge1_5_Rep3.raw						109000	1	0	0	0	0	0	1			P60709|ACTB_HUMAN:P63267|ACTH_HUMAN:P68133|ACTS_HUMAN:P62736|ACTA_HUMAN:Q562R1|ACTBL_HUMAN:P63261|ACTG_HUMAN:P68032|ACTC_HUMAN	DB Search
EFKFKLAL	89.13	994.585	8	2	498.301	2	63.1905	23179	HF1TL20220811_YD53_HLA_classI_DR3_DMSO_5ul_charge1_5_Rep3.raw				218000	296000	355000	3	0	0	0	1	1	1			P53621|COPA_HUMAN	DB Search
FIKTTVKEL	89.13	1077.64	9	0.1	539.829	2	31.9668	10837	HF1TL20220811_YD53_HLA_classI_DR3_DMSO_5ul_charge1_5_Rep3.raw						298000	1	0	0	0	0	0	1			P35659|DEK_HUMAN	DB Search
TSETPDYLLKY	89.13	1328.65	11	1.7	665.333	2	59.6867	21917	HF1TL20220811_YD53_HLA_classI_DR3_DMSO_5ul_charge1_5_Rep1.raw	596000		1740000	1160000		1520000	4	1	0	1	1	0	1			P55199|ELL_HUMAN	DB Search
TGYIKTEL	89.13	923.496	8	1.3	462.756	2	38.2085	13481	HF1TL20220811_YD53_HLA_classI_DR3_DMSO_5ul_charge1_5_Rep1.raw	65500	146000	38500	93700	147000	246000	6	1	1	1	1	1	1			P42224|STAT1_HUMAN	DB Search
LPSIRKASL	89.13	983.613	9	2	492.815	2	31.9668	10818	HF1TL20220811_YD53_HLA_classI_DR3_DMSO_5ul_charge1_5_Rep3.raw						67200	1	0	0	0	0	0	1			Q9ULT8|HECD1_HUMAN	DB Search
LTDPDGALAK	89.12	999.524	10	2	500.77	2	29.7349	9900	HF1TL20220811_YD53_HLA_classI_DR3_DMSO_5ul_charge1_5_Rep3.raw	145000	219000	249000	400000	482000	443000	6	1	1	1	1	1	1			Q13561|DCTN2_HUMAN	DB Search
SIKIRLTVL	89.12	1041.69	9	3.2	521.854	2	53.8757	19687	HF1TL20220811_YD53_HLA_classI_DR3_DMSO_5ul_charge1_5_Rep1.raw				116000			1	0	0	0	1	0	0			Q9HCE7|SMUF1_HUMAN	DB Search
DLDVKKMPL	89.12	1057.58	9	1.8	529.8	2	47.1857	17102	HF1TL20220811_YD53_HLA_classI_DR3_DMSO_5ul_charge1_5_Rep1.raw				87100			1	0	0	0	1	0	0			Q9Y6F1|PARP3_HUMAN	DB Search
DQKDHAVF	89.12	958.451	8	0	480.233	2	25.9353	8357	HF1TL20220811_YD53_HLA_classI_DR3_DMSO_5ul_charge1_5_Rep3.raw	577000	498000	377000	1590000	2060000	1940000	6	1	1	1	1	1	1			P31689|DNJA1_HUMAN	DB Search
RLHKRFSAL	89.12	1126.67	9	1.1	376.565	3	21.5113	6849	HF1TL20220811_YD53_HLA_classI_DR3_DMSO_5ul_charge1_5_Rep1.raw		36100		113000	133000		3	0	1	0	1	1	0			Q9P2E5|CHPF2_HUMAN	DB Search
MPSEKVVM(+15.99)	89.12	935.446	8	2	468.731	2	25.8832	8341	HF1TL20220811_YD53_HLA_classI_DR3_DMSO_5ul_charge1_5_Rep3.raw	1680000	967000		300000	374000	325000	6	2	1	0	1	1	1	Oxidation (M)	M8:Oxidation (M):100.34	Q15782|CH3L2_HUMAN	DB Search
PMKVKQL	89.12	842.505	7	1.5	422.26	2	27.8296	9195	HF1TL20220811_YD53_HLA_classI_DR3_DMSO_5ul_charge1_5_Rep3.raw	60000			117000	197000	143000	4	1	0	0	1	1	1			Q92621|NU205_HUMAN	DB Search
YLKHRLIVV	89.12	1139.72	9	0.1	570.866	2	31.3083	10776	HF1TL20220811_YD53_HLA_classI_DR3_DMSO_5ul_charge1_5_Rep1.raw	214000	443000	498000	1020000	3270000	1780000	7	1	1	1	1	2	1			P52630|STAT2_HUMAN	DB Search
KAHILTAL	89.11	865.538	8	3.7	433.778	2	33.0625	11479	HF1TL20220811_YD53_HLA_classI_DR3_DMSO_5ul_charge1_5_Rep1.raw		60900		43900			2	0	1	0	1	0	0			Q6PGP7|TTC37_HUMAN	DB Search
RPWLRPAAL	89.11	1078.64	9	1.8	540.328	2	39.727	14113	HF1TL20220811_YD53_HLA_classI_DR3_DMSO_5ul_charge1_5_Rep1.raw				1490000	1700000		2	0	0	0	1	1	0			Q8N4S7|PAQR4_HUMAN	DB Search
TSDKPGSPY	89.11	950.434	9	0.7	476.225	2	21.0159	6676	HF1TL20220811_YD53_HLA_classI_DR3_DMSO_5ul_charge1_5_Rep1.raw	35500	63100		109000	91400		4	1	1	0	1	1	0			O60488|ACSL4_HUMAN	DB Search
ITNKYQLVF	89.11	1124.62	9	1.7	563.32	2	57.7947	21022	HF1TL20220811_YD53_HLA_classI_DR3_DMSO_5ul_charge1_5_Rep3.raw					634000	618000	2	0	0	0	0	1	1			Q9NYV6|RRN3_HUMAN	DB Search
DMLVKHHL	89.11	991.527	8	1.3	496.772	2	25.1358	8327	HF1TL20220811_YD53_HLA_classI_DR3_DMSO_5ul_charge1_5_Rep1.raw				41900			1	0	0	0	1	0	0			Q96HU1|SGSM3_HUMAN	DB Search
VPNQKRLTL	89.1	1067.65	9	1.2	534.83	2	26.564	8675	HF1TL20220811_YD53_HLA_classI_DR3_DMSO_5ul_charge1_5_Rep3.raw	279000		414000	648000		941000	4	1	0	1	1	0	1			O60488|ACSL4_HUMAN	DB Search
LTDFDIRFY	89.1	1188.58	9	0.8	595.299	2	79.7911	29620	HF1TL20220811_YD53_HLA_classI_DR3_DMSO_5ul_charge1_5_Rep3.raw		2440000	3710000	1790000	2250000	2230000	5	0	1	1	1	1	1			P19784|CSK22_HUMAN	DB Search
KSDSGKPYYY	89.1	1206.56	10	1.6	1207.56	1	24.4931	7824	HF1TL20220811_YD53_HLA_classI_DR3_DMSO_5ul_charge1_5_Rep3.raw	1350000	2070000	3130000	8250000	10500000	9600000	12	2	2	2	2	2	2			O75400|PR40A_HUMAN	DB Search
ELKKAFTEL	89.1	1077.61	9	2.1	539.812	2	36.4735	12619	HF1TL20220811_YD53_HLA_classI_DR3_DMSO_5ul_charge1_5_Rep3.raw			264000		454000	972000	3	0	0	1	0	1	1			O60925|PFD1_HUMAN	DB Search
HSHPRVVEL	89.1	1072.58	9	1.5	537.297	2	23.119	7484	HF1TL20220811_YD53_HLA_classI_DR3_DMSO_5ul_charge1_5_Rep1.raw				904000	1770000	929000	3	0	0	0	1	1	1			O14910|LIN7A_HUMAN:Q9NUP9|LIN7C_HUMAN	DB Search
EPFTRPVL	89.1	957.528	8	2.5	479.773	2	48.4732	17393	HF1TL20220811_YD53_HLA_classI_DR3_DMSO_5ul_charge1_5_Rep3.raw	253000		644000			578000	3	1	0	1	0	0	1			Q96RD9|FCRL5_HUMAN	DB Search
ETERIYSLFNLY	89.1	1546.77	12	2.7	774.393	2	89.6904	33725	HF1TL20220811_YD53_HLA_classI_DR3_DMSO_5ul_charge1_5_Rep1.raw	76000	189000	350000	257000			4	1	1	1	1	0	0			Q14644|RASA3_HUMAN	DB Search
LTDHMGMTASY	89.09	1225.51	11	0.1	613.763	2	41.5453	14674	HF1TL20220811_YD53_HLA_classI_DR3_DMSO_5ul_charge1_5_Rep3.raw		84500	144000			165000	3	0	1	1	0	0	1			Q14674|ESPL1_HUMAN	DB Search
DIYSKKTL	89.09	966.539	8	1.7	484.277	2	26.4441	8574	HF1TL20220811_YD53_HLA_classI_DR3_DMSO_5ul_charge1_5_Rep3.raw	159000			629000		704000	3	1	0	0	1	0	1			Q92922|SMRC1_HUMAN	DB Search
FTKNKVQL	89.09	976.571	8	2.5	489.294	2	23.8083	7820	HF1TL20220811_YD53_HLA_classI_DR3_DMSO_5ul_charge1_5_Rep1.raw				70100			1	0	0	0	1	0	0			Q709C8|VP13C_HUMAN	DB Search
DNIQGITK	89.09	887.471	8	0.8	888.479	1	25.9209	8387	HF1TL20220811_YD53_HLA_classI_DR3_DMSO_5ul_charge1_5_Rep3.raw		86600					1	0	1	0	0	0	0			Q99525|H4G_HUMAN:P62805|H4_HUMAN	DB Search
YGNPRTNGM	89.08	1008.44	9	1.8	505.231	2	21.8052	7000	HF1TL20220811_YD53_HLA_classI_DR3_DMSO_5ul_charge1_5_Rep1.raw				168000	208000	119000	3	0	0	0	1	1	1			O76080|ZFAN5_HUMAN:Q6FIF0|ZFAN6_HUMAN	DB Search
ELLQKVITL	89.08	1055.66	9	1.4	528.838	2	70.2694	25880	HF1TL20220811_YD53_HLA_classI_DR3_DMSO_5ul_charge1_5_Rep3.raw	359000	626000			584000	714000	4	1	1	0	0	1	1			O95267|GRP1_HUMAN	DB Search
SLKQKEQQL	89.08	1100.62	9	0.8	551.317	2	20.7228	6279	HF1TL20220811_YD53_HLA_classI_DR3_DMSO_5ul_charge1_5_Rep3.raw						101000	1	0	0	0	0	0	1			Q14980|NUMA1_HUMAN	DB Search
IVKPKPRAL	89.08	1020.68	9	0.8	511.348	2	20.129	6314	HF1TL20220811_YD53_HLA_classI_DR3_DMSO_5ul_charge1_5_Rep1.raw		69500	95300	156000	138000	126000	5	0	1	1	1	1	1			Q92539|LPIN2_HUMAN	DB Search
MIKDRKDRL	89.08	1173.67	9	0	392.229	3	18.6856	5725	HF1TL20220811_YD53_HLA_classI_DR3_DMSO_5ul_charge1_5_Rep1.raw				35900			1	0	0	0	1	0	0			P28715|ERCC5_HUMAN	DB Search
HTDVGLLEY	89.08	1045.51	9	2.6	523.763	2	56.813	20637	HF1TL20220811_YD53_HLA_classI_DR3_DMSO_5ul_charge1_5_Rep3.raw	732000			719000	942000	1280000	4	1	0	0	1	1	1			Q9Y618|NCOR2_HUMAN	DB Search
TPHLKSLL	89.07	907.549	8	0.7	454.782	2	35.3827	12197	HF1TL20220811_YD53_HLA_classI_DR3_DMSO_5ul_charge1_5_Rep3.raw	58100	188000	81100	217000		498000	5	1	1	1	1	0	1			Q8NFC6|BD1L1_HUMAN	DB Search
QLKRKQPEL	89.07	1138.68	9	2.6	570.35	2	19.3653	6001	HF1TL20220811_YD53_HLA_classI_DR3_DMSO_5ul_charge1_5_Rep1.raw					63800		1	0	0	0	0	1	0			P52732|KIF11_HUMAN	DB Search
PHEKHYTL	89.07	1023.51	8	2.5	512.765	2	22.4445	7262	HF1TL20220811_YD53_HLA_classI_DR3_DMSO_5ul_charge1_5_Rep1.raw				31600	14200		2	0	0	0	1	1	0			O00444|PLK4_HUMAN	DB Search
ELHSKKMNL	89.07	1098.59	9	2.2	550.301	2	20.6461	6514	HF1TL20220811_YD53_HLA_classI_DR3_DMSO_5ul_charge1_5_Rep1.raw				87400			1	0	0	0	1	0	0			Q96A65|EXOC4_HUMAN	DB Search
QNMIKGVTL	89.07	1002.55	9	1.5	502.285	2	47.9591	17326	HF1TL20220811_YD53_HLA_classI_DR3_DMSO_5ul_charge1_5_Rep1.raw	1400000	3840000	3950000	2180000	2700000	2580000	6	1	1	1	1	1	1			P32969|RL9_HUMAN	DB Search
DTSRPLGDSMY	89.06	1240.54	11	1.2	621.278	2	45.7497	16475	HF1TL20220811_YD53_HLA_classI_DR3_DMSO_5ul_charge1_5_Rep1.raw		405000		690000	651000		3	0	1	0	1	1	0			Q14596|NBR1_HUMAN	DB Search
M(+15.99)ATPLLMQALPM(+15.99)GALP	89.06	1685.86	16	2.6	843.94	2	90.5888	33403	HF1TL20220808_YD53_HLA_classI_DR3_CTRL_5ul_charge1_5_Rep3.raw			356000				1	0	0	1	0	0	0	Oxidation (M);Oxidation (M)	M1:Oxidation (M):30.10;M12:Oxidation (M):30.64	P04233|HG2A_HUMAN	DB Search
QTETKTITY	89.06	1083.54	9	2.6	542.781	2	26.8397	8996	HF1TL20220811_YD53_HLA_classI_DR3_DMSO_5ul_charge1_5_Rep1.raw	293000	355000		664000	889000		4	1	1	0	1	1	0			O43491|E41L2_HUMAN	DB Search
VMLAKHVI	89.05	909.547	8	-0.6	455.78	2	30.8368	10289	HF1TL20220811_YD53_HLA_classI_DR3_DMSO_5ul_charge1_5_Rep3.raw				300000	493000	516000	3	0	0	0	1	1	1			P33992|MCM5_HUMAN	DB Search
YLKLLHSF	89.05	1019.58	8	-3	510.796	2	49.7935	17924	HF1TL20220811_YD53_HLA_classI_DR3_DMSO_5ul_charge1_5_Rep3.raw						34800	1	0	0	0	0	0	1			Q12772|SRBP2_HUMAN	DB Search
HANYKVTL	89.05	944.508	8	2	473.262	2	28.1546	9292	HF1TL20220811_YD53_HLA_classI_DR3_DMSO_5ul_charge1_5_Rep3.raw		52600			191000	193000	3	0	1	0	0	1	1			P42858|HD_HUMAN	DB Search
FAHGKVSV	89.05	843.46	8	1.8	422.738	2	22.9441	7195	HF1TL20220811_YD53_HLA_classI_DR3_DMSO_5ul_charge1_5_Rep3.raw					78200	71600	2	0	0	0	0	1	1			Q92979|NEP1_HUMAN	DB Search
QSELVGQLY	89.05	1035.52	9	1.6	1036.53	1	66.2137	24511	HF1TL20220811_YD53_HLA_classI_DR3_DMSO_5ul_charge1_5_Rep1.raw	246000	656000		246000	245000	366000	5	1	1	0	1	1	1			O00429|DNM1L_HUMAN	DB Search
ATPLLMQALPMGALPQ	89.04	1650.88	16	-1.3	826.448	2	107.082	40576	HF1TL20220811_YD53_HLA_classI_DR3_DMSO_5ul_charge1_5_Rep1.raw				472000	658000	768000	3	0	0	0	1	1	1			P04233|HG2A_HUMAN	DB Search
ALLQRQHAL	89.04	1048.61	9	3.6	525.316	2	26.2764	8799	HF1TL20220811_YD53_HLA_classI_DR3_DMSO_5ul_charge1_5_Rep1.raw	14100			76300	156000		3	1	0	0	1	1	0			Q92974|ARHG2_HUMAN	DB Search
QAESTALKY	89.04	1009.51	9	1.7	505.762	2	28.4096	9658	HF1TL20220811_YD53_HLA_classI_DR3_DMSO_5ul_charge1_5_Rep1.raw				44900		61000	2	0	0	0	1	0	1			Q8IYB7|DI3L2_HUMAN	DB Search
LLEDKHFQSY	89.03	1278.62	10	-0.7	640.319	2	35.133	12077	HF1TL20220811_YD53_HLA_classI_DR3_DMSO_5ul_charge1_5_Rep3.raw			180000		494000	684000	5	0	0	1	0	2	2			Q9NNW5|WDR6_HUMAN	DB Search
EPKLKYERL	89.02	1174.67	9	1.1	588.343	2	25.8972	8622	HF1TL20220811_YD53_HLA_classI_DR3_DMSO_5ul_charge1_5_Rep1.raw	118000			358000	514000		3	1	0	0	1	1	0			P49754|VPS41_HUMAN	DB Search
AM(+15.99)KPKPLSV	89.02	985.563	9	0.5	493.789	2	22.0526	7116	HF1TL20220811_YD53_HLA_classI_DR3_DMSO_5ul_charge1_5_Rep1.raw	25300	60100	45100	98100			4	1	1	1	1	0	0	Oxidation (M)	M2:Oxidation (M):1000.00	Q9NR09|BIRC6_HUMAN	DB Search
LAHLRAAVL	89.02	962.602	9	5.2	482.311	2	33.52	11682	HF1TL20220811_YD53_HLA_classI_DR3_DMSO_5ul_charge1_5_Rep1.raw				17800			1	0	0	0	1	0	0			Q9BZE4|NOG1_HUMAN	DB Search
EAYLKAML	89.02	937.494	8	2	469.755	2	56.605	20749	HF1TL20220811_YD53_HLA_classI_DR3_DMSO_5ul_charge1_5_Rep1.raw				384000	455000	509000	3	0	0	0	1	1	1			P27708|PYR1_HUMAN	DB Search
LNKVKNSL	89.01	914.555	8	0.8	458.285	2	20.6026	6244	HF1TL20220811_YD53_HLA_classI_DR3_DMSO_5ul_charge1_5_Rep3.raw							0	0	0	0	0	0	0			Q7L2H7|EIF3M_HUMAN	DB Search
NSVIIVDKNGRLVY	89.01	1588.89	14	3.4	530.642	3	46.8467	16253	HF1TL20220808_YD53_HLA_classI_DR3_CTRL_5ul_charge1_5_Rep3.raw		2020000	3270000		1230000		5	0	2	2	0	1	0			P02786|TFR1_HUMAN	DB Search
QAFSKPIL	89.01	902.523	8	-0.4	452.268	2	41.9165	15019	HF1TL20220811_YD53_HLA_classI_DR3_DMSO_5ul_charge1_5_Rep1.raw				94600	118000		2	0	0	0	1	1	0			Q6NXE6|ARMC6_HUMAN	DB Search
ATEKHLQKY	89	1116.59	9	2.9	559.305	2	18.4296	5607	HF1TL20220811_YD53_HLA_classI_DR3_DMSO_5ul_charge1_5_Rep1.raw				43600	20400		2	0	0	0	1	1	0			Q96C86|DCPS_HUMAN	DB Search
TIKYKPKQL	89	1117.69	9	1.3	559.851	2	21.4472	6866	HF1TL20220811_YD53_HLA_classI_DR3_DMSO_5ul_charge1_5_Rep1.raw				77000	76100	86100	3	0	0	0	1	1	1			Q9Y5W7|SNX14_HUMAN	DB Search
LSFVRDLNQYRAD	89	1595.81	13	2.2	532.946	3	46.2228	16005	HF1TL20220808_YD53_HLA_classI_DR3_CTRL_5ul_charge1_5_Rep3.raw		158000	211000				2	0	1	1	0	0	0			P02786|TFR1_HUMAN	DB Search
VLDRLTFDY	89	1140.58	9	3.2	571.3	2	66.2629	24362	HF1TL20220811_YD53_HLA_classI_DR3_DMSO_5ul_charge1_5_Rep3.raw				21500		88600	2	0	0	0	1	0	1			Q8IVD9|NUDC3_HUMAN	DB Search
VTKTHVML	89	927.521	8	-4.4	464.766	2	24.4017	8030	HF1TL20220811_YD53_HLA_classI_DR3_DMSO_5ul_charge1_5_Rep1.raw				12400			1	0	0	0	1	0	0			Q6VEQ5|WASH2_HUMAN:A8MWX3|WASH4_HUMAN:A8K0Z3|WASH1_HUMAN:C4AMC7|WASH3_HUMAN:Q9NQA3|WASH6_HUMAN	DB Search
MAKKHLEI	89	968.548	8	-0.1	969.555	1	21.0159	6666	HF1TL20220811_YD53_HLA_classI_DR3_DMSO_5ul_charge1_5_Rep1.raw	255000	706000	1030000	70000	2940000		8	1	2	2	1	2	0			Q58FF7|H90B3_HUMAN:P08238|HS90B_HUMAN	DB Search
DFKFAMY	88.99	920.41	7	-0.7	921.417	1	64.4294	23631	HF1TL20220811_YD53_HLA_classI_DR3_DMSO_5ul_charge1_5_Rep3.raw		24900	71800		148000	167000	4	0	1	1	0	1	1			P30279|CCND2_HUMAN	DB Search
LVKKKWNL	88.99	1027.65	8	1.6	514.835	2	24.4943	7788	HF1TL20220811_YD53_HLA_classI_DR3_DMSO_5ul_charge1_5_Rep3.raw		162000		662000	585000	513000	4	0	1	0	1	1	1			P17844|DDX5_HUMAN	DB Search
PYMKKYKI	88.99	1069.6	8	-1.1	535.806	2	30.4905	10525	HF1TL20220811_YD53_HLA_classI_DR3_DMSO_5ul_charge1_5_Rep1.raw				31200			1	0	0	0	1	0	0			Q15800|MSMO1_HUMAN	DB Search
DLHEKDFSL	88.99	1102.53	9	2.2	552.273	2	44.7092	15907	HF1TL20220811_YD53_HLA_classI_DR3_DMSO_5ul_charge1_5_Rep3.raw						3160000	1	0	0	0	0	0	1			Q9UKK3|PARP4_HUMAN	DB Search
ISVGYVDDTQFVRFD	88.99	1759.84	15	-0.6	880.928	2	81.6656	30567	HF1TL20220811_YD53_HLA_classI_DR3_DMSO_5ul_charge1_5_Rep1.raw	117000	257000	348000	256000	236000	255000	6	1	1	1	1	1	1			P10321|HLAC_HUMAN:P13747|HLAE_HUMAN:P01889|HLAB_HUMAN:P01893|HLAH_HUMAN	DB Search
GEFSLDDLQPWH	88.98	1442.65	12	1.8	722.332	2	85.0139	31871	HF1TL20220811_YD53_HLA_classI_DR3_DMSO_5ul_charge1_5_Rep1.raw			163000	55600	92800		3	0	0	1	1	1	0			P05067|A4_HUMAN	DB Search
ALDKDAPLRY	88.98	1160.62	10	-0.3	581.317	2	32.0798	11109	HF1TL20220811_YD53_HLA_classI_DR3_DMSO_5ul_charge1_5_Rep1.raw			28600	37900			2	0	0	1	1	0	0			Q9BQT9|CSTN3_HUMAN	DB Search
LTELMFEHY	88.97	1181.54	9	-1.6	591.778	2	65.9924	24233	HF1TL20220811_YD53_HLA_classI_DR3_DMSO_5ul_charge1_5_Rep3.raw			200000		205000	215000	3	0	0	1	0	1	1			O96019|ACL6A_HUMAN	DB Search
TLRERISAF	88.97	1091.61	9	1.1	546.812	2	34.9484	12210	HF1TL20220811_YD53_HLA_classI_DR3_DMSO_5ul_charge1_5_Rep1.raw			1160000	1160000		2830000	3	0	0	1	1	0	1			Q69YH5|CDCA2_HUMAN	DB Search
TVLKRAVEL	88.97	1027.64	9	1.1	514.827	2	31.888	10773	HF1TL20220811_YD53_HLA_classI_DR3_DMSO_5ul_charge1_5_Rep3.raw					585000	572000	2	0	0	0	0	1	1			Q8WV92|MITD1_HUMAN	DB Search
YAKEHAEL	88.97	959.471	8	1.8	480.744	2	20.4103	6425	HF1TL20220811_YD53_HLA_classI_DR3_DMSO_5ul_charge1_5_Rep1.raw					40700	60700	2	0	0	0	0	1	1			Q12912|LRMP_HUMAN	DB Search
FMKPGKVVL	88.97	1017.6	9	1.8	509.81	2	36.3951	12564	HF1TL20220811_YD53_HLA_classI_DR3_DMSO_5ul_charge1_5_Rep3.raw				1060000	1240000	2670000	3	0	0	0	1	1	1			P61353|RL27_HUMAN	DB Search
QNM(+15.99)IKGVTL	88.97	1018.55	9	1.2	510.282	2	37.1805	12892	HF1TL20220811_YD53_HLA_classI_DR3_DMSO_5ul_charge1_5_Rep3.raw				165000	199000	367000	3	0	0	0	1	1	1	Oxidation (M)	M3:Oxidation (M):1000.00	P32969|RL9_HUMAN	DB Search
KTDPENTDY	88.96	1081.46	9	2.2	541.737	2	21.3009	6769	HF1TL20220811_YD53_HLA_classI_DR3_DMSO_5ul_charge1_5_Rep1.raw	16200	19800		70900	52700	71500	5	1	1	0	1	1	1			Q9BW85|YJU2_HUMAN	DB Search
RRKDGVFLY	88.96	1152.64	9	2.2	577.329	2	29.5428	10113	HF1TL20220811_YD53_HLA_classI_DR3_DMSO_5ul_charge1_5_Rep1.raw	102000			767000	988000	1040000	7	1	0	0	2	2	2			P62829|RL23_HUMAN	DB Search
DLRTKATI	88.95	916.534	8	0.9	459.275	2	26.571	8653	HF1TL20220811_YD53_HLA_classI_DR3_DMSO_5ul_charge1_5_Rep3.raw						269000	1	0	0	0	0	0	1			P51532|SMCA4_HUMAN	DB Search
RLKAFKVAL	88.95	1044.68	9	2.3	523.349	2	33.692	11514	HF1TL20220811_YD53_HLA_classI_DR3_DMSO_5ul_charge1_5_Rep3.raw			99500		264000	309000	3	0	0	1	0	1	1			P25205|MCM3_HUMAN	DB Search
ELRRNVESL	88.95	1114.61	9	1.6	558.313	2	26.7896	8742	HF1TL20220811_YD53_HLA_classI_DR3_DMSO_5ul_charge1_5_Rep3.raw						311000	1	0	0	0	0	0	1			Q3V6T2|GRDN_HUMAN	DB Search
DM(+15.99)KRHRIQF	88.95	1245.64	9	1.6	416.221	3	22.6131	7336	HF1TL20220811_YD53_HLA_classI_DR3_DMSO_5ul_charge1_5_Rep1.raw				192000			2	0	0	0	2	0	0	Oxidation (M)	M2:Oxidation (M):1000.00	P11388|TOP2A_HUMAN	DB Search
TGHNHYVM	88.95	957.413	8	2	479.715	2	21.2628	6779	HF1TL20220811_YD53_HLA_classI_DR3_DMSO_5ul_charge1_5_Rep1.raw				14000	25600		2	0	0	0	1	1	0			P53621|COPA_HUMAN	DB Search
LPKKSQVL	88.94	911.58	8	1	456.798	2	22.7626	7098	HF1TL20220811_YD53_HLA_classI_DR3_DMSO_5ul_charge1_5_Rep3.raw	68900			366000	431000	579000	4	1	0	0	1	1	1			Q69YH5|CDCA2_HUMAN	DB Search
VTEEPQRLFY	88.94	1280.64	10	-5.8	641.324	2	52.2715	18860	HF1TL20220811_YD53_HLA_classI_DR3_DMSO_5ul_charge1_5_Rep3.raw	144000	311000	572000	218000	312000	264000	6	1	1	1	1	1	1			Q96LC9|BMF_HUMAN	DB Search
AIDHNQMFQY	88.94	1265.55	10	2.8	633.784	2	48.7217	17485	HF1TL20220811_YD53_HLA_classI_DR3_DMSO_5ul_charge1_5_Rep3.raw			107000			84100	2	0	0	1	0	0	1			Q96RQ1|ERGI2_HUMAN	DB Search
RRIYLILEY	88.94	1237.72	9	1.1	413.58	3	59.7136	21792	HF1TL20220811_YD53_HLA_classI_DR3_DMSO_5ul_charge1_5_Rep3.raw			1580000		1910000	2140000	5	0	0	1	0	2	2			Q96GD4|AURKB_HUMAN	DB Search
EFWQLLRDPNTPL	88.94	1627.84	13	1.1	814.926	2	90.9761	34230	HF1TL20220811_YD53_HLA_classI_DR3_DMSO_5ul_charge1_5_Rep1.raw				95000			1	0	0	0	1	0	0			P20062|TCO2_HUMAN	DB Search
MPKVKTIEL	88.93	1057.62	9	0	529.818	2	38.5912	13649	HF1TL20220811_YD53_HLA_classI_DR3_DMSO_5ul_charge1_5_Rep1.raw	261000	284000	376000	489000	503000	1110000	6	1	1	1	1	1	1			Q6P179|ERAP2_HUMAN	DB Search
DLKRHIISV	88.93	1079.65	9	-0.9	540.829	2	30.2648	10109	HF1TL20220811_YD53_HLA_classI_DR3_DMSO_5ul_charge1_5_Rep3.raw	94300	210000	281000	865000	985000	986000	6	1	1	1	1	1	1			P17010|ZFX_HUMAN:Q9Y462|ZN711_HUMAN	DB Search
YSDPDSGHY	88.93	1039.39	9	-1.2	520.701	2	24.8874	7961	HF1TL20220811_YD53_HLA_classI_DR3_DMSO_5ul_charge1_5_Rep3.raw				43300	75200	70600	3	0	0	0	1	1	1			Q8N5H7|SH2D3_HUMAN	DB Search
SADPDNLKY	88.93	1021.47	9	0.9	511.744	2	30.9764	10661	HF1TL20220811_YD53_HLA_classI_DR3_DMSO_5ul_charge1_5_Rep1.raw	110000	182000	115000	167000	385000	388000	6	1	1	1	1	1	1			Q96Q15|SMG1_HUMAN	DB Search
VPKLKTVF	88.93	930.59	8	2	466.303	2	35.8061	12607	HF1TL20220811_YD53_HLA_classI_DR3_DMSO_5ul_charge1_5_Rep1.raw				71100		218000	2	0	0	0	1	0	1			P24752|THIL_HUMAN	DB Search
MATPLLMQ(+0.98)ALPMGAL	88.92	1557.8	15	14.3	779.917	2	110.394	41703	HF1TL20220811_YD53_HLA_classI_DR3_DMSO_5ul_charge1_5_Rep3.raw						92000	1	0	0	0	0	0	1	Deamidation (NQ)	Q8:Deamidation (NQ):1000.00	P04233|HG2A_HUMAN	DB Search
ALKAKKAVL	88.92	940.643	9	0.8	941.651	1	19.5983	6096	HF1TL20220811_YD53_HLA_classI_DR3_DMSO_5ul_charge1_5_Rep1.raw		616000	502000	2110000	2760000	2360000	7	0	1	1	1	2	2			P62750|RL23A_HUMAN	DB Search
TPSEKHML	88.92	941.464	8	1.6	471.74	2	21.2181	6765	HF1TL20220811_YD53_HLA_classI_DR3_DMSO_5ul_charge1_5_Rep1.raw	20600	31600		95500	124000		4	1	1	0	1	1	0			Q7L576|CYFP1_HUMAN:Q96F07|CYFP2_HUMAN	DB Search
ELKIKNQQL	88.92	1112.66	9	1.5	557.336	2	28.2934	9319	HF1TL20220811_YD53_HLA_classI_DR3_DMSO_5ul_charge1_5_Rep3.raw					993000	800000	2	0	0	0	0	1	1			Q8N4C6|NIN_HUMAN	DB Search
EMKLRLDSI	88.91	1103.6	9	3.3	552.81	2	50.1614	18048	HF1TL20220811_YD53_HLA_classI_DR3_DMSO_5ul_charge1_5_Rep3.raw	32800	96200		261000	289000	323000	5	1	1	0	1	1	1			O60264|SMCA5_HUMAN	DB Search
GTERVRYLDRY	88.91	1426.73	11	2.9	476.586	3	26.9249	9061	HF1TL20220811_YD53_HLA_classI_DR3_DMSO_5ul_charge1_5_Rep1.raw		95200		130000	225000	241000	4	0	1	0	1	1	1			P79483|DRB3_HUMAN	DB Search
TTKLHFEAL	88.91	1058.58	9	2.2	530.296	2	38.4037	13402	HF1TL20220811_YD53_HLA_classI_DR3_DMSO_5ul_charge1_5_Rep3.raw				51000		150000	2	0	0	0	1	0	1			Q16854|DGUOK_HUMAN	DB Search
ITEDKTELY	88.91	1110.54	9	1.2	556.28	2	34.5072	11830	HF1TL20220811_YD53_HLA_classI_DR3_DMSO_5ul_charge1_5_Rep3.raw		400000		420000	700000	775000	4	0	1	0	1	1	1			Q63HN8|RN213_HUMAN	DB Search
LFRDKVVAL	88.91	1059.64	9	0.9	530.83	2	43.5448	15648	HF1TL20220811_YD53_HLA_classI_DR3_DMSO_5ul_charge1_5_Rep1.raw				194000	241000	393000	3	0	0	0	1	1	1			Q8N6T3|ARFG1_HUMAN	DB Search
DVDIRKDLY	88.91	1135.59	9	2.9	568.803	2	45.8692	16406	HF1TL20220811_YD53_HLA_classI_DR3_DMSO_5ul_charge1_5_Rep3.raw					165000	193000	2	0	0	0	0	1	1			P60709|ACTB_HUMAN:Q9BYX7|ACTBM_HUMAN:Q6S8J3|POTEE_HUMAN:Q562R1|ACTBL_HUMAN:A5A3E0|POTEF_HUMAN:P0CG39|POTEJ_HUMAN:P63261|ACTG_HUMAN:P0CG38|POTEI_HUMAN	DB Search
ELGIKHSL	88.9	895.513	8	2.2	448.765	2	29.0978	9665	HF1TL20220811_YD53_HLA_classI_DR3_DMSO_5ul_charge1_5_Rep3.raw					98900	73700	2	0	0	0	0	1	1			Q86W92|LIPB1_HUMAN	DB Search
HMFTKEEL	88.9	1033.49	8	2.3	517.754	2	30.8368	10368	HF1TL20220811_YD53_HLA_classI_DR3_DMSO_5ul_charge1_5_Rep3.raw						116000	1	0	0	0	0	0	1			P28066|PSA5_HUMAN	DB Search
QQIQKVVM	88.9	972.543	8	0	487.279	2	31.7171	10706	HF1TL20220811_YD53_HLA_classI_DR3_DMSO_5ul_charge1_5_Rep3.raw				1490000	4700000	4390000	6	0	0	0	2	2	2			P60842|IF4A1_HUMAN	DB Search
VPRAKIHSL	88.9	1019.62	9	1	510.82	2	21.223	6764	HF1TL20220811_YD53_HLA_classI_DR3_DMSO_5ul_charge1_5_Rep1.raw				155000			1	0	0	0	1	0	0			P10176|COX8A_HUMAN	DB Search
ITDSAGHILY	88.9	1088.55	10	0.3	545.283	2	44.2158	15674	HF1TL20220811_YD53_HLA_classI_DR3_DMSO_5ul_charge1_5_Rep3.raw	4130000	10900000	24000000	8970000	10200000	10500000	9	1	2	2	2	1	1			P49755|TMEDA_HUMAN	DB Search
FLKKLGTSL	88.9	1005.62	9	1.7	503.819	2	35.5781	12282	HF1TL20220811_YD53_HLA_classI_DR3_DMSO_5ul_charge1_5_Rep3.raw				95500	132000	289000	3	0	0	0	1	1	1			Q8NEZ4|KMT2C_HUMAN	DB Search
FSDPNFLAH	88.9	1046.48	9	2	524.249	2	54.0546	19543	HF1TL20220811_YD53_HLA_classI_DR3_DMSO_5ul_charge1_5_Rep3.raw	130000	327000	469000		340000	402000	5	1	1	1	0	1	1			P16885|PLCG2_HUMAN	DB Search
YPHDRPTL	88.9	997.498	8	2.6	499.758	2	24.9658	8248	HF1TL20220811_YD53_HLA_classI_DR3_DMSO_5ul_charge1_5_Rep1.raw		66200		224000	338000	312000	4	0	1	0	1	1	1			O14986|PI51B_HUMAN	DB Search
HTN(+0.98)TSHVM(+15.99)QY	88.89	1233.51	10	2	617.763	2	25.3603	8150	HF1TL20220811_YD53_HLA_classI_DR3_DMSO_5ul_charge1_5_Rep3.raw						40800	1	0	0	0	0	0	1	Deamidation (NQ);Oxidation (M)	N3:Deamidation (NQ):41.94	Q99538|LGMN_HUMAN	DB Search
YLRSVFAL	88.89	967.549	8	2.1	484.783	2	65.5715	24115	HF1TL20220811_YD53_HLA_classI_DR3_DMSO_5ul_charge1_5_Rep3.raw	332000	949000	760000	709000	1100000	1720000	6	1	1	1	1	1	1			Q02878|RL6_HUMAN	DB Search
MLKKFRNAM	88.89	1137.62	9	2	380.213	3	23.194	7565	HF1TL20220811_YD53_HLA_classI_DR3_DMSO_5ul_charge1_5_Rep1.raw				54100			1	0	0	0	1	0	0			P35659|DEK_HUMAN	DB Search
DGYLKTSAL	88.88	966.502	9	4.2	484.26	2	47.2083	17082	HF1TL20220811_YD53_HLA_classI_DR3_DMSO_5ul_charge1_5_Rep1.raw		102000		76300	91800	96000	4	0	1	0	1	1	1			P78527|PRKDC_HUMAN	DB Search
ESKKRQWAL	88.88	1144.64	9	1.7	573.326	2	24.4931	7816	HF1TL20220811_YD53_HLA_classI_DR3_DMSO_5ul_charge1_5_Rep3.raw				966000	937000	563000	3	0	0	0	1	1	1			O14965|AURKA_HUMAN	DB Search
RPREKKLGL	88.88	1095.69	9	1.5	548.852	2	19.484	5777	HF1TL20220811_YD53_HLA_classI_DR3_DMSO_5ul_charge1_5_Rep3.raw	27200	68900	108000	195000	163000	190000	6	1	1	1	1	1	1			O60762|DPM1_HUMAN	DB Search
GTDDGKVGLY	88.88	1023.49	10	1.1	512.751	2	34.8782	12213	HF1TL20220811_YD53_HLA_classI_DR3_DMSO_5ul_charge1_5_Rep1.raw				162000	198000		2	0	0	0	1	1	0			Q8TEQ6|GEMI5_HUMAN	DB Search
EQFAYDGKDYLTLNEDLR	88.87	2189.03	18	-0.5	730.686	3	59.9249	21301	HF1TL20220808_YD53_HLA_classI_DR3_CTRL_5ul_charge1_5_Rep2.raw		171000	250000				2	0	1	1	0	0	0			P13747|HLAE_HUMAN	DB Search
EQMLRSLHL	88.87	1125.6	9	-2	563.804	2	46.7843	16766	HF1TL20220811_YD53_HLA_classI_DR3_DMSO_5ul_charge1_5_Rep3.raw				159000	227000	231000	3	0	0	0	1	1	1			O94832|MYO1D_HUMAN	DB Search
ERIMKAQAL	88.87	1058.59	9	1.2	530.303	2	26.5185	8597	HF1TL20220811_YD53_HLA_classI_DR3_DMSO_5ul_charge1_5_Rep3.raw	8760000	5670000	6850000	21100000	23100000	18900000	7	1	1	1	1	2	1			P07900|HS90A_HUMAN:P08238|HS90B_HUMAN:Q58FG1|HS904_HUMAN	DB Search
EGKLRLVEI	88.87	1055.63	9	1	528.825	2	43.2646	15324	HF1TL20220811_YD53_HLA_classI_DR3_DMSO_5ul_charge1_5_Rep3.raw			201000	618000	577000	1230000	4	0	0	1	1	1	1			Q16851|UGPA_HUMAN	DB Search
DMYNRMTSA	88.87	1087.44	9	1.2	544.729	2	35.111	12070	HF1TL20220811_YD53_HLA_classI_DR3_DMSO_5ul_charge1_5_Rep3.raw				226000	310000	266000	3	0	0	0	1	1	1			P62072|TIM10_HUMAN	DB Search
TPHLKLGL	88.87	877.538	8	1.2	439.777	2	38.7395	13551	HF1TL20220811_YD53_HLA_classI_DR3_DMSO_5ul_charge1_5_Rep3.raw				66800	71000	180000	3	0	0	0	1	1	1			A1XBS5|FA92A_HUMAN	DB Search
LVKVKVTF	88.86	932.606	8	3.4	467.312	2	37.95	13410	HF1TL20220811_YD53_HLA_classI_DR3_DMSO_5ul_charge1_5_Rep1.raw				63500	80900		2	0	0	0	1	1	0			Q4LE39|ARI4B_HUMAN	DB Search
YDALDVANKIGII	88.86	1403.77	13	1	702.891	2	88.312	33192	HF1TL20220811_YD53_HLA_classI_DR3_DMSO_5ul_charge1_5_Rep1.raw		68300	274000	152000			3	0	1	1	1	0	0			P62750|RL23A_HUMAN	DB Search
GSDRIKDGY	88.86	1009.48	9	1.2	505.749	2	19.9426	6218	HF1TL20220811_YD53_HLA_classI_DR3_DMSO_5ul_charge1_5_Rep1.raw				65800			1	0	0	0	1	0	0			Q8WUB2|F216A_HUMAN	DB Search
YGFEKPSAI	88.86	1010.51	9	2.9	506.262	2	43.8396	15538	HF1TL20220811_YD53_HLA_classI_DR3_DMSO_5ul_charge1_5_Rep3.raw			510000	450000	471000	541000	4	0	0	1	1	1	1			P38919|IF4A3_HUMAN:P60842|IF4A1_HUMAN:Q14240|IF4A2_HUMAN	DB Search
DLKYKKLF	88.86	1053.62	8	1.8	527.819	2	35.892	12421	HF1TL20220811_YD53_HLA_classI_DR3_DMSO_5ul_charge1_5_Rep3.raw						138000	1	0	0	0	0	0	1			Q8IWV8|UBR2_HUMAN	DB Search
ELKRKLNIL	88.86	1125.72	9	-0.9	563.868	2	30.2648	10110	HF1TL20220811_YD53_HLA_classI_DR3_DMSO_5ul_charge1_5_Rep3.raw				235000	246000	318000	3	0	0	0	1	1	1			Q6NZY4|ZCHC8_HUMAN	DB Search
HAVTKQLL	88.86	908.544	8	1.8	455.28	2	24.2691	7995	HF1TL20220811_YD53_HLA_classI_DR3_DMSO_5ul_charge1_5_Rep1.raw				28200			1	0	0	0	1	0	0			Q9UJ83|HACL1_HUMAN	DB Search
DQMMRAIAM	88.86	1065.48	9	2.5	533.747	2	56.4815	20490	HF1TL20220811_YD53_HLA_classI_DR3_DMSO_5ul_charge1_5_Rep3.raw				201000	202000	207000	3	0	0	0	1	1	1			Q7Z6Z7|HUWE1_HUMAN	DB Search
QNKKRVLL	88.86	997.64	8	1	499.828	2	20.1998	6310	HF1TL20220811_YD53_HLA_classI_DR3_DMSO_5ul_charge1_5_Rep1.raw	649000		1250000	2640000	3590000	2200000	5	1	0	1	1	1	1			P62280|RS11_HUMAN	DB Search
NLKKMNQAL	88.85	1058.59	9	0.5	530.303	2	23.6574	7719	HF1TL20220811_YD53_HLA_classI_DR3_DMSO_5ul_charge1_5_Rep1.raw				339000	1040000	324000	4	0	0	0	1	2	1			Q9NVX0|HAUS2_HUMAN	DB Search
ISTIGIDFKIKTVE	88.85	1562.89	14	-2	521.97	3	62.7779	23005	HF1TL20220811_YD53_HLA_classI_DR3_DMSO_5ul_charge1_5_Rep3.raw				50300	89100	76400	3	0	0	0	1	1	1			P61026|RAB10_HUMAN	DB Search
EMATRAAL	88.85	861.438	8	2.2	431.727	2	28.6524	9486	HF1TL20220811_YD53_HLA_classI_DR3_DMSO_5ul_charge1_5_Rep3.raw	207000	176000	53800	427000	548000	400000	6	1	1	1	1	1	1			P61586|RHOA_HUMAN	DB Search
TGKVHTLL	88.85	867.518	8	3.3	434.768	2	25.0788	8314	HF1TL20220811_YD53_HLA_classI_DR3_DMSO_5ul_charge1_5_Rep1.raw	32800			138000	114000		3	1	0	0	1	1	0			Q15393|SF3B3_HUMAN	DB Search
NTDRNIDKY	88.84	1137.54	9	1.7	380.188	3	20.0114	6269	HF1TL20220811_YD53_HLA_classI_DR3_DMSO_5ul_charge1_5_Rep1.raw	302000	491000		2320000		1730000	6	1	1	0	3	0	1			Q9UK61|TASOR_HUMAN	DB Search
QRKLGFAL	88.84	931.56	8	2	466.788	2	36.2502	12538	HF1TL20220811_YD53_HLA_classI_DR3_DMSO_5ul_charge1_5_Rep3.raw				34700	52600	138000	3	0	0	0	1	1	1			Q8TCB0|IFI44_HUMAN	DB Search
HLKVVQSL	88.84	922.56	8	4.2	462.289	2	29.613	10181	HF1TL20220811_YD53_HLA_classI_DR3_DMSO_5ul_charge1_5_Rep1.raw		76600		162000	193000		3	0	1	0	1	1	0			Q96JP0|FEM1C_HUMAN	DB Search
HMHSRRVM	88.84	1052.51	8	0.6	527.264	2	18.2769	5557	HF1TL20220811_YD53_HLA_classI_DR3_DMSO_5ul_charge1_5_Rep1.raw				73500	17800		2	0	0	0	1	1	0			Q9HC98|NEK6_HUMAN:Q8TDX7|NEK7_HUMAN	DB Search
QLKTKVVHL	88.84	1064.67	9	2.7	533.344	2	23.8083	7786	HF1TL20220811_YD53_HLA_classI_DR3_DMSO_5ul_charge1_5_Rep1.raw				68300			1	0	0	0	1	0	0			Q6ZN18|AEBP2_HUMAN	DB Search
FVRKKSSL	88.84	963.587	8	2.7	482.802	2	18.5458	5668	HF1TL20220811_YD53_HLA_classI_DR3_DMSO_5ul_charge1_5_Rep1.raw				35300			1	0	0	0	1	0	0			Q56NI9|ESCO2_HUMAN	DB Search
MSKLISEM	88.84	937.461	8	1.4	469.739	2	43.0664	15325	HF1TL20220811_YD53_HLA_classI_DR3_DMSO_5ul_charge1_5_Rep3.raw				125000	109000	229000	3	0	0	0	1	1	1			Q16666|IF16_HUMAN:Q8WTT2|NOC3L_HUMAN	DB Search
KTELERAFGYY	88.84	1375.68	11	0.1	688.846	2	49.7948	17874	HF1TL20220811_YD53_HLA_classI_DR3_DMSO_5ul_charge1_5_Rep3.raw			727000			1350000	2	0	0	1	0	0	1			P84103|SRSF3_HUMAN	DB Search
TMKGKETL	88.84	906.484	8	4.3	454.251	2	19.1845	5939	HF1TL20220811_YD53_HLA_classI_DR3_DMSO_5ul_charge1_5_Rep1.raw				27900			1	0	0	0	1	0	0			Q96AY2|EME1_HUMAN	DB Search
LPSLRILYM	88.84	1104.64	9	0	553.326	2	82.3518	30800	HF1TL20220811_YD53_HLA_classI_DR3_DMSO_5ul_charge1_5_Rep1.raw		361000	236000	236000			3	0	1	1	1	0	0			P00403|COX2_HUMAN	DB Search
GFKNKTVL	88.84	905.533	8	1.6	453.775	2	24.5696	7818	HF1TL20220811_YD53_HLA_classI_DR3_DMSO_5ul_charge1_5_Rep3.raw	54600			323000	548000	379000	4	1	0	0	1	1	1			Q9P0J6|RM36_HUMAN	DB Search
TSKQKEML	88.83	963.506	8	2.7	482.762	2	19.8794	6216	HF1TL20220811_YD53_HLA_classI_DR3_DMSO_5ul_charge1_5_Rep1.raw				69600	61200	51500	3	0	0	0	1	1	1			Q92616|GCN1_HUMAN	DB Search
DMKPKHLL	88.83	980.548	8	1.6	491.282	2	25.4449	8203	HF1TL20220811_YD53_HLA_classI_DR3_DMSO_5ul_charge1_5_Rep3.raw				401000		339000	2	0	0	0	1	0	1			Q9BZE4|NOG1_HUMAN	DB Search
QSDPAPLQH	88.83	991.472	9	1.8	496.744	2	22.511	7026	HF1TL20220811_YD53_HLA_classI_DR3_DMSO_5ul_charge1_5_Rep3.raw		47000	55000	140000	148000	91900	5	0	1	1	1	1	1			P29401|TKT_HUMAN	DB Search
TSDLQDKNEY	88.82	1211.53	10	2.2	606.774	2	24.6439	7848	HF1TL20220811_YD53_HLA_classI_DR3_DMSO_5ul_charge1_5_Rep3.raw	241000	296000		883000	1060000	943000	6	1	1	0	2	1	1			Q8NFH4|NUP37_HUMAN	DB Search
YIKKKPLL	88.82	1001.66	8	3.2	501.841	2	21.7075	6954	HF1TL20220811_YD53_HLA_classI_DR3_DMSO_5ul_charge1_5_Rep1.raw							0	0	0	0	0	0	0			Q9UPP1|PHF8_HUMAN	DB Search
PSDPRYHEVHY	88.82	1398.63	11	2.5	467.219	3	22.8642	7401	HF1TL20220811_YD53_HLA_classI_DR3_DMSO_5ul_charge1_5_Rep1.raw				389000	343000	206000	5	0	0	0	2	2	1			Q96P11|NSUN5_HUMAN	DB Search
NLRHKLLEL	88.82	1134.69	9	0.8	568.351	2	34.9893	12066	HF1TL20220811_YD53_HLA_classI_DR3_DMSO_5ul_charge1_5_Rep3.raw		1190000	437000	480000	1220000	1580000	8	0	2	1	1	2	2			Q5JRA6|TGO1_HUMAN	DB Search
FTASAGIQVVGDDLTVTNPK	88.82	2032.05	20	3.1	1017.03	2	70.0531	26047	HF1TL20220811_YD53_HLA_classI_DR3_DMSO_5ul_charge1_5_Rep1.raw		144000		155000	133000		3	0	1	0	1	1	0			P06733|ENOA_HUMAN	DB Search
GSDFYSMHY	88.82	1105.42	9	1.6	553.717	2	51.2478	18450	HF1TL20220811_YD53_HLA_classI_DR3_DMSO_5ul_charge1_5_Rep3.raw	245000	517000	712000		739000	788000	5	1	1	1	0	1	1			Q86W34|AMZ2_HUMAN	DB Search
YTDRALRASY	88.8	1214.6	10	1.9	608.311	2	26.8693	8747	HF1TL20220811_YD53_HLA_classI_DR3_DMSO_5ul_charge1_5_Rep3.raw			112000		281000	319000	3	0	0	1	0	1	1			Q96DF8|ESS2_HUMAN	DB Search
EIKKVFASL	88.8	1033.62	9	1.4	517.817	2	41.3612	14618	HF1TL20220811_YD53_HLA_classI_DR3_DMSO_5ul_charge1_5_Rep3.raw						250000	1	0	0	0	0	0	1			O75083|WDR1_HUMAN	DB Search
EIKERIERV	88.8	1170.67	9	2.4	391.232	3	22.4999	7278	HF1TL20220811_YD53_HLA_classI_DR3_DMSO_5ul_charge1_5_Rep1.raw				345000	636000		3	0	0	0	1	2	0			Q8NFI4|F10A5_HUMAN:P50502|F10A1_HUMAN	DB Search
HLKKLWKAL	88.8	1135.72	9	1.6	379.582	3	28.3987	9586	HF1TL20220811_YD53_HLA_classI_DR3_DMSO_5ul_charge1_5_Rep1.raw				46600	54000	80400	3	0	0	0	1	1	1			Q63HN8|RN213_HUMAN	DB Search
YLHGKHGV	88.79	909.482	8	3.6	455.75	2	18.47	5632	HF1TL20220811_YD53_HLA_classI_DR3_DMSO_5ul_charge1_5_Rep1.raw							0	0	0	0	0	0	0			Q9HCE1|MOV10_HUMAN	DB Search
NSKKKVAL	88.79	886.56	8	3.6	444.289	2	18.5098	5658	HF1TL20220811_YD53_HLA_classI_DR3_DMSO_5ul_charge1_5_Rep1.raw	92700			184000	192000		3	1	0	0	1	1	0			Q9Y2R4|DDX52_HUMAN	DB Search
YKNVKFVL	88.79	1009.6	8	0.4	505.805	2	38.5288	13427	HF1TL20220811_YD53_HLA_classI_DR3_DMSO_5ul_charge1_5_Rep3.raw	329000			995000	1300000	2670000	4	1	0	0	1	1	1			Q9UNL2|SSRG_HUMAN	DB Search
INKKRIAL	88.79	954.634	8	1.1	955.642	1	20.8812	6611	HF1TL20220811_YD53_HLA_classI_DR3_DMSO_5ul_charge1_5_Rep1.raw				1390000	1220000	809000	5	0	0	0	2	2	1			P18124|RL7_HUMAN	DB Search
DMKRLIMVL	88.79	1117.64	9	0.4	559.825	2	70.7483	26254	HF1TL20220811_YD53_HLA_classI_DR3_DMSO_5ul_charge1_5_Rep1.raw		300000		3450000	1960000		3	0	1	0	1	1	0			Q9UGP8|SEC63_HUMAN	DB Search
FDDVVGETVGKTD	88.79	1380.64	13	4	691.33	2	49.0892	17640	HF1TL20220811_YD53_HLA_classI_DR3_DMSO_5ul_charge1_5_Rep3.raw	94300	214000	389000	142000	241000	239000	6	1	1	1	1	1	1			P27816|MAP4_HUMAN	DB Search
VTESPAKFALY	88.79	1224.64	11	1.7	613.328	2	55.4647	20263	HF1TL20220811_YD53_HLA_classI_DR3_DMSO_5ul_charge1_5_Rep1.raw	276000	662000	1070000	618000	646000	762000	6	1	1	1	1	1	1			Q86WH2|RASF3_HUMAN	DB Search
SGKKRTVEM	88.78	1034.55	9	1.6	518.285	2	18.6191	5445	HF1TL20220811_YD53_HLA_classI_DR3_DMSO_5ul_charge1_5_Rep3.raw	57400						1	1	0	0	0	0	0			P19367|HXK1_HUMAN	DB Search
QIGQRTIST	88.78	1002.55	9	0.4	502.28	2	24.319	7743	HF1TL20220811_YD53_HLA_classI_DR3_DMSO_5ul_charge1_5_Rep3.raw	99400			115000			2	1	0	0	1	0	0			P14406|CX7A2_HUMAN:O60397|COX7S_HUMAN	DB Search
YALRKNISV	88.78	1062.62	9	0.5	532.317	2	29.2065	9977	HF1TL20220811_YD53_HLA_classI_DR3_DMSO_5ul_charge1_5_Rep1.raw				187000	264000		2	0	0	0	1	1	0			Q99707|METH_HUMAN	DB Search
RPYAKHWL	88.78	1069.58	8	2.6	535.8	2	24.7855	8173	HF1TL20220811_YD53_HLA_classI_DR3_DMSO_5ul_charge1_5_Rep1.raw		98300		370000			2	0	1	0	1	0	0			P78527|PRKDC_HUMAN	DB Search
EGHTKAVL	88.78	853.466	8	3.4	427.742	2	19.9426	6239	HF1TL20220811_YD53_HLA_classI_DR3_DMSO_5ul_charge1_5_Rep1.raw	12800	28600		81900			3	1	1	0	1	0	0			Q7Z4S6|KI21A_HUMAN	DB Search
TFGKKKGP	88.78	861.507	8	4.4	431.763	2	17.8557	5373	HF1TL20220811_YD53_HLA_classI_DR3_DMSO_5ul_charge1_5_Rep1.raw				9360			1	0	0	0	1	0	0			P62861|RS30_HUMAN	DB Search
EPRAPWIEQEGPEYWDRNT	88.78	2372.08	19	1.2	791.705	3	56.8133	20186	HF1TL20220808_YD53_HLA_classI_DR3_CTRL_5ul_charge1_5_Rep3.raw			82900				1	0	0	1	0	0	0			P01889|HLAB_HUMAN	DB Search
ELKIRRVL	88.77	1025.67	8	0.8	513.843	2	30.0859	10030	HF1TL20220811_YD53_HLA_classI_DR3_DMSO_5ul_charge1_5_Rep3.raw				675000	763000	845000	3	0	0	0	1	1	1			Q14141|SEPT6_HUMAN	DB Search
EIIRKYVL	88.77	1032.63	8	1.7	517.325	2	43.0733	15236	HF1TL20220811_YD53_HLA_classI_DR3_DMSO_5ul_charge1_5_Rep3.raw		522000	2060000	4550000	8710000	11500000	9	0	1	1	2	3	2			O60645|EXOC3_HUMAN	DB Search
ELLRKYVL	88.77	1032.63	8	1.7	517.325	2	43.0733	15236	HF1TL20220811_YD53_HLA_classI_DR3_DMSO_5ul_charge1_5_Rep3.raw		522000	2060000	4550000	8710000	11500000	9	0	1	1	2	3	2			Q06546|GABPA_HUMAN	DB Search
EAHLKTIL	88.77	923.544	8	1.8	462.78	2	31.5957	10891	HF1TL20220811_YD53_HLA_classI_DR3_DMSO_5ul_charge1_5_Rep1.raw	86700	203000		427000	898000	1010000	6	1	1	0	1	2	1			Q9Y315|DEOC_HUMAN	DB Search
QAKVRKLEL	88.76	1083.68	9	2.8	542.847	2	23.12	7503	HF1TL20220811_YD53_HLA_classI_DR3_DMSO_5ul_charge1_5_Rep1.raw				552000	581000		2	0	0	0	1	1	0			P12270|TPR_HUMAN	DB Search
HGKVKSVEL	88.76	995.576	9	-0.1	498.795	2	20.5777	6239	HF1TL20220811_YD53_HLA_classI_DR3_DMSO_5ul_charge1_5_Rep3.raw						150000	1	0	0	0	0	0	1			Q9Y4F3|MARF1_HUMAN	DB Search
EVTINQSLLAPLR	88.76	1452.83	13	2.8	727.424	2	71.6966	26491	HF1TL20220811_YD53_HLA_classI_DR3_DMSO_5ul_charge1_5_Rep3.raw	58300	142000				48200	3	1	1	0	0	0	1			P08729|K2C7_HUMAN	DB Search
VAPEEHPVLLTEAPLNPK	88.76	1953.06	18	0.9	652.027	3	50.9812	18375	HF1TL20220811_YD53_HLA_classI_DR3_DMSO_5ul_charge1_5_Rep3.raw	227000	551000				231000	3	1	1	0	0	0	1			P60709|ACTB_HUMAN:P63261|ACTG_HUMAN	DB Search
VQKRKQLEL	88.76	1140.7	9	-0.9	381.24	3	20.9298	6637	HF1TL20220811_YD53_HLA_classI_DR3_DMSO_5ul_charge1_5_Rep1.raw				74500		50400	2	0	0	0	1	0	1			Q15233|NONO_HUMAN	DB Search
FMKPGKVV	88.76	904.52	8	2	453.268	2	26.6007	8872	HF1TL20220811_YD53_HLA_classI_DR3_DMSO_5ul_charge1_5_Rep1.raw				78000			1	0	0	0	1	0	0			P61353|RL27_HUMAN	DB Search
HVRTKLDEL	88.76	1109.62	9	1.4	555.818	2	24.8614	8199	HF1TL20220811_YD53_HLA_classI_DR3_DMSO_5ul_charge1_5_Rep1.raw				54300	56100		2	0	0	0	1	1	0			P80303|NUCB2_HUMAN:Q02818|NUCB1_HUMAN	DB Search
FPLLKKRKL	88.76	1141.77	9	1.4	381.598	3	25.1785	8381	HF1TL20220811_YD53_HLA_classI_DR3_DMSO_5ul_charge1_5_Rep1.raw				63400	61300	64000	3	0	0	0	1	1	1			Q9H2P0|ADNP_HUMAN	DB Search
DLRSHSSF	88.75	947.446	8	2.1	474.731	2	25.405	8155	HF1TL20220811_YD53_HLA_classI_DR3_DMSO_5ul_charge1_5_Rep3.raw	24900	36100		169000	279000	267000	5	1	1	0	1	1	1			Q6NUQ4|TM214_HUMAN	DB Search
QGHLRSLVL	88.75	1021.6	9	2	511.81	2	34.8987	12001	HF1TL20220811_YD53_HLA_classI_DR3_DMSO_5ul_charge1_5_Rep3.raw		45400		52100		134000	3	0	1	0	1	0	1			Q86YC3|LRC33_HUMAN	DB Search
MVRMKSMF	88.75	1028.5	8	1.8	515.257	2	36.1721	12506	HF1TL20220811_YD53_HLA_classI_DR3_DMSO_5ul_charge1_5_Rep3.raw					67600	147000	2	0	0	0	0	1	1			Q9UM00|TMCO1_HUMAN	DB Search
ETDIVVDHY	88.75	1089.5	9	1.3	545.757	2	43.3179	15546	HF1TL20220811_YD53_HLA_classI_DR3_DMSO_5ul_charge1_5_Rep1.raw		51000		78700		161000	3	0	1	0	1	0	1			Q12931|TRAP1_HUMAN	DB Search
SIKKLITSM(+15.99)	88.75	1035.6	9	1.4	518.808	2	37.5095	13020	HF1TL20220811_YD53_HLA_classI_DR3_DMSO_5ul_charge1_5_Rep3.raw				64300	94500	451000	3	0	0	0	1	1	1	Oxidation (M)	M9:Oxidation (M):1000.00	Q9Y490|TLN1_HUMAN	DB Search
FTDVIGHY	88.75	950.45	8	4.7	476.234	2	47.8814	17190	HF1TL20220811_YD53_HLA_classI_DR3_DMSO_5ul_charge1_5_Rep3.raw		81900	50200			65000	3	0	1	1	0	0	1			Q969V5|MUL1_HUMAN	DB Search
FVRKKVITI	88.75	1102.72	9	1.3	552.369	2	26.7073	8681	HF1TL20220811_YD53_HLA_classI_DR3_DMSO_5ul_charge1_5_Rep3.raw	374000	320000		908000	930000	1020000	5	1	1	0	1	1	1			P41218|MNDA_HUMAN	DB Search
PPKPKDTL	88.75	894.518	8	0.6	448.266	2	20.1488	6036	HF1TL20220811_YD53_HLA_classI_DR3_DMSO_5ul_charge1_5_Rep3.raw	250000	486000		948000	885000	1000000	6	1	1	0	1	2	1			P01859|IGHG2_HUMAN:P01861|IGHG4_HUMAN:P01857|IGHG1_HUMAN:P01860|IGHG3_HUMAN	DB Search
MAFLKTAL	88.75	893.505	8	-0.8	447.759	2	59.4551	21875	HF1TL20220811_YD53_HLA_classI_DR3_DMSO_5ul_charge1_5_Rep1.raw			26000		84100	110000	3	0	0	1	0	1	1			Q9NRN9|METL5_HUMAN	DB Search
KTETEPVFWYY	88.75	1461.68	11	1	731.849	2	74.1334	27554	HF1TL20220811_YD53_HLA_classI_DR3_DMSO_5ul_charge1_5_Rep1.raw		621000	1150000	693000		833000	4	0	1	1	1	0	1			Q8TEQ0|SNX29_HUMAN	DB Search
IPLKEKPVL	88.74	1035.67	9	-0.4	518.842	2	32.7339	11123	HF1TL20220811_YD53_HLA_classI_DR3_DMSO_5ul_charge1_5_Rep3.raw					239000	217000	2	0	0	0	0	1	1			Q13112|CAF1B_HUMAN	DB Search
NIKEKLFSL	88.74	1090.64	9	2.5	546.328	2	49.8976	18104	HF1TL20220811_YD53_HLA_classI_DR3_DMSO_5ul_charge1_5_Rep1.raw		763000		957000	847000	1040000	4	0	1	0	1	1	1			Q99551|MTEF1_HUMAN	DB Search
ATPKVKNQL	88.74	997.592	9	2.3	499.804	2	20.2578	6393	HF1TL20220811_YD53_HLA_classI_DR3_DMSO_5ul_charge1_5_Rep1.raw	31000	60400		149000			3	1	1	0	1	0	0			Q9Y2Q3|GSTK1_HUMAN	DB Search
DMKKKTLQL	88.74	1103.64	9	2.5	552.827	2	24.3666	8008	HF1TL20220811_YD53_HLA_classI_DR3_DMSO_5ul_charge1_5_Rep1.raw	193000	348000		1380000	1500000	1160000	7	1	1	0	2	2	1			Q8NF50|DOCK8_HUMAN	DB Search
TNKSRGFAF	88.74	1026.52	9	2.1	514.271	2	27.8323	9424	HF1TL20220811_YD53_HLA_classI_DR3_DMSO_5ul_charge1_5_Rep1.raw	63700			279000			2	1	0	0	1	0	0			P38159|RBMX_HUMAN:O75526|RMXL2_HUMAN:Q8N7X1|RMXL3_HUMAN:Q96E39|RMXL1_HUMAN	DB Search
EGLPKPLTL	88.73	966.575	9	1.8	484.296	2	59.7503	21973	HF1TL20220811_YD53_HLA_classI_DR3_DMSO_5ul_charge1_5_Rep1.raw			110000	82800	119000	151000	4	0	0	1	1	1	1			P04439|HLAA_HUMAN:P01889|HLAB_HUMAN	DB Search
RPLLKAITA	88.73	981.634	9	2.6	491.825	2	32.0775	10841	HF1TL20220811_YD53_HLA_classI_DR3_DMSO_5ul_charge1_5_Rep3.raw		68400	60900	82700	168000	170000	5	0	1	1	1	1	1			Q96GQ7|DDX27_HUMAN	DB Search
LPHLHFGL	88.73	932.523	8	2.7	467.27	2	55.4605	20094	HF1TL20220811_YD53_HLA_classI_DR3_DMSO_5ul_charge1_5_Rep3.raw						42700	1	0	0	0	0	0	1			Q15046|SYK_HUMAN	DB Search
EQRTKYRSL	88.73	1179.64	9	1.6	394.22	3	18.955	5846	HF1TL20220811_YD53_HLA_classI_DR3_DMSO_5ul_charge1_5_Rep1.raw				43400			1	0	0	0	1	0	0			Q01850|CDR2_HUMAN	DB Search
IRSSYIRVL	88.72	1105.66	9	1.3	553.838	2	38.0139	13210	HF1TL20220811_YD53_HLA_classI_DR3_DMSO_5ul_charge1_5_Rep3.raw				527000	695000	1660000	3	0	0	0	1	1	1			P33992|MCM5_HUMAN	DB Search
ILMKRNHL	88.72	1023.6	8	2.2	512.809	2	22.287	6895	HF1TL20220811_YD53_HLA_classI_DR3_DMSO_5ul_charge1_5_Rep3.raw	101000		249000	462000	549000	283000	5	1	0	1	1	1	1			Q13588|GRAP_HUMAN:Q8TC17|GRAPL_HUMAN	DB Search
DLLKKMVL	88.72	958.588	8	3.5	480.303	2	53.6318	19433	HF1TL20220811_YD53_HLA_classI_DR3_DMSO_5ul_charge1_5_Rep3.raw				52200	58200	73100	3	0	0	0	1	1	1			Q8IX21|SLF2_HUMAN	DB Search
HTN(+0.98)TSHVMQY	88.72	1217.51	10	2.1	609.765	2	25.3122	8121	HF1TL20220811_YD53_HLA_classI_DR3_DMSO_5ul_charge1_5_Rep3.raw	135000	167000	213000	685000	820000	591000	6	1	1	1	1	1	1	Deamidation (NQ)	N3:Deamidation (NQ):104.62	Q99538|LGMN_HUMAN	DB Search
TLREKSQQL	88.71	1101.61	9	0.6	551.815	2	20.0824	6290	HF1TL20220811_YD53_HLA_classI_DR3_DMSO_5ul_charge1_5_Rep1.raw					170000	120000	2	0	0	0	0	1	1			Q15276|RABE1_HUMAN	DB Search
AAKIRVSV	88.71	842.534	8	3.4	422.276	2	24.9641	8270	HF1TL20220811_YD53_HLA_classI_DR3_DMSO_5ul_charge1_5_Rep1.raw				75400	102000		2	0	0	0	1	1	0			Q13888|TF2H2_HUMAN:Q6P1K8|T2H2L_HUMAN	DB Search
LTDRLASLY	88.71	1050.57	9	0.7	526.293	2	54.1074	19585	HF1TL20220811_YD53_HLA_classI_DR3_DMSO_5ul_charge1_5_Rep3.raw	239000				537000	649000	3	1	0	0	0	1	1			Q5W0V3|F16B1_HUMAN	DB Search
RPHGRTVRL	88.71	1090.65	9	1.5	546.332	2	18.8027	5749	HF1TL20220811_YD53_HLA_classI_DR3_DMSO_5ul_charge1_5_Rep1.raw				144000	65900		2	0	0	0	1	1	0			Q9H9Y2|RPF1_HUMAN	DB Search
NLKSRNVEI	88.71	1071.6	9	0.8	536.81	2	24.9253	7956	HF1TL20220811_YD53_HLA_classI_DR3_DMSO_5ul_charge1_5_Rep3.raw				2510000		3410000	2	0	0	0	1	0	1			Q9NRX1|PNO1_HUMAN	DB Search
IVDHIHFQY	88.71	1170.58	9	-0.4	391.201	3	43.1913	15500	HF1TL20220811_YD53_HLA_classI_DR3_DMSO_5ul_charge1_5_Rep1.raw				149000	151000		2	0	0	0	1	1	0			Q9BVK2|ALG8_HUMAN	DB Search
EARPRPLSL	88.71	1037.6	9	1	519.807	2	30.0859	10028	HF1TL20220811_YD53_HLA_classI_DR3_DMSO_5ul_charge1_5_Rep3.raw	597000	1230000	1530000	4140000		6620000	5	1	1	1	1	0	1			Q5VV67|PPRC1_HUMAN	DB Search
DDNTYSRELFEEMRWT	88.71	2090.9	16	0.5	697.974	3	81.9096	30502	HF1TL20220811_YD53_HLA_classI_DR3_DMSO_5ul_charge1_5_Rep3.raw		63800	76800	71100		95900	4	0	1	1	1	0	1			O94766|B3GA3_HUMAN	DB Search
DLRTKGFSL	88.7	1035.57	9	1.2	518.794	2	44.5148	15801	HF1TL20220811_YD53_HLA_classI_DR3_DMSO_5ul_charge1_5_Rep3.raw		2150000	2830000			5900000	3	0	1	1	0	0	1			P07384|CAN1_HUMAN	DB Search
IANYRPTL	88.7	946.524	8	1.8	474.27	2	37.5777	13098	HF1TL20220811_YD53_HLA_classI_DR3_DMSO_5ul_charge1_5_Rep3.raw	17600	36800		26000	30100	59400	5	1	1	0	1	1	1			Q01082|SPTB2_HUMAN	DB Search
ELKFKTGL	88.7	934.549	8	2.5	468.283	2	36.6404	12800	HF1TL20220811_YD53_HLA_classI_DR3_DMSO_5ul_charge1_5_Rep3.raw	309000	749000		1550000	1730000	3860000	6	1	1	0	1	1	2			P42226|STAT6_HUMAN	DB Search
DLLQKHTL	88.69	966.55	8	0.8	484.283	2	33.3803	11378	HF1TL20220811_YD53_HLA_classI_DR3_DMSO_5ul_charge1_5_Rep3.raw						833000	1	0	0	0	0	0	1			Q01082|SPTB2_HUMAN	DB Search
TLKKLAESL	88.68	1001.61	9	0	501.813	2	34.8546	11972	HF1TL20220811_YD53_HLA_classI_DR3_DMSO_5ul_charge1_5_Rep3.raw					103000	152000	2	0	0	0	0	1	1			P54132|BLM_HUMAN	DB Search
APVKKLVVKGGKKKKQVLKFTLD	88.68	2551.63	23	2.8	511.335	5	24.8983	8234	HF1TL20220811_YD53_HLA_classI_DR3_DMSO_5ul_charge1_5_Rep1.raw		350000		1230000			4	0	1	0	3	0	0			P35268|RL22_HUMAN	DB Search
ALLERGYSL	88.67	1020.56	9	2.7	511.289	2	50.9784	18340	HF1TL20220811_YD53_HLA_classI_DR3_DMSO_5ul_charge1_5_Rep3.raw					349000	390000	2	0	0	0	0	1	1			P34897|GLYM_HUMAN	DB Search
ELITKTKM	88.67	962.547	8	0.4	482.281	2	24.4361	8070	HF1TL20220811_YD53_HLA_classI_DR3_DMSO_5ul_charge1_5_Rep1.raw				31700			1	0	0	0	1	0	0			Q5VZ89|DEN4C_HUMAN	DB Search
EQYRKMVM	88.67	1083.52	8	3.3	542.769	2	25.2539	8370	HF1TL20220811_YD53_HLA_classI_DR3_DMSO_5ul_charge1_5_Rep1.raw				89000	103000		2	0	0	0	1	1	0			O75533|SF3B1_HUMAN	DB Search
RMATPLLMQALPMGALP	88.67	1809.97	17	-0.6	905.99	2	96.6996	36392	HF1TL20220811_YD53_HLA_classI_DR3_DMSO_5ul_charge1_5_Rep1.raw		2720000	2290000	2930000			4	0	2	1	1	0	0			P04233|HG2A_HUMAN	DB Search
M(+15.99)ATPLLMQALPMGALP	88.66	1669.86	16	1.7	835.942	2	101.195	37596	HF1TL20220808_YD53_HLA_classI_DR3_CTRL_5ul_charge1_5_Rep3.raw	3650000	13700000	11900000	202000			8	3	3	1	1	0	0	Oxidation (M)	M1:Oxidation (M):29.67	P04233|HG2A_HUMAN	DB Search
ATDSYKVTHY	88.66	1183.55	10	1.7	592.784	2	23.9048	7581	HF1TL20220811_YD53_HLA_classI_DR3_DMSO_5ul_charge1_5_Rep3.raw				109000	185000	166000	3	0	0	0	1	1	1			P43490|NAMPT_HUMAN	DB Search
AGSSEPVTGLDAK	88.66	1230.61	13	2.6	616.313	2	28.5941	9429	HF1TL20220811_YD53_HLA_classI_DR3_DMSO_5ul_charge1_5_Rep3.raw	2770000	3680000	6050000		3890000	1700000	9	2	2	2	0	2	1			rsB|iRT-pepB|iRT-pepB	DB Search
ISDRLIGIY	88.66	1048.59	9	2.8	525.305	2	60.9318	22213	HF1TL20220811_YD53_HLA_classI_DR3_DMSO_5ul_charge1_5_Rep3.raw			1080000	454000		707000	3	0	0	1	1	0	1			Q9NTJ3|SMC4_HUMAN	DB Search
ILRLKNQL	88.65	996.644	8	-1.2	499.329	2	31.8109	10722	HF1TL20220811_YD53_HLA_classI_DR3_DMSO_5ul_charge1_5_Rep3.raw		358000		188000	728000	909000	4	0	1	0	1	1	1			Q86UV5|UBP48_HUMAN	DB Search
QIYKKYAL	88.65	1025.59	8	2.7	513.804	2	28.0631	9513	HF1TL20220811_YD53_HLA_classI_DR3_DMSO_5ul_charge1_5_Rep1.raw							0	0	0	0	0	0	0			Q9NTI5|PDS5B_HUMAN	DB Search
WIKEKIYVL	88.64	1190.71	9	2.6	596.362	2	52.2964	18815	HF1TL20220811_YD53_HLA_classI_DR3_DMSO_5ul_charge1_5_Rep3.raw	1470000	3080000	6300000	6010000	7110000	9630000	7	1	1	1	1	1	2			P84090|ERH_HUMAN	DB Search
QPILRHLL	88.64	988.618	8	2.4	495.318	2	40.236	14145	HF1TL20220811_YD53_HLA_classI_DR3_DMSO_5ul_charge1_5_Rep3.raw	55500	182000	158000	78000	56000	158000	6	1	1	1	1	1	1			Q14807|KIF22_HUMAN	DB Search
DLKSRNVVI	88.64	1042.61	9	3.3	522.316	2	31.8551	11012	HF1TL20220811_YD53_HLA_classI_DR3_DMSO_5ul_charge1_5_Rep1.raw				252000	510000		2	0	0	0	1	1	0			Q9NYL2|M3K20_HUMAN	DB Search
TLRLKVEEL	88.64	1099.66	9	0.5	550.838	2	42.728	15084	HF1TL20220811_YD53_HLA_classI_DR3_DMSO_5ul_charge1_5_Rep3.raw				1150000	1220000	2760000	3	0	0	0	1	1	1			Q9Y6D9|MD1L1_HUMAN	DB Search
ELREKSEKFAF	88.64	1382.72	11	2.6	461.915	3	30.8298	10342	HF1TL20220811_YD53_HLA_classI_DR3_DMSO_5ul_charge1_5_Rep3.raw				69000		111000	2	0	0	0	1	0	1			P14625|ENPL_HUMAN	DB Search
YVKKTSLL	88.63	950.58	8	0.8	476.298	2	26.0757	8475	HF1TL20220811_YD53_HLA_classI_DR3_DMSO_5ul_charge1_5_Rep3.raw						183000	1	0	0	0	0	0	1			Q7Z403|TMC6_HUMAN	DB Search
NPQERTLTL	88.63	1070.57	9	2.2	536.294	2	36.5107	12623	HF1TL20220811_YD53_HLA_classI_DR3_DMSO_5ul_charge1_5_Rep3.raw		724000	953000	589000	701000	1360000	5	0	1	1	1	1	1			P08238|HS90B_HUMAN	DB Search
QRKERLYPL	88.62	1201.69	9	1.8	601.855	2	26.7144	8682	HF1TL20220811_YD53_HLA_classI_DR3_DMSO_5ul_charge1_5_Rep3.raw	1770000		1090000	6420000	7240000	6900000	8	1	0	1	2	2	2			P42766|RL35_HUMAN	DB Search
LSDFGLERY	88.62	1098.53	9	2.1	550.276	2	56.8056	20656	HF1TL20220811_YD53_HLA_classI_DR3_DMSO_5ul_charge1_5_Rep3.raw		121000	176000		105000	125000	4	0	1	1	0	1	1			Q8IX90|SKA3_HUMAN	DB Search
LNTILPDARDPAFK	88.62	1569.85	14	2.1	524.292	3	50.3697	18106	HF1TL20220811_YD53_HLA_classI_DR3_DMSO_5ul_charge1_5_Rep3.raw	151000	494000	1010000	245000		345000	7	1	2	2	1	0	1			P11279|LAMP1_HUMAN	DB Search
MFHIRAVI	88.61	985.553	8	0	493.784	2	50.0867	18191	HF1TL20220811_YD53_HLA_classI_DR3_DMSO_5ul_charge1_5_Rep1.raw	105000	216000	208000	596000			4	1	1	1	1	0	0			P20036|DPA1_HUMAN	DB Search
IIKRQPVSL	88.61	1052.67	9	2.9	527.344	2	27.0605	9123	HF1TL20220811_YD53_HLA_classI_DR3_DMSO_5ul_charge1_5_Rep1.raw				76600			1	0	0	0	1	0	0			Q9Y2K7|KDM2A_HUMAN	DB Search
WAQVKKSL	88.61	958.56	8	5	480.29	2	25.3122	8128	HF1TL20220811_YD53_HLA_classI_DR3_DMSO_5ul_charge1_5_Rep3.raw				66600		52000	2	0	0	0	1	0	1			O60861|GAS7_HUMAN	DB Search
DMITRRSL	88.61	990.528	8	0.9	496.272	2	30.1443	10081	HF1TL20220811_YD53_HLA_classI_DR3_DMSO_5ul_charge1_5_Rep3.raw				1640000	1920000	1780000	3	0	0	0	1	1	1			P11940|PABP1_HUMAN:Q13310|PABP4_HUMAN	DB Search
KTEDPDLPAFY	88.6	1294.61	11	2.9	648.313	2	61.2925	22400	HF1TL20220811_YD53_HLA_classI_DR3_DMSO_5ul_charge1_5_Rep3.raw	342000	821000	1280000		736000	816000	5	1	1	1	0	1	1			Q6P2Q9|PRP8_HUMAN	DB Search
ASKLRAVL	88.6	856.549	8	2.4	429.283	2	27.4513	9015	HF1TL20220811_YD53_HLA_classI_DR3_DMSO_5ul_charge1_5_Rep3.raw					27400	30600	2	0	0	0	0	1	1			Q8N884|CGAS_HUMAN	DB Search
MATPLLMQALPM(+15.99)GALP	88.6	1669.86	16	2.2	835.939	2	106.929	40550	HF1TL20220811_YD53_HLA_classI_DR3_DMSO_5ul_charge1_5_Rep1.raw		2290000	4270000	573000	938000	1150000	6	0	1	2	1	1	1	Oxidation (M)	M12:Oxidation (M):52.68	P04233|HG2A_HUMAN	DB Search
MLRNKLVRL	88.6	1141.71	9	0.7	381.578	3	30.0859	10051	HF1TL20220811_YD53_HLA_classI_DR3_DMSO_5ul_charge1_5_Rep3.raw					80400	79300	2	0	0	0	0	1	1			Q9NPQ8|RIC8A_HUMAN	DB Search
FGKEKFEV	88.6	982.512	8	-0.5	492.263	2	31.5167	10587	HF1TL20220811_YD53_HLA_classI_DR3_DMSO_5ul_charge1_5_Rep3.raw	180000	309000		831000		1420000	4	1	1	0	1	0	1			P33316|DUT_HUMAN	DB Search
FGKSKHLL	88.6	928.549	8	0.4	465.284	2	20.5125	5899	HF1TL20220808_YD53_HLA_classI_DR3_CTRL_5ul_charge1_5_Rep1.raw	25500	51000		126000			3	1	1	0	1	0	0			Q14592|ZN460_HUMAN	DB Search
NGKMKFVI	88.59	935.526	8	-0.3	468.77	2	34.3204	12007	HF1TL20220811_YD53_HLA_classI_DR3_DMSO_5ul_charge1_5_Rep1.raw				246000	362000		2	0	0	0	1	1	0			Q15738|NSDHL_HUMAN	DB Search
FLREYFERL	88.59	1271.67	9	-0.2	424.896	3	62.1524	22901	HF1TL20220811_YD53_HLA_classI_DR3_DMSO_5ul_charge1_5_Rep1.raw		440000	60400	191000	275000	292000	5	0	1	1	1	1	1			P10644|KAP0_HUMAN	DB Search
NIHRHVIL	88.59	1000.59	8	3.5	501.306	2	23.7566	7523	HF1TL20220811_YD53_HLA_classI_DR3_DMSO_5ul_charge1_5_Rep3.raw						90800	1	0	0	0	0	0	1			Q9BQ70|TCF25_HUMAN	DB Search
ALKLRVAVL	88.59	981.67	9	3	491.844	2	46.8311	16718	HF1TL20220811_YD53_HLA_classI_DR3_DMSO_5ul_charge1_5_Rep3.raw		131000				326000	2	0	1	0	0	0	1			Q7L2K0|TEDC2_HUMAN	DB Search
QSDYFRALY	88.59	1161.55	9	1.2	581.781	2	61.3547	22620	HF1TL20220811_YD53_HLA_classI_DR3_DMSO_5ul_charge1_5_Rep1.raw		124000	204000	130000	137000		4	0	1	1	1	1	0			Q9P2K6|KLH42_HUMAN	DB Search
TPISRLVAL	88.58	968.602	9	1.8	485.309	2	60.8582	22189	HF1TL20220811_YD53_HLA_classI_DR3_DMSO_5ul_charge1_5_Rep3.raw	653000	1500000	1290000	741000	860000	1220000	6	1	1	1	1	1	1			Q9H765|ASB8_HUMAN	DB Search
TFIIDPAAVIR	88.58	1214.7	11	2.6	608.36	2	79.6614	29575	HF1TL20220811_YD53_HLA_classI_DR3_DMSO_5ul_charge1_5_Rep3.raw	1080000	2470000	3900000	1510000		3250000	5	1	1	1	1	0	1			rsK|iRT-pepK|iRT-pepK	DB Search
DSYSSSRSDLY	88.58	1278.54	11	4.2	640.278	2	35.8406	12595	HF1TL20220811_YD53_HLA_classI_DR3_DMSO_5ul_charge1_5_Rep1.raw	137000	231000	417000	259000			4	1	1	1	1	0	0			P38159|RBMX_HUMAN:Q96E39|RMXL1_HUMAN	DB Search
EFKNKAFAL	88.58	1066.58	9	0.9	534.298	2	37.5789	13066	HF1TL20220811_YD53_HLA_classI_DR3_DMSO_5ul_charge1_5_Rep3.raw						548000	1	0	0	0	0	0	1			Q9H2U2|IPYR2_HUMAN	DB Search
ATEYKNEEY	88.57	1145.49	9	0.6	1146.5	1	23.5839	7450	HF1TL20220811_YD53_HLA_classI_DR3_DMSO_5ul_charge1_5_Rep3.raw	161000		561000	880000	777000	714000	8	1	0	1	2	2	2			Q96MU7|YTDC1_HUMAN	DB Search
DIKVLQSAL	88.57	985.581	9	1.1	493.798	2	64.663	23748	HF1TL20220811_YD53_HLA_classI_DR3_DMSO_5ul_charge1_5_Rep3.raw		238000		142000	145000	197000	4	0	1	0	1	1	1			Q12905|ILF2_HUMAN	DB Search
REIVRDIKEKL	88.57	1397.84	11	1.9	699.926	2	27.0699	9115	HF1TL20220811_YD53_HLA_classI_DR3_DMSO_5ul_charge1_5_Rep1.raw	649000	963000		1230000	1270000	1110000	9	2	1	0	2	2	2			P60709|ACTB_HUMAN:P63267|ACTH_HUMAN:Q6S8J3|POTEE_HUMAN:P68133|ACTS_HUMAN:P62736|ACTA_HUMAN:A5A3E0|POTEF_HUMAN:P0CG39|POTEJ_HUMAN:P63261|ACTG_HUMAN:P0CG38|POTEI_HUMAN:P68032|ACTC_HUMAN	DB Search
NPMRRIHSL	88.57	1122.61	9	2.6	375.211	3	23.2591	7563	HF1TL20220811_YD53_HLA_classI_DR3_DMSO_5ul_charge1_5_Rep1.raw				181000			1	0	0	0	1	0	0			P30304|MPIP1_HUMAN	DB Search
SPKIKSLAI	88.57	955.607	9	0.5	478.811	2	31.4189	10864	HF1TL20220811_YD53_HLA_classI_DR3_DMSO_5ul_charge1_5_Rep1.raw				156000			1	0	0	0	1	0	0			Q13535|ATR_HUMAN	DB Search
WM(+15.99)HKVPASL	88.57	1083.55	9	1.1	542.785	2	35.4495	12199	HF1TL20220811_YD53_HLA_classI_DR3_DMSO_5ul_charge1_5_Rep3.raw					168000	537000	2	0	0	0	0	1	1	Oxidation (M)	M2:Oxidation (M):1000.00	P11912|CD79A_HUMAN	DB Search
ILKEHITQL	88.57	1093.65	9	0.7	547.832	2	34.0186	11665	HF1TL20220811_YD53_HLA_classI_DR3_DMSO_5ul_charge1_5_Rep3.raw						164000	1	0	0	0	0	0	1			Q8IWJ2|GCC2_HUMAN	DB Search
TSDVDLDKY	88.57	1054.48	9	2.6	528.25	2	37.1362	12922	HF1TL20220811_YD53_HLA_classI_DR3_DMSO_5ul_charge1_5_Rep3.raw		142000		89900	95000	187000	4	0	1	0	1	1	1			Q6PJ21|SPSB3_HUMAN	DB Search
FQKWAAVVVPSGQ(+0.98)E	88.57	1545.78	14	2.2	773.9	2	60.9022	22394	HF1TL20220811_YD53_HLA_classI_DR3_DMSO_5ul_charge1_5_Rep1.raw				767000	931000	906000	3	0	0	0	1	1	1	Deamidation (NQ)	Q13:Deamidation (NQ):71.87	P10321|HLAC_HUMAN	DB Search
LSKVWRDQHFVKIQVK	88.57	2010.15	16	1.2	503.546	4	33.7524	11550	HF1TL20220811_YD53_HLA_classI_DR3_DMSO_5ul_charge1_5_Rep3.raw			736000	472000			2	0	0	1	1	0	0			P02786|TFR1_HUMAN	DB Search
ISTIGVDFKIRTIELD	88.56	1819.01	16	-1.1	607.345	3	67.8952	24529	HF1TL20220808_YD53_HLA_classI_DR3_CTRL_5ul_charge1_5_Rep3.raw		186000	580000			802000	3	0	1	1	0	0	1			Q9H0U4|RAB1B_HUMAN:P62820|RAB1A_HUMAN	DB Search
EAQAKKHAL	88.56	994.556	9	0.7	498.286	2	18.0297	5222	HF1TL20220811_YD53_HLA_classI_DR3_DMSO_5ul_charge1_5_Rep3.raw						18700	1	0	0	0	0	0	1			P40426|PBX3_HUMAN:P40425|PBX2_HUMAN	DB Search
QTDLHEHPLY	88.55	1251.59	10	0.4	626.802	2	30.1997	10113	HF1TL20220811_YD53_HLA_classI_DR3_DMSO_5ul_charge1_5_Rep3.raw					71300	111000	2	0	0	0	0	1	1			Q96P11|NSUN5_HUMAN:Q63ZY6|NSN5C_HUMAN	DB Search
LLDTPVKTQY	88.55	1176.64	10	4.7	589.33	2	45.3189	16349	HF1TL20220811_YD53_HLA_classI_DR3_DMSO_5ul_charge1_5_Rep1.raw				115000	128000	128000	3	0	0	0	1	1	1			Q6N021|TET2_HUMAN	DB Search
ALLKKHEAL	88.54	1021.63	9	2.8	511.823	2	22.4702	7008	HF1TL20220811_YD53_HLA_classI_DR3_DMSO_5ul_charge1_5_Rep3.raw				57500	65000	43500	3	0	0	0	1	1	1			Q13813|SPTN1_HUMAN	DB Search
DMKQQHVIET	88.54	1227.59	10	1.9	614.804	2	24.6864	8153	HF1TL20220811_YD53_HLA_classI_DR3_DMSO_5ul_charge1_5_Rep1.raw					78700		1	0	0	0	0	1	0			P48643|TCPE_HUMAN	DB Search
DTKKHLVV	88.54	938.555	8	0.5	470.285	2	20.5362	6501	HF1TL20220811_YD53_HLA_classI_DR3_DMSO_5ul_charge1_5_Rep1.raw				242000			1	0	0	0	1	0	0			Q13868|EXOS2_HUMAN	DB Search
GGFMTTAFQYIIDNK	88.54	1704.82	15	2.3	853.418	2	94.1171	35444	HF1TL20220811_YD53_HLA_classI_DR3_DMSO_5ul_charge1_5_Rep1.raw	133000	86800	340000	187000	159000		5	1	1	1	1	1	0			P25774|CATS_HUMAN	DB Search
SSDVGHDEY	88.54	1007.38	9	2.6	504.7	2	21.55	6894	HF1TL20220811_YD53_HLA_classI_DR3_DMSO_5ul_charge1_5_Rep1.raw				100000	65100	63300	3	0	0	0	1	1	1			Q01082|SPTB2_HUMAN	DB Search
WPKKSAEF	88.53	991.513	8	0.9	496.764	2	27.7536	9136	HF1TL20220811_YD53_HLA_classI_DR3_DMSO_5ul_charge1_5_Rep3.raw				462000	600000	505000	3	0	0	0	1	1	1			P18621|RL17_HUMAN	DB Search
LLDEGAKLLY	88.53	1133.63	10	1.2	567.825	2	65.3886	24129	HF1TL20220811_YD53_HLA_classI_DR3_DMSO_5ul_charge1_5_Rep1.raw			3250000	1140000	1250000	1620000	4	0	0	1	1	1	1			Q9NX02|NALP2_HUMAN	DB Search
EAAQKNMAL	88.53	974.486	9	2.2	488.251	2	26.3272	8840	HF1TL20220811_YD53_HLA_classI_DR3_DMSO_5ul_charge1_5_Rep1.raw	195000			427000	36600	23400	5	1	0	0	2	1	1			P35579|MYH9_HUMAN	DB Search
AAKKKLQSL	88.52	985.628	9	2.4	493.823	2	18.977	5602	HF1TL20220811_YD53_HLA_classI_DR3_DMSO_5ul_charge1_5_Rep3.raw						17000	1	0	0	0	0	0	1			Q14161|GIT2_HUMAN	DB Search
QLFVRAQEL	88.52	1102.61	9	3.6	552.316	2	50.3973	18143	HF1TL20220811_YD53_HLA_classI_DR3_DMSO_5ul_charge1_5_Rep3.raw					547000	535000	2	0	0	0	0	1	1			P35544|UBIM_HUMAN	DB Search
TMKLKNYL	88.51	1009.56	8	-0.1	505.789	2	35.4809	12265	HF1TL20220811_YD53_HLA_classI_DR3_DMSO_5ul_charge1_5_Rep3.raw					73800	146000	2	0	0	0	0	1	1			Q9UHB7|AFF4_HUMAN	DB Search
SAKIRVPF	88.51	916.549	8	6.7	459.285	2	36.7845	12745	HF1TL20220811_YD53_HLA_classI_DR3_DMSO_5ul_charge1_5_Rep3.raw		64000				128000	2	0	1	0	0	0	1			Q96EU6|RRP36_HUMAN	DB Search
VSFELFADK	88.51	1054.53	9	3.5	528.276	2	67.385	24908	HF1TL20220811_YD53_HLA_classI_DR3_DMSO_5ul_charge1_5_Rep1.raw	367000	965000		254000	218000	336000	5	1	1	0	1	1	1			P62937|PPIA_HUMAN	DB Search
VIKKHELL	88.51	978.623	8	2.1	490.32	2	22.2954	6932	HF1TL20220811_YD53_HLA_classI_DR3_DMSO_5ul_charge1_5_Rep3.raw		30200		236000		242000	3	0	1	0	1	0	1			P78347|GTF2I_HUMAN	DB Search
TPFIRPVM	88.5	959.526	8	1.7	480.771	2	53.0143	19145	HF1TL20220811_YD53_HLA_classI_DR3_DMSO_5ul_charge1_5_Rep3.raw			710000	639000	654000	691000	4	0	0	1	1	1	1			O95373|IPO7_HUMAN	DB Search
WLLVKQEM	88.5	1045.56	8	0.9	523.789	2	59.8724	22020	HF1TL20220811_YD53_HLA_classI_DR3_DMSO_5ul_charge1_5_Rep1.raw				43300		59300	2	0	0	0	1	0	1			Q3MIT2|PUS10_HUMAN	DB Search
LIKVHHSF	88.5	979.56	8	2.8	490.789	2	22.7505	7381	HF1TL20220811_YD53_HLA_classI_DR3_DMSO_5ul_charge1_5_Rep1.raw				17000	37600		2	0	0	0	1	1	0			P52735|VAV2_HUMAN	DB Search
YAKTKSLL	88.5	922.549	8	2.5	462.283	2	24.1918	7967	HF1TL20220811_YD53_HLA_classI_DR3_DMSO_5ul_charge1_5_Rep1.raw				64500			1	0	0	0	1	0	0			Q9BUB7|TMM70_HUMAN	DB Search
SSLPKKLAL	88.5	955.607	9	-0.6	478.81	2	33.1747	11508	HF1TL20220811_YD53_HLA_classI_DR3_DMSO_5ul_charge1_5_Rep1.raw				33700			1	0	0	0	1	0	0			Q9UNZ5|L10K_HUMAN	DB Search
VREIAQDFKTDLRFQ	88.5	1864.98	15	1.5	467.253	4	49.1457	17670	HF1TL20220811_YD53_HLA_classI_DR3_DMSO_5ul_charge1_5_Rep3.raw		147000	267000			14900	5	0	2	2	0	0	1			Q71DI3|H32_HUMAN:P68431|H31_HUMAN:P84243|H33_HUMAN	DB Search
TLINHRVL	88.5	964.582	8	1.9	483.299	2	30.5706	10257	HF1TL20220811_YD53_HLA_classI_DR3_DMSO_5ul_charge1_5_Rep3.raw			336000	572000	945000	944000	4	0	0	1	1	1	1			Q8N6F7|GCSAM_HUMAN	DB Search
ELLMHPVL	88.5	950.526	8	0.7	476.271	2	63.8903	23419	HF1TL20220811_YD53_HLA_classI_DR3_DMSO_5ul_charge1_5_Rep3.raw				141000	180000	210000	3	0	0	0	1	1	1			Q9UNM6|PSD13_HUMAN	DB Search
QLKEHFAQF	88.49	1146.58	9	0.9	574.299	2	34.3208	11963	HF1TL20220811_YD53_HLA_classI_DR3_DMSO_5ul_charge1_5_Rep1.raw				529000			1	0	0	0	1	0	0			Q9GZT3|SLIRP_HUMAN	DB Search
VRYFANEPFADFHR	88.49	1767.85	14	2.6	442.97	4	48.7938	17645	HF1TL20220811_YD53_HLA_classI_DR3_DMSO_5ul_charge1_5_Rep1.raw			80200	19200		61100	3	0	0	1	1	0	1			Q92673|SORL_HUMAN	DB Search
TALKKYVL	88.49	934.585	8	1.2	935.594	1	31.0457	10456	HF1TL20220811_YD53_HLA_classI_DR3_DMSO_5ul_charge1_5_Rep3.raw		655000	563000	1250000	1800000	2430000	6	0	1	1	1	1	2			Q5SSJ5|HP1B3_HUMAN	DB Search
ELKVKLQEM	88.49	1116.62	9	2.3	559.319	2	37.6035	13280	HF1TL20220811_YD53_HLA_classI_DR3_DMSO_5ul_charge1_5_Rep1.raw				593000			1	0	0	0	1	0	0			P35579|MYH9_HUMAN	DB Search
AALARLLAA	88.49	868.549	9	2.9	435.283	2	53.9559	19583	HF1TL20220811_YD53_HLA_classI_DR3_DMSO_5ul_charge1_5_Rep3.raw				105000	230000	169000	4	0	0	0	1	2	1			Q8TCT7|SPP2B_HUMAN	DB Search
ETKAKVLL	88.48	900.564	8	1.5	451.29	2	25.9389	8647	HF1TL20220811_YD53_HLA_classI_DR3_DMSO_5ul_charge1_5_Rep1.raw				127000	153000	166000	3	0	0	0	1	1	1			P11586|C1TC_HUMAN	DB Search
HRKIQSSL	88.48	967.556	8	3.2	484.787	2	19.0505	5873	HF1TL20220811_YD53_HLA_classI_DR3_DMSO_5ul_charge1_5_Rep1.raw			27600		84300		2	0	0	1	0	1	0			Q9P1T7|MDFIC_HUMAN	DB Search
LLKKLTEAM	88.48	1045.62	9	-0.4	523.817	2	36.1108	12496	HF1TL20220811_YD53_HLA_classI_DR3_DMSO_5ul_charge1_5_Rep3.raw						76800	1	0	0	0	0	0	1			Q9UH65|SWP70_HUMAN	DB Search
YPRLKVLAF	88.48	1105.66	9	1.4	553.84	2	57.617	21048	HF1TL20220811_YD53_HLA_classI_DR3_DMSO_5ul_charge1_5_Rep1.raw	440000	776000	1590000	1490000	2020000	2110000	6	1	1	1	1	1	1			Q6NUQ4|TM214_HUMAN	DB Search
KRNDYVHAL	88.48	1114.59	9	2.7	558.303	2	23.3269	7557	HF1TL20220811_YD53_HLA_classI_DR3_DMSO_5ul_charge1_5_Rep1.raw	754000	804000		3050000	3270000	2840000	5	1	1	0	1	1	1			Q99873|ANM1_HUMAN	DB Search
SPAIKKQL	88.46	883.549	8	2	442.783	2	20.8361	6341	HF1TL20220811_YD53_HLA_classI_DR3_DMSO_5ul_charge1_5_Rep3.raw					36300	42800	2	0	0	0	0	1	1			Q9Y4B6|DCAF1_HUMAN	DB Search
EAHIKHLL	88.46	959.555	8	2.9	480.786	2	24.1567	7944	HF1TL20220811_YD53_HLA_classI_DR3_DMSO_5ul_charge1_5_Rep1.raw				10500	45000	38200	3	0	0	0	1	1	1			Q8N4C8|MINK1_HUMAN	DB Search
VLKHSSTL	88.46	883.513	8	0.5	442.764	2	20.1886	6082	HF1TL20220811_YD53_HLA_classI_DR3_DMSO_5ul_charge1_5_Rep3.raw						45800	1	0	0	0	0	0	1			P49366|DHYS_HUMAN	DB Search
YLKRKYLL	88.46	1095.68	8	0.7	548.85	2	25.0377	7652	HF1TL20220808_YD53_HLA_classI_DR3_CTRL_5ul_charge1_5_Rep1.raw	43300	27700	63400	139000	165000		5	1	1	1	1	1	0			Q9NX04|CA109_HUMAN	DB Search
KPMEKLLGL	88.46	1027.61	9	1.2	514.813	2	45.7776	16310	HF1TL20220811_YD53_HLA_classI_DR3_DMSO_5ul_charge1_5_Rep3.raw			660000	723000	808000	783000	4	0	0	1	1	1	1			Q9Y3D3|RT16_HUMAN	DB Search
ELQQKKLEL	88.45	1127.65	9	6	564.838	2	29.613	10124	HF1TL20220811_YD53_HLA_classI_DR3_DMSO_5ul_charge1_5_Rep1.raw				79100			1	0	0	0	1	0	0			O94913|PCF11_HUMAN	DB Search
AMSYVKDDIFRIYIK	88.45	1860.98	15	3	621.336	3	63.0383	23061	HF1TL20220811_YD53_HLA_classI_DR3_DMSO_5ul_charge1_5_Rep3.raw		351000	713000		1170000	1300000	4	0	1	1	0	1	1			Q13501|SQSTM_HUMAN	DB Search
FSDLNLEAHMY	88.45	1338.59	11	2.6	670.305	2	65.5898	24314	HF1TL20220811_YD53_HLA_classI_DR3_DMSO_5ul_charge1_5_Rep1.raw		129000	293000	224000			3	0	1	1	1	0	0			Q5R372|RBG1L_HUMAN	DB Search
LVDPWTPHLY	88.45	1239.63	10	0.1	620.822	2	74.2012	27453	HF1TL20220811_YD53_HLA_classI_DR3_DMSO_5ul_charge1_5_Rep3.raw	57600				173000	223000	3	1	0	0	0	1	1			Q15021|CND1_HUMAN	DB Search
EMPRHMQL	88.44	1040.49	8	-0.2	521.252	2	29.1721	9942	HF1TL20220811_YD53_HLA_classI_DR3_DMSO_5ul_charge1_5_Rep1.raw				86700	87000		2	0	0	0	1	1	0			P33992|MCM5_HUMAN	DB Search
TPLLMQALPMGALP	88.42	1451.79	14	3.7	726.904	2	109.733	41677	HF1TL20220811_YD53_HLA_classI_DR3_DMSO_5ul_charge1_5_Rep1.raw				289000			1	0	0	0	1	0	0			P04233|HG2A_HUMAN	DB Search
PKKNRIAI	88.42	938.602	8	2.3	470.31	2	21.6977	6956	HF1TL20220811_YD53_HLA_classI_DR3_DMSO_5ul_charge1_5_Rep1.raw				69100	56700	38300	3	0	0	0	1	1	1			P46783|RS10_HUMAN:Q9NQ39|RS10L_HUMAN	DB Search
VADKVHLMY	88.42	1074.55	9	0.1	538.284	2	35.3171	12147	HF1TL20220811_YD53_HLA_classI_DR3_DMSO_5ul_charge1_5_Rep3.raw	456000	801000		2090000	3150000	4550000	7	1	1	0	1	2	2			Q14258|TRI25_HUMAN	DB Search
EGKPKRTL	88.42	927.55	8	2.8	464.784	2	18.0297	5230	HF1TL20220811_YD53_HLA_classI_DR3_DMSO_5ul_charge1_5_Rep3.raw					56000	61900	2	0	0	0	0	1	1			Q6UXN9|WDR82_HUMAN	DB Search
MAAKRQQEL	88.42	1073.57	9	2.9	537.791	2	19.03	5868	HF1TL20220811_YD53_HLA_classI_DR3_DMSO_5ul_charge1_5_Rep1.raw		47400		61000	123000		3	0	1	0	1	1	0			P35221|CTNA1_HUMAN	DB Search
KLKEKKERL	88.42	1170.74	9	3.7	391.257	3	17.9315	5394	HF1TL20220811_YD53_HLA_classI_DR3_DMSO_5ul_charge1_5_Rep1.raw				71600	92100	19900	4	0	0	0	1	2	1			Q14683|SMC1A_HUMAN	DB Search
TEKLKSLSL	88.42	1017.61	9	0.8	509.811	2	32.9938	11238	HF1TL20220811_YD53_HLA_classI_DR3_DMSO_5ul_charge1_5_Rep3.raw							0	0	0	0	0	0	0			Q96K76|UBP47_HUMAN	DB Search
IYVDDGLISLQVK	88.41	1461.81	13	1.9	731.913	2	75.5137	27980	HF1TL20220811_YD53_HLA_classI_DR3_DMSO_5ul_charge1_5_Rep3.raw	14600	325000		140000		149000	4	1	1	0	1	0	1			P14618|KPYM_HUMAN	DB Search
ISKNKHVSL	88.41	1024.6	9	1.3	513.309	2	19.3854	5757	HF1TL20220811_YD53_HLA_classI_DR3_DMSO_5ul_charge1_5_Rep3.raw	73000	128000	211000	412000	504000	600000	6	1	1	1	1	1	1			Q9HC16|ABC3G_HUMAN	DB Search
YFLQRHEL	88.4	1104.57	8	2.2	553.294	2	34.3479	12041	HF1TL20220811_YD53_HLA_classI_DR3_DMSO_5ul_charge1_5_Rep1.raw		72800	93100	278000			3	0	1	1	1	0	0			O94804|STK10_HUMAN	DB Search
ARFEELNADLFR	88.39	1479.75	12	2	494.259	3	53.3093	18628	HF1TL20220808_YD53_HLA_classI_DR3_CTRL_5ul_charge1_5_Rep1.raw	23600	62200					2	1	1	0	0	0	0			P54652|HSP72_HUMAN:P11142|HSP7C_HUMAN	DB Search
GIM(+15.99)KKAYEL	88.39	1067.57	9	2.9	534.793	2	26.1869	8764	HF1TL20220811_YD53_HLA_classI_DR3_DMSO_5ul_charge1_5_Rep1.raw				162000		228000	2	0	0	0	1	0	1	Oxidation (M)	M3:Oxidation (M):1000.00	P11831|SRF_HUMAN	DB Search
GLM(+15.99)KKAYEL	88.39	1067.57	9	2.9	534.793	2	26.1869	8764	HF1TL20220811_YD53_HLA_classI_DR3_DMSO_5ul_charge1_5_Rep1.raw				162000		228000	2	0	0	0	1	0	1	Oxidation (M)	M3:Oxidation (M):1000.00	Q06413|MEF2C_HUMAN:Q14814|MEF2D_HUMAN:Q02080|MEF2B_HUMAN:Q02078|MEF2A_HUMAN	DB Search
ELLSRAKAV	88.39	985.592	9	2.6	493.805	2	26.058	8713	HF1TL20220811_YD53_HLA_classI_DR3_DMSO_5ul_charge1_5_Rep1.raw				137000	181000		2	0	0	0	1	1	0			Q02040|AK17A_HUMAN	DB Search
ESAFRKLDELY	88.39	1369.69	11	1.3	685.852	2	53.3852	19282	HF1TL20220811_YD53_HLA_classI_DR3_DMSO_5ul_charge1_5_Rep3.raw		193000	512000		545000	599000	4	0	1	1	0	1	1			P36578|RL4_HUMAN	DB Search
FAKKKTLL	88.39	947.617	8	1.9	474.817	2	21.8031	6720	HF1TL20220811_YD53_HLA_classI_DR3_DMSO_5ul_charge1_5_Rep3.raw		12800		36200	87100	96900	4	0	1	0	1	1	1			Q8WUM0|NU133_HUMAN	DB Search
EAFLKHIL	88.39	969.565	8	0.1	485.79	2	49.3447	17730	HF1TL20220811_YD53_HLA_classI_DR3_DMSO_5ul_charge1_5_Rep3.raw	94400	211000		511000	509000	692000	5	1	1	0	1	1	1			P14649|MYL6B_HUMAN	DB Search
TPKEKAQAL	88.39	984.56	9	1	985.569	1	19.174	5679	HF1TL20220811_YD53_HLA_classI_DR3_DMSO_5ul_charge1_5_Rep3.raw	550000	796000		5290000	2690000	33900	7	1	1	0	2	2	1			P46013|KI67_HUMAN	DB Search
VSDFSHPHY	88.38	1087.47	9	3.2	544.745	2	26.6007	8907	HF1TL20220811_YD53_HLA_classI_DR3_DMSO_5ul_charge1_5_Rep1.raw				31100	30900		2	0	0	0	1	1	0			Q96KP4|CNDP2_HUMAN	DB Search
VPKGKPLAL	88.38	921.601	9	3	461.809	2	27.2493	8910	HF1TL20220811_YD53_HLA_classI_DR3_DMSO_5ul_charge1_5_Rep3.raw				56600	66800	67400	3	0	0	0	1	1	1			Q9BSD7|NTPCR_HUMAN	DB Search
HTKIRHVDA	88.38	1075.59	9	3.7	538.804	2	17.9315	5420	HF1TL20220811_YD53_HLA_classI_DR3_DMSO_5ul_charge1_5_Rep1.raw	81100		35700	132000			3	1	0	1	1	0	0			Q9UN86|G3BP2_HUMAN:Q13283|G3BP1_HUMAN	DB Search
HLNQKDTL	88.37	967.509	8	3	484.763	2	20.5197	6224	HF1TL20220811_YD53_HLA_classI_DR3_DMSO_5ul_charge1_5_Rep3.raw						18700	1	0	0	0	0	0	1			P28068|DMB_HUMAN	DB Search
DLRLKVSEM	88.37	1089.59	9	3.8	545.802	2	44.8687	15996	HF1TL20220811_YD53_HLA_classI_DR3_DMSO_5ul_charge1_5_Rep3.raw		86300	132000	238000	280000	253000	5	0	1	1	1	1	1			Q86W92|LIPB1_HUMAN	DB Search
DSAQNSVIIVDKNGRLV	88.37	1826.98	17	5.3	610.008	3	47.4964	16437	HF1TL20220808_YD53_HLA_classI_DR3_CTRL_5ul_charge1_5_Rep2.raw	54300	129000	325000	65100	79500	99100	7	1	1	2	1	1	1			P02786|TFR1_HUMAN	DB Search
DMKSKVVV	88.37	904.505	8	3.7	453.262	2	26.4441	8605	HF1TL20220811_YD53_HLA_classI_DR3_DMSO_5ul_charge1_5_Rep3.raw						139000	1	0	0	0	0	0	1			Q99733|NP1L4_HUMAN	DB Search
IPMAKSYVL	88.37	1020.57	9	1.9	511.292	2	50.9767	18586	HF1TL20220811_YD53_HLA_classI_DR3_DMSO_5ul_charge1_5_Rep1.raw				214000			1	0	0	0	1	0	0			Q96RL7|VP13A_HUMAN	DB Search
MERERKVSM	88.37	1164.57	9	2.5	583.296	2	18.8183	5778	HF1TL20220811_YD53_HLA_classI_DR3_DMSO_5ul_charge1_5_Rep1.raw			77200		209000	54400	4	0	0	1	0	2	1			P48730|KC1D_HUMAN	DB Search
TTDLSFLDKY	88.37	1201.59	10	1.5	601.802	2	70.2004	25893	HF1TL20220811_YD53_HLA_classI_DR3_DMSO_5ul_charge1_5_Rep3.raw					161000	188000	2	0	0	0	0	1	1			A0AVT1|UBA6_HUMAN	DB Search
LEGLTDEINFLR	88.36	1418.74	12	1	710.378	2	81.4491	30294	HF1TL20220811_YD53_HLA_classI_DR3_DMSO_5ul_charge1_5_Rep3.raw	221000	241000				111000	3	1	1	0	0	0	1			P05787|K2C8_HUMAN	DB Search
SIHRHTVV	88.36	947.53	8	0.3	474.772	2	18.5788	5711	HF1TL20220811_YD53_HLA_classI_DR3_DMSO_5ul_charge1_5_Rep1.raw				95900			1	0	0	0	1	0	0			Q9NSP4|CENPM_HUMAN	DB Search
DMKAKVASL	88.36	961.527	9	2.7	481.772	2	31.5521	10642	HF1TL20220811_YD53_HLA_classI_DR3_DMSO_5ul_charge1_5_Rep3.raw				23300	22600	29900	3	0	0	0	1	1	1			Q07065|CKAP4_HUMAN	DB Search
KLVPQQLAH	88.36	1032.61	9	1.6	517.312	2	26.6342	8650	HF1TL20220811_YD53_HLA_classI_DR3_DMSO_5ul_charge1_5_Rep3.raw				712000		707000	2	0	0	0	1	0	1			P10606|COX5B_HUMAN	DB Search
LPSQKTASL	88.35	943.534	9	2.1	472.775	2	27.2592	9195	HF1TL20220811_YD53_HLA_classI_DR3_DMSO_5ul_charge1_5_Rep1.raw	171000	274000	294000	344000	527000	20200	7	1	1	1	1	2	1			Q14684|RRP1B_HUMAN	DB Search
QALKRQYEL	88.35	1147.63	9	0.7	574.825	2	26.2259	8779	HF1TL20220811_YD53_HLA_classI_DR3_DMSO_5ul_charge1_5_Rep1.raw				48900	98500	94000	3	0	0	0	1	1	1			Q07617|SPAG1_HUMAN	DB Search
DTDHYFLRY	88.34	1228.55	9	0.6	615.283	2	50.4109	18260	HF1TL20220811_YD53_HLA_classI_DR3_DMSO_5ul_charge1_5_Rep1.raw		744000	1610000	4490000	4790000	4880000	6	0	1	2	1	1	1			Q969N2|PIGT_HUMAN	DB Search
YLRYRYTL	88.34	1146.62	8	1.6	383.214	3	37.8978	13228	HF1TL20220811_YD53_HLA_classI_DR3_DMSO_5ul_charge1_5_Rep3.raw						112000	1	0	0	0	0	0	1			Q9BY66|KDM5D_HUMAN:P41229|KDM5C_HUMAN	DB Search
PTDPKVVVY	88.33	1016.55	9	1.9	509.285	2	37.5777	13047	HF1TL20220811_YD53_HLA_classI_DR3_DMSO_5ul_charge1_5_Rep3.raw	4840000	6980000	3590000	3840000	5140000	10600000	7	2	1	1	1	1	1			Q9Y4K1|CRBG1_HUMAN	DB Search
GPVGVFEWEAFARGT	88.33	1621.79	15	0.9	811.902	2	85.7239	31966	HF1TL20220811_YD53_HLA_classI_DR3_DMSO_5ul_charge1_5_Rep3.raw	179000	334000			202000	151000	4	1	1	0	0	1	1			P00558|PGK1_HUMAN	DB Search
HIRDRAHIL	88.32	1129.65	9	1.5	377.557	3	22.9006	7151	HF1TL20220811_YD53_HLA_classI_DR3_DMSO_5ul_charge1_5_Rep3.raw				657000		1270000	2	0	0	0	1	0	1			Q15773|MLF2_HUMAN	DB Search
QNLRRWSL	88.32	1071.59	8	1.1	536.805	2	33.5952	11726	HF1TL20220811_YD53_HLA_classI_DR3_DMSO_5ul_charge1_5_Rep1.raw				413000			1	0	0	0	1	0	0			Q5HYI8|RABL3_HUMAN	DB Search
SVDPHGFISY	88.32	1120.52	10	1.7	561.268	2	56.4656	20766	HF1TL20220811_YD53_HLA_classI_DR3_DMSO_5ul_charge1_5_Rep1.raw	1460000	3600000	17900	3020000	3330000	3760000	6	1	1	1	1	1	1			Q3ZCQ8|TIM50_HUMAN	DB Search
ELHGKMISV	88.31	1012.54	9	1.8	507.277	2	30.1438	10325	HF1TL20220811_YD53_HLA_classI_DR3_DMSO_5ul_charge1_5_Rep1.raw	79700		126000	476000			3	1	0	1	1	0	0			Q15424|SAFB1_HUMAN	DB Search
EMQARVHGL	88.31	1039.52	9	0.7	520.769	2	25.5648	8513	HF1TL20220811_YD53_HLA_classI_DR3_DMSO_5ul_charge1_5_Rep1.raw				46500			1	0	0	0	1	0	0			P19484|TFEB_HUMAN	DB Search
DLKPRNIFL	88.31	1114.65	9	1.4	558.333	2	54.1945	19562	HF1TL20220811_YD53_HLA_classI_DR3_DMSO_5ul_charge1_5_Rep3.raw			4840000		8260000	9420000	3	0	0	1	0	1	1			Q9BQI3|E2AK1_HUMAN	DB Search
DVSPKHVL	88.3	893.497	8	2.6	447.757	2	26.33	8538	HF1TL20220811_YD53_HLA_classI_DR3_DMSO_5ul_charge1_5_Rep3.raw				50700	52400	63000	3	0	0	0	1	1	1			Q8IV63|VRK3_HUMAN	DB Search
AIHKKILQL	88.3	1062.69	9	3.2	532.355	2	26.6451	8949	HF1TL20220811_YD53_HLA_classI_DR3_DMSO_5ul_charge1_5_Rep1.raw				78600	123000		2	0	0	0	1	1	0			O15534|PER1_HUMAN	DB Search
LIDVGTGYY	88.3	999.491	9	0.6	1000.5	1	70.3812	25944	HF1TL20220811_YD53_HLA_classI_DR3_DMSO_5ul_charge1_5_Rep3.raw			1000000			1120000	2	0	0	1	0	0	1			Q99471|PFD5_HUMAN	DB Search
NMILKEQSL	88.29	1074.57	9	1.2	538.295	2	44.3372	15974	HF1TL20220811_YD53_HLA_classI_DR3_DMSO_5ul_charge1_5_Rep1.raw		122000		105000	128000	109000	4	0	1	0	1	1	1			P52732|KIF11_HUMAN	DB Search
MLKVNKTL	88.29	945.568	8	3.9	473.793	2	26.692	8950	HF1TL20220811_YD53_HLA_classI_DR3_DMSO_5ul_charge1_5_Rep1.raw	42500			80000			2	1	0	0	1	0	0			Q9NYL9|TMOD3_HUMAN:Q9NZR1|TMOD2_HUMAN	DB Search
HLKKVYASF	88.29	1091.61	9	0.8	546.814	2	25.5738	8510	HF1TL20220811_YD53_HLA_classI_DR3_DMSO_5ul_charge1_5_Rep1.raw					319000		1	0	0	0	0	1	0			P55061|BI1_HUMAN	DB Search
TPNVKNKL	88.29	912.539	8	0.7	457.277	2	20.1998	6347	HF1TL20220811_YD53_HLA_classI_DR3_DMSO_5ul_charge1_5_Rep1.raw				52000	49800		2	0	0	0	1	1	0			Q15047|SETB1_HUMAN	DB Search
HAHFVSML	88.28	940.459	8	-1.4	471.236	2	38.3294	13361	HF1TL20220811_YD53_HLA_classI_DR3_DMSO_5ul_charge1_5_Rep3.raw				71500	76400	175000	3	0	0	0	1	1	1			A2RUS2|DEND3_HUMAN	DB Search
EQIKKTEL	88.28	987.56	8	-2	988.565	1	21.3021	6526	HF1TL20220811_YD53_HLA_classI_DR3_DMSO_5ul_charge1_5_Rep3.raw				2340000			2	0	0	0	2	0	0			Q14152|EIF3A_HUMAN	DB Search
DMEQRHVL	88.28	1026.49	8	2.2	514.254	2	25.7907	8337	HF1TL20220811_YD53_HLA_classI_DR3_DMSO_5ul_charge1_5_Rep3.raw	327000	233000	222000	1310000	1600000	1220000	6	1	1	1	1	1	1			Q15027|ACAP1_HUMAN	DB Search
DIRKKAAI	88.28	913.571	8	1	457.793	2	19.7736	5918	HF1TL20220811_YD53_HLA_classI_DR3_DMSO_5ul_charge1_5_Rep3.raw					42600	28400	2	0	0	0	0	1	1			Q96DI7|SNR40_HUMAN	DB Search
SSHLRTML	88.27	943.491	8	0.4	472.753	2	26.9853	9070	HF1TL20220811_YD53_HLA_classI_DR3_DMSO_5ul_charge1_5_Rep1.raw				18600			1	0	0	0	1	0	0			Q9NXF8|ZDHC7_HUMAN	DB Search
RPKAKEIQL	88.26	1081.66	9	2.1	541.839	2	22.2954	6935	HF1TL20220811_YD53_HLA_classI_DR3_DMSO_5ul_charge1_5_Rep3.raw				220000	309000	184000	3	0	0	0	1	1	1			Q9Y2H6|FND3A_HUMAN	DB Search
LIKLHHKL	88.26	1000.65	8	6.7	501.338	2	22.1623	6874	HF1TL20220811_YD53_HLA_classI_DR3_DMSO_5ul_charge1_5_Rep3.raw							0	0	0	0	0	0	0			Q6ZT12|UBR3_HUMAN	DB Search
GTDLSIFKY	88.26	1042.53	9	0.5	522.274	2	66.5991	24660	HF1TL20220811_YD53_HLA_classI_DR3_DMSO_5ul_charge1_5_Rep1.raw	66900	165000	146000	66500	158000		5	1	1	1	1	1	0			Q96JG6|VPS50_HUMAN	DB Search
FELKYKSTL	88.26	1127.62	9	2	564.82	2	41.3216	14589	HF1TL20220811_YD53_HLA_classI_DR3_DMSO_5ul_charge1_5_Rep3.raw						87400	1	0	0	0	0	0	1			Q8N9V3|WSDU1_HUMAN	DB Search
LPLARVKAL	88.25	979.654	9	2	490.835	2	36.6404	12683	HF1TL20220811_YD53_HLA_classI_DR3_DMSO_5ul_charge1_5_Rep3.raw		394000	477000	162000	179000	453000	5	0	1	1	1	1	1			Q9NR33|DPOE4_HUMAN	DB Search
DAVVKHVL	88.25	879.518	8	0.7	880.526	1	28.8162	9785	HF1TL20220811_YD53_HLA_classI_DR3_DMSO_5ul_charge1_5_Rep1.raw	1180000	2080000	893000	3690000	5060000	143000	9	2	1	1	2	2	1			P53621|COPA_HUMAN	DB Search
TAAKRDLAL	88.25	957.561	9	6.7	479.791	2	24.9253	7930	HF1TL20220811_YD53_HLA_classI_DR3_DMSO_5ul_charge1_5_Rep3.raw						185000	1	0	0	0	0	0	1			Q29RF7|PDS5A_HUMAN	DB Search
PGDSDIIRSMPEQTGEK	88.25	1858.87	17	2.4	620.633	3	36.9601	12777	HF1TL20220811_YD53_HLA_classI_DR3_DMSO_5ul_charge1_5_Rep3.raw			3220000			2800000	2	0	0	1	0	0	1			P62888|RL30_HUMAN	DB Search
APYGRITL	88.25	889.502	8	2.7	445.76	2	44.4513	15960	HF1TL20220811_YD53_HLA_classI_DR3_DMSO_5ul_charge1_5_Rep1.raw		379000		538000			2	0	1	0	1	0	0			Q7L576|CYFP1_HUMAN:Q96F07|CYFP2_HUMAN	DB Search
LMKRNHL	88.25	910.517	7	3.8	456.268	2	21.5921	6916	HF1TL20220811_YD53_HLA_classI_DR3_DMSO_5ul_charge1_5_Rep1.raw		23300	16500	97300	83300	67700	5	0	1	1	1	1	1			Q13588|GRAP_HUMAN:Q8TC17|GRAPL_HUMAN	DB Search
LPKGKHSV	88.24	864.518	8	4.5	433.268	2	18.4602	5371	HF1TL20220811_YD53_HLA_classI_DR3_DMSO_5ul_charge1_5_Rep3.raw				24300	27700	35000	3	0	0	0	1	1	1			P09874|PARP1_HUMAN	DB Search
EVYLRMYQL	88.24	1213.62	9	4.6	607.818	2	68.6975	25322	HF1TL20220811_YD53_HLA_classI_DR3_DMSO_5ul_charge1_5_Rep3.raw					140000	249000	2	0	0	0	0	1	1			Q9P0N9|TBCD7_HUMAN	DB Search
DLKKQLHEL	88.24	1122.64	9	4	375.222	3	29.8339	10253	HF1TL20220811_YD53_HLA_classI_DR3_DMSO_5ul_charge1_5_Rep1.raw				27000		39500	2	0	0	0	1	0	1			Q96BD5|PF21A_HUMAN	DB Search
VSHGRPLAL	88.24	948.551	9	1.3	475.283	2	26.5185	8608	HF1TL20220811_YD53_HLA_classI_DR3_DMSO_5ul_charge1_5_Rep3.raw		31700		71900		59700	3	0	1	0	1	0	1			O15254|ACOX3_HUMAN	DB Search
FEM(+15.99)SRHSL	88.23	1021.47	8	-1.8	511.739	2	29.241	9727	HF1TL20220811_YD53_HLA_classI_DR3_DMSO_5ul_charge1_5_Rep3.raw				22600	25400	143000	3	0	0	0	1	1	1	Oxidation (M)	M3:Oxidation (M):1000.00	P04233|HG2A_HUMAN	DB Search
GPPKLDIRKEEKQIM(+15.99)IDIFHP	88.23	2519.36	21	1.3	504.879	5	70.1298	25826	HF1TL20220811_YD53_HLA_classI_DR3_DMSO_5ul_charge1_5_Rep3.raw			2180000		141000	628000	4	0	0	1	0	1	2	Oxidation (M)	M15:Oxidation (M):1000.00	P15260|INGR1_HUMAN	DB Search
TQHLKSIL	88.23	938.555	8	1.9	470.286	2	28.0609	9517	HF1TL20220811_YD53_HLA_classI_DR3_DMSO_5ul_charge1_5_Rep1.raw	39300	33500		144000	162000	177000	5	1	1	0	1	1	1			Q9H1A4|APC1_HUMAN	DB Search
KLDEMTASY	88.23	1056.48	9	2.7	529.249	2	37.0778	12868	HF1TL20220811_YD53_HLA_classI_DR3_DMSO_5ul_charge1_5_Rep3.raw						143000	1	0	0	0	0	0	1			Q6DN90|IQEC1_HUMAN	DB Search
VSTLHHVL	88.23	904.513	8	2.8	453.265	2	25.7394	8578	HF1TL20220811_YD53_HLA_classI_DR3_DMSO_5ul_charge1_5_Rep1.raw							0	0	0	0	0	0	0			O00764|PDXK_HUMAN	DB Search
VSEQELLRY	88.23	1135.59	9	2.5	568.802	2	51.4797	18566	HF1TL20220811_YD53_HLA_classI_DR3_DMSO_5ul_charge1_5_Rep3.raw	40700	104000	184000	89100	103000	96500	6	1	1	1	1	1	1			Q13608|PEX6_HUMAN	DB Search
RPSVRSVL	88.22	912.551	8	1.4	457.283	2	27.4529	9005	HF1TL20220811_YD53_HLA_classI_DR3_DMSO_5ul_charge1_5_Rep3.raw				600000	742000	748000	3	0	0	0	1	1	1			Q8NF64|ZMIZ2_HUMAN:Q9ULJ6|ZMIZ1_HUMAN	DB Search
LPKAKLITL	88.22	995.674	9	1.9	498.845	2	42.639	15265	HF1TL20220811_YD53_HLA_classI_DR3_DMSO_5ul_charge1_5_Rep1.raw		79800		101000	107000	280000	4	0	1	0	1	1	1			P48380|RFX3_HUMAN	DB Search
FTKVKPLL	88.22	944.606	8	2.7	473.313	2	31.4075	10084	HF1TL20220808_YD53_HLA_classI_DR3_CTRL_5ul_charge1_5_Rep1.raw	474000	1050000	760000	1950000	5040000	5240000	7	1	1	1	1	1	2			P35579|MYH9_HUMAN:P35580|MYH10_HUMAN:Q7Z406|MYH14_HUMAN:P35749|MYH11_HUMAN	DB Search
EPIEKKVV	88.22	940.559	8	2.3	471.288	2	22.1423	6859	HF1TL20220811_YD53_HLA_classI_DR3_DMSO_5ul_charge1_5_Rep3.raw				90400	106000	107000	3	0	0	0	1	1	1			Q9NR30|DDX21_HUMAN	DB Search
LPPKKFVL	88.21	940.611	8	-0.1	471.313	2	34.8066	11864	HF1TL20220811_YD53_HLA_classI_DR3_DMSO_5ul_charge1_5_Rep3.raw				496000	989000	2370000	3	0	0	0	1	1	1			O75694|NU155_HUMAN	DB Search
RPTEKVVL	88.21	940.571	8	3.5	471.294	2	25.5079	8215	HF1TL20220811_YD53_HLA_classI_DR3_DMSO_5ul_charge1_5_Rep3.raw					60200	77000	2	0	0	0	0	1	1			Q9Y620|RA54B_HUMAN	DB Search
RTEEGPTLSY	88.21	1151.55	10	1	576.781	2	35.7809	12372	HF1TL20220811_YD53_HLA_classI_DR3_DMSO_5ul_charge1_5_Rep3.raw	109000			229000		391000	3	1	0	0	1	0	1			P43243|MATR3_HUMAN	DB Search
SRYLRAVL	88.21	976.582	8	0.7	489.299	2	34.2159	11742	HF1TL20220811_YD53_HLA_classI_DR3_DMSO_5ul_charge1_5_Rep3.raw						179000	1	0	0	0	0	0	1			Q9NS37|ZHANG_HUMAN	DB Search
SLKVKSARL	88.2	1000.64	9	2.6	501.328	2	21.1935	6741	HF1TL20220811_YD53_HLA_classI_DR3_DMSO_5ul_charge1_5_Rep1.raw				40800			1	0	0	0	1	0	0			Q6ZMZ3|SYNE3_HUMAN	DB Search
HPKAKLVL	88.2	904.586	8	0.1	905.596	1	21.6367	6314	HF1TL20220808_YD53_HLA_classI_DR3_CTRL_5ul_charge1_5_Rep1.raw	16400	2430000	2420000	6670000	7840000	7340000	11	1	2	2	2	2	2			P11926|DCOR_HUMAN	DB Search
EIKSKMLAL	88.19	1031.6	9	0.2	516.81	2	38.2828	13356	HF1TL20220811_YD53_HLA_classI_DR3_DMSO_5ul_charge1_5_Rep3.raw				733000	830000	1290000	3	0	0	0	1	1	1			O00522|KRIT1_HUMAN	DB Search
ESDINSVRY	88.18	1081.5	9	1.7	541.76	2	32.8606	11170	HF1TL20220811_YD53_HLA_classI_DR3_DMSO_5ul_charge1_5_Rep3.raw	434000	606000	771000	486000	1140000	1060000	6	1	1	1	1	1	1			O14775|GNB5_HUMAN	DB Search
LTDSSLKY	88.17	925.476	8	1.4	463.746	2	32.7072	11350	HF1TL20220811_YD53_HLA_classI_DR3_DMSO_5ul_charge1_5_Rep1.raw		60200		51100		103000	3	0	1	0	1	0	1			Q9H2D6|TARA_HUMAN	DB Search
ELQKRVEGL	88.17	1070.61	9	2.2	536.313	2	26.8773	8774	HF1TL20220811_YD53_HLA_classI_DR3_DMSO_5ul_charge1_5_Rep3.raw					120000	176000	2	0	0	0	0	1	1			Q13613|MTMR1_HUMAN	DB Search
IGKMRYVSV	88.17	1051.58	9	-0.8	526.801	2	28.8391	9093	HF1TL20220808_YD53_HLA_classI_DR3_CTRL_5ul_charge1_5_Rep1.raw	912000	1440000	1350000		4110000		4	1	1	1	0	1	0			P53999|TCP4_HUMAN	DB Search
ELRLKYYGL	88.17	1153.65	9	1.4	577.833	2	53.3827	19462	HF1TL20220811_YD53_HLA_classI_DR3_DMSO_5ul_charge1_5_Rep1.raw		152000		676000	647000	714000	4	0	1	0	1	1	1			P11388|TOP2A_HUMAN	DB Search
WSKVRKLSF	88.17	1149.67	9	4.3	384.231	3	29.0402	9906	HF1TL20220811_YD53_HLA_classI_DR3_DMSO_5ul_charge1_5_Rep1.raw				37200	50300	98200	4	0	0	0	1	1	2			O94887|FARP2_HUMAN	DB Search
DERLRINSL	88.17	1114.61	9	1.3	558.313	2	40.6272	14272	HF1TL20220811_YD53_HLA_classI_DR3_DMSO_5ul_charge1_5_Rep3.raw						5640000	1	0	0	0	0	0	1			O60783|RT14_HUMAN	DB Search
LLYEKGISL	88.17	1034.6	9	-0.2	518.308	2	59.1711	21548	HF1TL20220811_YD53_HLA_classI_DR3_DMSO_5ul_charge1_5_Rep3.raw		144000				147000	2	0	1	0	0	0	1			Q8NBI5|S43A3_HUMAN	DB Search
TSDQQRQLY	88.16	1137.54	9	-1.2	569.777	2	25.4614	8473	HF1TL20220811_YD53_HLA_classI_DR3_DMSO_5ul_charge1_5_Rep1.raw				30600	59400		2	0	0	0	1	1	0			Q16625|OCLN_HUMAN	DB Search
RPLGKAASL	88.16	911.555	9	1.4	456.786	2	22.4445	7246	HF1TL20220811_YD53_HLA_classI_DR3_DMSO_5ul_charge1_5_Rep1.raw				263000			1	0	0	0	1	0	0			Q04637|IF4G1_HUMAN	DB Search
FMFQRVLV	88.16	1038.57	8	2.5	520.293	2	72.1916	26674	HF1TL20220811_YD53_HLA_classI_DR3_DMSO_5ul_charge1_5_Rep3.raw						48600	1	0	0	0	0	0	1			P09525|ANXA4_HUMAN	DB Search
DSFKLQTKEFQVLKSLG	88.15	1967.07	17	1.9	656.699	3	65.6893	24076	HF1TL20220811_YD53_HLA_classI_DR3_DMSO_5ul_charge1_5_Rep3.raw		4120000		2780000	3280000	4210000	4	0	1	0	1	1	1			P15907|SIAT1_HUMAN	DB Search
ERLSRETAL	88.15	1073.58	9	3.3	537.8	2	24.1188	7901	HF1TL20220811_YD53_HLA_classI_DR3_DMSO_5ul_charge1_5_Rep1.raw				673000	891000		2	0	0	0	1	1	0			P42229|STA5A_HUMAN:P51692|STA5B_HUMAN	DB Search
SAYERSMM	88.15	973.4	8	1.6	487.71	2	26.5905	8251	HF1TL20220808_YD53_HLA_classI_DR3_CTRL_5ul_charge1_5_Rep1.raw	191000	163000	188000				3	1	1	1	0	0	0			P18583|SON_HUMAN	DB Search
TRVKAVRIL	88.14	1054.7	9	2.7	528.357	2	25.3221	8398	HF1TL20220811_YD53_HLA_classI_DR3_DMSO_5ul_charge1_5_Rep1.raw				75800			1	0	0	0	1	0	0			Q9H3M7|TXNIP_HUMAN	DB Search
QNLVKIMSL	88.14	1044.6	9	2.7	523.309	2	64.7106	23727	HF1TL20220811_YD53_HLA_classI_DR3_DMSO_5ul_charge1_5_Rep3.raw		119000				211000	2	0	1	0	0	0	1			Q14974|IMB1_HUMAN	DB Search
QVIEKTKSL	88.14	1044.62	9	3.2	523.318	2	21.5921	6914	HF1TL20220811_YD53_HLA_classI_DR3_DMSO_5ul_charge1_5_Rep1.raw				109000	125000		2	0	0	0	1	1	0			P60228|EIF3E_HUMAN	DB Search
QMEPAAFQALY	88.14	1267.59	11	-1.6	634.805	2	74.5596	26948	HF1TL20220808_YD53_HLA_classI_DR3_CTRL_5ul_charge1_5_Rep2.raw	264000	478000	765000				3	1	1	1	0	0	0			Q8NFU3|TSTD1_HUMAN	DB Search
QLQEHRLL	88.13	1035.58	8	1.5	518.799	2	27.9011	9140	HF1TL20220811_YD53_HLA_classI_DR3_DMSO_5ul_charge1_5_Rep3.raw		55700		188000	285000	270000	4	0	1	0	1	1	1			O60759|CYTIP_HUMAN	DB Search
DIQRRQVM	88.12	1044.55	8	0.9	523.283	2	22.3611	6960	HF1TL20220811_YD53_HLA_classI_DR3_DMSO_5ul_charge1_5_Rep3.raw					225000	138000	2	0	0	0	0	1	1			Q9UI08|EVL_HUMAN	DB Search
FSKMKALAV	88.12	993.568	9	2.1	497.794	2	29.9005	9511	HF1TL20220808_YD53_HLA_classI_DR3_CTRL_5ul_charge1_5_Rep1.raw	167000			593000	1220000	1090000	4	1	0	0	1	1	1			Q01082|SPTB2_HUMAN:Q9H254|SPTN4_HUMAN:O15020|SPTN2_HUMAN	DB Search
QIKQKVDSL	88.12	1057.61	9	2.2	529.815	2	22.6131	7307	HF1TL20220811_YD53_HLA_classI_DR3_DMSO_5ul_charge1_5_Rep1.raw	615000	1120000	1560000	2780000	3080000	4010000	9	1	1	1	2	2	2			O60812|HNRC1_HUMAN:P07910|HNRPC_HUMAN:B2RXH8|HNRC2_HUMAN:B7ZW38|HNRC3_HUMAN:P0DMR1|HNRC4_HUMAN	DB Search
EASRHAIM	88.12	913.444	8	-0.3	457.729	2	20.505	6205	HF1TL20220811_YD53_HLA_classI_DR3_DMSO_5ul_charge1_5_Rep3.raw							0	0	0	0	0	0	0			P35222|CTNB1_HUMAN	DB Search
HAAVRQML	88.12	924.496	8	2.3	463.257	2	24.1166	7907	HF1TL20220811_YD53_HLA_classI_DR3_DMSO_5ul_charge1_5_Rep1.raw				116000	136000		2	0	0	0	1	1	0			Q96BY6|DOC10_HUMAN	DB Search
ELRAHKAVL	88.12	1035.62	9	0.6	518.817	2	21.5841	6643	HF1TL20220811_YD53_HLA_classI_DR3_DMSO_5ul_charge1_5_Rep3.raw				109000	94700	111000	3	0	0	0	1	1	1			Q96C00|ZBTB9_HUMAN	DB Search
ESKPKVPL	88.12	896.533	8	2.1	449.275	2	24.3666	8012	HF1TL20220811_YD53_HLA_classI_DR3_DMSO_5ul_charge1_5_Rep1.raw				155000	187000		2	0	0	0	1	1	0			Q68D10|SPT2_HUMAN	DB Search
FLLDKKIGV	88.12	1031.64	9	3.3	516.828	2	51.4749	18705	HF1TL20220811_YD53_HLA_classI_DR3_DMSO_5ul_charge1_5_Rep1.raw		106000	138000	157000	189000	201000	5	0	1	1	1	1	1			P78371|TCPB_HUMAN	DB Search
SVFQRYLAL	88.11	1095.61	9	2.2	548.812	2	70.5727	26235	HF1TL20220811_YD53_HLA_classI_DR3_DMSO_5ul_charge1_5_Rep1.raw		193000	269000	101000	139000	162000	5	0	1	1	1	1	1			Q9C0E2|XPO4_HUMAN	DB Search
FTEAGLKELSEY	88.11	1385.67	12	2.3	693.848	2	55.1885	19416	HF1TL20220808_YD53_HLA_classI_DR3_CTRL_5ul_charge1_5_Rep2.raw	3170000	5320000	9540000				3	1	1	1	0	0	0			Q7L1Q6|BZW1_HUMAN	DB Search
KTDLLLEPYNKY	88.11	1495.79	12	-1.2	499.606	3	45.1842	15493	HF1TL20220808_YD53_HLA_classI_DR3_CTRL_5ul_charge1_5_Rep2.raw	424000	1490000	461000				4	1	2	1	0	0	0			P35579|MYH9_HUMAN	DB Search
TALPRIFSL	88.11	1016.6	9	1.3	509.309	2	77.1132	28561	HF1TL20220811_YD53_HLA_classI_DR3_DMSO_5ul_charge1_5_Rep3.raw	1490000			2050000	2910000	3160000	4	1	0	0	1	1	1			Q03518|TAP1_HUMAN	DB Search
TPVITGAPYEYR	88.11	1365.69	12	0.1	456.24	3	43.7859	14987	HF1TL20220808_YD53_HLA_classI_DR3_CTRL_5ul_charge1_5_Rep2.raw	86000	81200000	634000	68700000	87700000	90700000	11	2	3	3	1	1	1			rsF|iRT-pepF|iRT-pepF	DB Search
QQLLKRVL	88.11	996.644	8	0.1	499.329	2	33.0103	11467	HF1TL20220811_YD53_HLA_classI_DR3_DMSO_5ul_charge1_5_Rep1.raw				82600			1	0	0	0	1	0	0			P55199|ELL_HUMAN	DB Search
EVYKRAKAL	88.1	1076.63	9	4	539.327	2	19.3531	5998	HF1TL20220811_YD53_HLA_classI_DR3_DMSO_5ul_charge1_5_Rep1.raw		77900		256000	140000		3	0	1	0	1	1	0			Q49A26|GLYR1_HUMAN	DB Search
FPKKLLEL	88.1	986.616	8	-0.1	494.315	2	49.4597	17738	HF1TL20220811_YD53_HLA_classI_DR3_DMSO_5ul_charge1_5_Rep3.raw	121000	250000	291000	457000	414000	532000	6	1	1	1	1	1	1			P61289|PSME3_HUMAN	DB Search
TLAKRYISL	88.1	1063.64	9	1.4	532.828	2	36.0515	12462	HF1TL20220811_YD53_HLA_classI_DR3_DMSO_5ul_charge1_5_Rep3.raw						86600	1	0	0	0	0	0	1			Q12770|SCAP_HUMAN	DB Search
DLRKKLFRI	88.1	1187.75	9	0.8	396.924	3	33.9561	11638	HF1TL20220811_YD53_HLA_classI_DR3_DMSO_5ul_charge1_5_Rep3.raw		116000		88800	204000	234000	4	0	1	0	1	1	1			Q14692|BMS1_HUMAN	DB Search
HAQIKTSL	88.1	896.508	8	3.3	449.264	2	21.5308	6294	HF1TL20220808_YD53_HLA_classI_DR3_CTRL_5ul_charge1_5_Rep1.raw	18900	36500	13300	113000	98500	90100	6	1	1	1	1	1	1			Q99988|GDF15_HUMAN	DB Search
EGKIKPHL	88.09	920.544	8	-1.4	461.279	2	19.7526	6159	HF1TL20220811_YD53_HLA_classI_DR3_DMSO_5ul_charge1_5_Rep1.raw					77000	75900	2	0	0	0	0	1	1			P07237|PDIA1_HUMAN	DB Search
EHKKRWASM	88.09	1171.59	9	1.9	586.804	2	19.1845	5921	HF1TL20220811_YD53_HLA_classI_DR3_DMSO_5ul_charge1_5_Rep1.raw				1090000	602000		4	0	0	0	2	2	0			Q9UIG0|BAZ1B_HUMAN	DB Search
LLDSSQKNLY	88.09	1179.61	10	2	590.815	2	40.7019	14541	HF1TL20220811_YD53_HLA_classI_DR3_DMSO_5ul_charge1_5_Rep1.raw		171000	301000	139000	182000		4	0	1	1	1	1	0			Q96BR6|ZN669_HUMAN	DB Search
SVKFHVLL	88.09	941.57	8	0.7	471.793	2	45.6732	16256	HF1TL20220811_YD53_HLA_classI_DR3_DMSO_5ul_charge1_5_Rep3.raw		273000	209000			569000	3	0	1	1	0	0	1			Q14839|CHD4_HUMAN	DB Search
SVKYHYEL	88.08	1037.52	8	0.6	519.768	2	28.4423	8937	HF1TL20220808_YD53_HLA_classI_DR3_CTRL_5ul_charge1_5_Rep1.raw	234000	282000	405000	1220000	1790000	1940000	7	1	1	1	1	1	2			Q9NVP1|DDX18_HUMAN	DB Search
GHYTEGAELVDSVLDVVR	88.08	1957.97	18	0.8	653.669	3	74.6417	27016	HF1TL20220808_YD53_HLA_classI_DR3_CTRL_5ul_charge1_5_Rep2.raw		66600	145000				2	0	1	1	0	0	0			P68371|TBB4B_HUMAN:Q13509|TBB3_HUMAN:Q9BVA1|TBB2B_HUMAN:Q13885|TBB2A_HUMAN:P07437|TBB5_HUMAN	DB Search
EEVVEIDGKQVQQKDV	88.07	1841.94	16	3.1	614.988	3	36.732	12713	HF1TL20220811_YD53_HLA_classI_DR3_DMSO_5ul_charge1_5_Rep3.raw						196000	1	0	0	0	0	0	1			Q9NU53|GINM1_HUMAN	DB Search
DTQFVRFDNDAASPR	88.07	1737.81	15	1.1	580.28	3	41.1148	13950	HF1TL20220808_YD53_HLA_classI_DR3_CTRL_5ul_charge1_5_Rep2.raw		130000	256000				2	0	1	1	0	0	0			P13747|HLAE_HUMAN	DB Search
TTDLFGRDLSY	88.06	1286.61	11	3.7	644.317	2	67.355	24984	HF1TL20220811_YD53_HLA_classI_DR3_DMSO_5ul_charge1_5_Rep1.raw	482000	922000	1700000	852000			4	1	1	1	1	0	0			P52597|HNRPF_HUMAN	DB Search
ELLKKYHL	88.06	1042.62	8	4.5	522.318	2	30.3064	10411	HF1TL20220811_YD53_HLA_classI_DR3_DMSO_5ul_charge1_5_Rep1.raw						48500	1	0	0	0	0	0	1			Q5JVF3|PCID2_HUMAN	DB Search
TAKQKALEV	88.06	986.576	9	1	494.298	2	19.9994	5690	HF1TL20220808_YD53_HLA_classI_DR3_CTRL_5ul_charge1_5_Rep1.raw	19100	21200					2	1	1	0	0	0	0			O95671|ASML_HUMAN	DB Search
LTLSALIDGK	88.05	1029.61	10	3.6	515.815	2	65.479	23452	HF1TL20220808_YD53_HLA_classI_DR3_CTRL_5ul_charge1_5_Rep2.raw	14000	126000					3	1	2	0	0	0	0			Q9Y277|VDAC3_HUMAN	DB Search
LTLSALLDGK	88.05	1029.61	10	3.6	515.815	2	65.479	23452	HF1TL20220808_YD53_HLA_classI_DR3_CTRL_5ul_charge1_5_Rep2.raw	14000	126000					3	1	2	0	0	0	0			P21796|VDAC1_HUMAN	DB Search
EMLKKFLSF	88.05	1141.62	9	3.6	571.82	2	64.1985	23706	HF1TL20220811_YD53_HLA_classI_DR3_DMSO_5ul_charge1_5_Rep1.raw				125000			1	0	0	0	1	0	0			Q7Z5K2|WAPL_HUMAN	DB Search
LSFVRDLNQYRADIK	88.04	1836.98	15	3	613.34	3	47.1004	16326	HF1TL20220808_YD53_HLA_classI_DR3_CTRL_5ul_charge1_5_Rep2.raw	493000	3430000	1800000	1650000	1820000	1980000	7	1	2	1	1	1	1			P02786|TFR1_HUMAN	DB Search
VGLQVVAVK	88.04	911.58	9	0.7	456.8	2	39.3049	13225	HF1TL20220808_YD53_HLA_classI_DR3_CTRL_5ul_charge1_5_Rep2.raw		17800					1	0	1	0	0	0	0			P10809|CH60_HUMAN	DB Search
SSELFTLTY	88.04	1059.51	9	0.2	1060.52	1	88.1867	33094	HF1TL20220811_YD53_HLA_classI_DR3_DMSO_5ul_charge1_5_Rep1.raw	890000			7410000	6530000		3	1	0	0	1	1	0			O43617|TPPC3_HUMAN	DB Search
NSYLEVLLK	88.04	1077.61	9	0.6	539.813	2	64.4943	22961	HF1TL20220808_YD53_HLA_classI_DR3_CTRL_5ul_charge1_5_Rep1.raw	27800						1	1	0	0	0	0	0			Q15084|PDIA6_HUMAN	DB Search
KIKEKVVTL	88.04	1056.69	9	-1	529.352	2	24.0256	7886	HF1TL20220811_YD53_HLA_classI_DR3_DMSO_5ul_charge1_5_Rep1.raw							0	0	0	0	0	0	0			P50443|S26A2_HUMAN	DB Search
YLDSIPPGQY	88.04	1151.55	10	0.8	576.785	2	58.7607	20665	HF1TL20220808_YD53_HLA_classI_DR3_CTRL_5ul_charge1_5_Rep2.raw	333000	2040000	3340000				3	1	1	1	0	0	0			P06493|CDK1_HUMAN	DB Search
AIRLKTEM	88.04	960.543	8	1.3	481.279	2	28.1475	9264	HF1TL20220811_YD53_HLA_classI_DR3_DMSO_5ul_charge1_5_Rep3.raw						417000	1	0	0	0	0	0	1			Q5UE93|PI3R6_HUMAN	DB Search
DMKKAKEQL	88.03	1089.59	9	4.3	545.802	2	19.03	5872	HF1TL20220811_YD53_HLA_classI_DR3_DMSO_5ul_charge1_5_Rep1.raw				22800			1	0	0	0	1	0	0			Q9BWH2|FUND2_HUMAN	DB Search
NQHVKSAL	88.03	895.487	8	1.6	896.496	1	19.174	5657	HF1TL20220811_YD53_HLA_classI_DR3_DMSO_5ul_charge1_5_Rep3.raw	243000			1110000	1390000	878000	7	1	0	0	2	2	2			P30153|2AAA_HUMAN:P30154|2AAB_HUMAN	DB Search
LAAARLAAA	88.03	826.502	9	-0.9	414.258	2	30.2648	10107	HF1TL20220811_YD53_HLA_classI_DR3_DMSO_5ul_charge1_5_Rep3.raw	563000	1780000		1350000	2120000	1980000	6	1	1	0	1	2	1			P30101|PDIA3_HUMAN	DB Search
TVQSLEIDLDSMR	88.02	1505.74	13	3.2	753.883	2	63.0398	22461	HF1TL20220808_YD53_HLA_classI_DR3_CTRL_5ul_charge1_5_Rep2.raw	86000	145000					2	1	1	0	0	0	0			P05783|K1C18_HUMAN	DB Search
LLYESPERY	88.02	1168.58	9	1.5	585.296	2	43.3184	15490	HF1TL20220811_YD53_HLA_classI_DR3_DMSO_5ul_charge1_5_Rep1.raw	1430000	3440000		3170000	3110000		4	1	1	0	1	1	0			Q03518|TAP1_HUMAN	DB Search
KSDVNKEYY	88.01	1144.54	9	0.8	573.28	2	19.9275	5648	HF1TL20220808_YD53_HLA_classI_DR3_CTRL_5ul_charge1_5_Rep1.raw	179000	308000	325000	1210000	1240000	1170000	10	2	2	1	2	2	1			Q9NW64|RBM22_HUMAN	DB Search
ELKGKKVEL	88.01	1042.64	9	1.6	522.327	2	21.3601	6798	HF1TL20220811_YD53_HLA_classI_DR3_DMSO_5ul_charge1_5_Rep1.raw				58400	65400	114000	3	0	0	0	1	1	1			Q8IY18|SMC5_HUMAN	DB Search
HLKYISQL	88.01	1000.57	8	3.3	501.294	2	36.1788	12534	HF1TL20220811_YD53_HLA_classI_DR3_DMSO_5ul_charge1_5_Rep3.raw				131000	150000	415000	3	0	0	0	1	1	1			P52333|JAK3_HUMAN	DB Search
IDGKTLKY	88.01	936.528	8	3.8	469.273	2	31.4428	10611	HF1TL20220811_YD53_HLA_classI_DR3_DMSO_5ul_charge1_5_Rep3.raw	23100					105000	2	1	0	0	0	0	1			Q9Y2Q0|AT8A1_HUMAN	DB Search
DLKATQAL	88.01	858.481	8	1.9	430.249	2	36.732	12708	HF1TL20220811_YD53_HLA_classI_DR3_DMSO_5ul_charge1_5_Rep3.raw	232000				237000	468000	3	1	0	0	0	1	1			P60842|IF4A1_HUMAN	DB Search
EAVIKHSL	88	895.513	8	1.9	448.764	2	23.8979	7630	HF1TL20220811_YD53_HLA_classI_DR3_DMSO_5ul_charge1_5_Rep3.raw				27900	28500	1270000	4	0	0	0	1	1	2			Q15397|PUM3_HUMAN	DB Search
SFRYKQTL	88	1041.56	8	-5.7	521.785	2	27.4967	9022	HF1TL20220811_YD53_HLA_classI_DR3_DMSO_5ul_charge1_5_Rep3.raw				25100			1	0	0	0	1	0	0			Q8TD17|ZN398_HUMAN	DB Search
HLDTLTEHY	88	1127.52	9	-0.4	564.769	2	31.2032	10476	HF1TL20220811_YD53_HLA_classI_DR3_DMSO_5ul_charge1_5_Rep3.raw	324000	555000	825000	966000	1820000	1980000	6	1	1	1	1	1	1			Q9Y421|FA32A_HUMAN	DB Search
LLDEAQRLLY	88	1232.68	10	3.4	617.351	2	62.4369	22265	HF1TL20220808_YD53_HLA_classI_DR3_CTRL_5ul_charge1_5_Rep2.raw		395000					1	0	1	0	0	0	0			Q3KQV3|ZN792_HUMAN:Q9BWM5|ZN416_HUMAN:Q68DY9|ZN772_HUMAN:Q3SY52|ZIK1_HUMAN	DB Search
ISVGYVDDTQFVRF	88	1644.81	14	-1.1	823.414	2	80.8334	30049	HF1TL20220811_YD53_HLA_classI_DR3_DMSO_5ul_charge1_5_Rep3.raw	77700			143000	102000	95700	4	1	0	0	1	1	1			P10321|HLAC_HUMAN:P13747|HLAE_HUMAN:P01889|HLAB_HUMAN:P01893|HLAH_HUMAN	DB Search
AARLRPAL	88	866.545	8	3.8	434.281	2	25.0905	8314	HF1TL20220811_YD53_HLA_classI_DR3_DMSO_5ul_charge1_5_Rep1.raw							0	0	0	0	0	0	0			Q9Y2Y4|ZBT32_HUMAN	DB Search
TPSEKHM(+15.99)L	87.99	957.459	8	1.5	479.737	2	21.7093	6695	HF1TL20220811_YD53_HLA_classI_DR3_DMSO_5ul_charge1_5_Rep3.raw						25600	1	0	0	0	0	0	1	Oxidation (M)	M7:Oxidation (M):1000.00	Q7L576|CYFP1_HUMAN:Q96F07|CYFP2_HUMAN	DB Search
SPMLKSGM	87.99	849.409	8	0.7	425.712	2	29.3192	9759	HF1TL20220811_YD53_HLA_classI_DR3_DMSO_5ul_charge1_5_Rep3.raw					53700	43900	2	0	0	0	0	1	1			Q9UQ35|SRRM2_HUMAN	DB Search
EDIVADHVASYG	87.99	1274.58	12	2	638.3	2	41.9823	14294	HF1TL20220808_YD53_HLA_classI_DR3_CTRL_5ul_charge1_5_Rep2.raw	105000	215000					2	1	1	0	0	0	0			P01906|DQA2_HUMAN:P01909|DQA1_HUMAN	DB Search
SADPGNLKY	87.99	963.466	9	1.5	482.741	2	30.5077	10257	HF1TL20220811_YD53_HLA_classI_DR3_DMSO_5ul_charge1_5_Rep3.raw	54400	84200	70500	128000	170000	207000	6	1	1	1	1	1	1			Q6P435|SMG1L_HUMAN	DB Search
FDLYFVLDKSGSVAN	87.98	1673.83	15	2.4	837.928	2	80.6897	29387	HF1TL20220808_YD53_HLA_classI_DR3_CTRL_5ul_charge1_5_Rep2.raw			165000				1	0	0	1	0	0	0			P58335|ANTR2_HUMAN	DB Search
EMEVKPSSV	87.98	1004.48	9	1	503.25	2	29.9704	10282	HF1TL20220811_YD53_HLA_classI_DR3_DMSO_5ul_charge1_5_Rep1.raw	26700			81500			2	1	0	0	1	0	0			Q14201|BTG3_HUMAN	DB Search
DLLIRTHM(+15.99)	87.98	1013.53	8	2.6	507.775	2	33.9561	11658	HF1TL20220811_YD53_HLA_classI_DR3_DMSO_5ul_charge1_5_Rep3.raw					65000	70000	2	0	0	0	0	1	1	Oxidation (M)	M8:Oxidation (M):1000.00	Q9UHD8|SEPT9_HUMAN	DB Search
VTIAQGGVLPNIQAVLLPK	87.98	1930.16	19	3.4	966.096	2	83.4589	30380	HF1TL20220808_YD53_HLA_classI_DR3_CTRL_5ul_charge1_5_Rep2.raw	337000	1430000	37900	1020000			4	1	1	1	1	0	0			Q96KK5|H2A1H_HUMAN:Q8IUE6|H2A2B_HUMAN:P0C0S8|H2A1_HUMAN:Q9BTM1|H2AJ_HUMAN:Q99878|H2A1J_HUMAN:Q93077|H2A1C_HUMAN:Q7L7L0|H2A3_HUMAN:P04908|H2A1B_HUMAN:Q6FI13|H2A2A_HUMAN:P16104|H2AX_HUMAN:Q96QV6|H2A1A_HUMAN:Q16777|H2A2C_HUMAN:P20671|H2A1D_HUMAN	DB Search
SLKFHNEL	87.98	986.519	8	4.7	494.269	2	29.8339	10227	HF1TL20220811_YD53_HLA_classI_DR3_DMSO_5ul_charge1_5_Rep1.raw				114000	135000		2	0	0	0	1	1	0			O15397|IPO8_HUMAN	DB Search
STDPSVLGKY	87.98	1065.53	10	0.2	533.776	2	36.9957	12272	HF1TL20220808_YD53_HLA_classI_DR3_CTRL_5ul_charge1_5_Rep1.raw	1240000	1990000			109000		3	1	1	0	0	1	0			Q14469|HES1_HUMAN	DB Search
TAHRRNML	87.97	997.524	8	1.8	499.77	2	18.8065	5775	HF1TL20220811_YD53_HLA_classI_DR3_DMSO_5ul_charge1_5_Rep1.raw	140000	76500		407000			3	1	1	0	1	0	0			O75475|PSIP1_HUMAN	DB Search
VVSEVDIAKAD	87.97	1144.6	11	1.5	573.31	2	33.9326	11087	HF1TL20220808_YD53_HLA_classI_DR3_CTRL_5ul_charge1_5_Rep2.raw	395000	676000			544000		3	1	1	0	0	1	0			P20591|MX1_HUMAN	DB Search
PVISGGPYEYR	87.96	1236.61	11	-0.1	619.317	2	38.3732	12857	HF1TL20220808_YD53_HLA_classI_DR3_CTRL_5ul_charge1_5_Rep2.raw	136000	265000					2	1	1	0	0	0	0			rsE|iRT-pepE|iRT-pepE	DB Search
KLKEKSQQL	87.96	1100.66	9	1.4	551.336	2	18.4725	5633	HF1TL20220811_YD53_HLA_classI_DR3_DMSO_5ul_charge1_5_Rep1.raw							0	0	0	0	0	0	0			Q02224|CENPE_HUMAN	DB Search
TAKLKRTL	87.95	929.602	8	2.1	465.809	2	19.174	5676	HF1TL20220811_YD53_HLA_classI_DR3_DMSO_5ul_charge1_5_Rep3.raw						87700	1	0	0	0	0	0	1			Q86YD1|PTOV1_HUMAN	DB Search
ESYKKNLM	87.95	1011.51	8	1.3	506.761	2	22.0839	7099	HF1TL20220811_YD53_HLA_classI_DR3_DMSO_5ul_charge1_5_Rep1.raw				21600	30600		2	0	0	0	1	1	0			P50897|PPT1_HUMAN	DB Search
DVKKRAVAL	87.95	998.624	9	0.9	500.321	2	19.9748	5689	HF1TL20220808_YD53_HLA_classI_DR3_CTRL_5ul_charge1_5_Rep1.raw	52900	58000					2	1	1	0	0	0	0			Q03001|DYST_HUMAN	DB Search
ELQAKILSL	87.95	1013.61	9	3	507.815	2	63.4288	23253	HF1TL20220811_YD53_HLA_classI_DR3_DMSO_5ul_charge1_5_Rep3.raw		124000		56500		68700	3	0	1	0	1	0	1			Q9HCD5|NCOA5_HUMAN	DB Search
FVDKPVAY	87.95	937.491	8	0.1	469.753	2	35.7071	12351	HF1TL20220811_YD53_HLA_classI_DR3_DMSO_5ul_charge1_5_Rep3.raw						70400	1	0	0	0	0	0	1			Q53T94|TAF1B_HUMAN	DB Search
KPLLSSIK	87.94	884.569	8	3.7	443.294	2	26.9715	8810	HF1TL20220811_YD53_HLA_classI_DR3_DMSO_5ul_charge1_5_Rep3.raw							0	0	0	0	0	0	0			Q2TAA8|TXIP1_HUMAN	DB Search
ELNGHHTL	87.94	919.451	8	2.2	460.734	2	20.3817	6420	HF1TL20220811_YD53_HLA_classI_DR3_DMSO_5ul_charge1_5_Rep1.raw				61100		90800	2	0	0	0	1	0	1			Q9NZ09|UBAP1_HUMAN	DB Search
TSDKPLMY	87.94	953.453	8	0.4	477.734	2	33.9022	11819	HF1TL20220811_YD53_HLA_classI_DR3_DMSO_5ul_charge1_5_Rep1.raw				33500			1	0	0	0	1	0	0			Q6ZU65|UBN2_HUMAN	DB Search
ELKQRFSVF	87.94	1152.63	9	1.3	577.323	2	44.5712	15841	HF1TL20220811_YD53_HLA_classI_DR3_DMSO_5ul_charge1_5_Rep3.raw						516000	1	0	0	0	0	0	1			Q5VV67|PPRC1_HUMAN	DB Search
DIHKKM(+15.99)VV	87.94	984.543	8	2.1	493.28	2	21.5823	6679	HF1TL20220811_YD53_HLA_classI_DR3_DMSO_5ul_charge1_5_Rep3.raw						597000	1	0	0	0	0	0	1	Oxidation (M)	M6:Oxidation (M):1000.00	P63098|CANB1_HUMAN	DB Search
ILM(+15.99)KRNHL	87.93	1039.6	8	1.5	520.806	2	22.287	6907	HF1TL20220811_YD53_HLA_classI_DR3_DMSO_5ul_charge1_5_Rep3.raw						139000	1	0	0	0	0	0	1	Oxidation (M)	M3:Oxidation (M):1000.00	Q13588|GRAP_HUMAN:Q8TC17|GRAPL_HUMAN	DB Search
SSEELLSLKY	87.93	1167.6	10	4.2	584.813	2	54.887	19211	HF1TL20220808_YD53_HLA_classI_DR3_CTRL_5ul_charge1_5_Rep1.raw	210000	450000	633000	298000	348000		5	1	1	1	1	1	0			P14921|ETS1_HUMAN	DB Search
LAKLKYQF	87.93	1009.6	8	1.6	505.806	2	35.8332	12594	HF1TL20220811_YD53_HLA_classI_DR3_DMSO_5ul_charge1_5_Rep1.raw				347000	387000	957000	3	0	0	0	1	1	1			Q14094|CCNI_HUMAN	DB Search
WQRLKGLAL	87.93	1083.66	9	1.1	542.836	2	45.7327	16350	HF1TL20220811_YD53_HLA_classI_DR3_DMSO_5ul_charge1_5_Rep3.raw					119000	120000	2	0	0	0	0	1	1			Q13813|SPTN1_HUMAN	DB Search
EALVRTVAL	87.93	970.581	9	2	486.301	2	46.1915	15850	HF1TL20220808_YD53_HLA_classI_DR3_CTRL_5ul_charge1_5_Rep1.raw	246000	486000	403000	281000	356000	362000	6	1	1	1	1	1	1			P41226|UBA7_HUMAN	DB Search
NMKEKINAV	87.93	1045.56	9	2	523.788	2	22.6131	7324	HF1TL20220811_YD53_HLA_classI_DR3_DMSO_5ul_charge1_5_Rep1.raw				255000			1	0	0	0	1	0	0			Q86XZ4|SPAS2_HUMAN	DB Search
GVDEVTIVNILTNR	87.92	1541.84	14	-0.2	771.931	2	78.6152	28568	HF1TL20220808_YD53_HLA_classI_DR3_CTRL_5ul_charge1_5_Rep2.raw	42700	132000					2	1	1	0	0	0	0			P07355|ANXA2_HUMAN	DB Search
ATDRWYDEY	87.92	1217.5	9	2.7	609.758	2	48.589	17395	HF1TL20220811_YD53_HLA_classI_DR3_DMSO_5ul_charge1_5_Rep3.raw		347000	584000			642000	3	0	1	1	0	0	1			P50542|PEX5_HUMAN	DB Search
IAKLMVEL	87.92	915.546	8	-0.1	458.78	2	61.6866	22643	HF1TL20220811_YD53_HLA_classI_DR3_DMSO_5ul_charge1_5_Rep3.raw	189000				2420000	2600000	3	1	0	0	0	1	1			P48643|TCPE_HUMAN	DB Search
SPMQRHSI	87.92	954.471	8	-0.4	478.242	2	19.7288	6140	HF1TL20220811_YD53_HLA_classI_DR3_DMSO_5ul_charge1_5_Rep1.raw	24700	55900		219000	201000		4	1	1	0	1	1	0			Q69YQ0|CYTSA_HUMAN	DB Search
LFLQFGAQ(+0.98)GSPFLK	87.91	1552.83	14	2.6	777.427	2	80.2472	29196	HF1TL20220808_YD53_HLA_classI_DR3_CTRL_5ul_charge1_5_Rep2.raw		134000	487000				3	0	1	2	0	0	0	Deamidation (NQ)	Q8:Deamidation (NQ):25.70	rsL|iRT-pepL|iRT-pepL	DB Search
QLLLKALTL	87.91	1011.67	9	0.5	506.842	2	76.3926	28301	HF1TL20220811_YD53_HLA_classI_DR3_DMSO_5ul_charge1_5_Rep3.raw				120000		192000	2	0	0	0	1	0	1			Q96JI7|SPTCS_HUMAN	DB Search
SVIIVDKNGRLV	87.9	1311.79	12	2.3	438.271	3	43.071	15254	HF1TL20220811_YD53_HLA_classI_DR3_DMSO_5ul_charge1_5_Rep3.raw	392000	1590000	964000	960000	1200000	2800000	11	2	2	2	1	2	2			P02786|TFR1_HUMAN	DB Search
DVTPADFSEWSK	87.9	1380.62	12	2.7	691.322	2	60.6621	21637	HF1TL20220808_YD53_HLA_classI_DR3_CTRL_5ul_charge1_5_Rep3.raw			593000				1	0	0	1	0	0	0			rsH|iRT-pepH|iRT-pepH	DB Search
LTELPPLDDY	87.9	1174.58	10	1.3	588.299	2	73.2687	26389	HF1TL20220808_YD53_HLA_classI_DR3_CTRL_5ul_charge1_5_Rep2.raw		1820000	1770000				2	0	1	1	0	0	0			Q15796|SMAD2_HUMAN	DB Search
VAVISYDGSNKYYADSVK	87.9	1977.97	18	3.1	660.335	3	41.1516	13932	HF1TL20220808_YD53_HLA_classI_DR3_CTRL_5ul_charge1_5_Rep2.raw	232000	634000	1100000			389000	4	1	1	1	0	0	1			P0DP03|HVC05_HUMAN:P01768|HV330_HUMAN:P0DP02|HVC33_HUMAN	DB Search
QLKIKEVTL	87.9	1070.67	9	1.1	536.343	2	39.1364	13686	HF1TL20220811_YD53_HLA_classI_DR3_DMSO_5ul_charge1_5_Rep3.raw		179000	174000	270000	384000	882000	5	0	1	1	1	1	1			Q99741|CDC6_HUMAN	DB Search
NSDINSNHY	87.88	1062.44	9	2.8	1063.45	1	21.6517	6930	HF1TL20220811_YD53_HLA_classI_DR3_DMSO_5ul_charge1_5_Rep1.raw	112000			484000	385000	305000	6	1	0	0	2	2	1			Q9UPW5|CBPC1_HUMAN	DB Search
ESKQKFVL	87.87	977.555	8	-1.4	489.784	2	28.8726	9844	HF1TL20220811_YD53_HLA_classI_DR3_DMSO_5ul_charge1_5_Rep1.raw				120000	181000		2	0	0	0	1	1	0			P12081|HARS1_HUMAN	DB Search
AASFLQDLIHRYGEG	87.87	1675.83	15	3.5	559.622	3	72.0466	25989	HF1TL20220808_YD53_HLA_classI_DR3_CTRL_5ul_charge1_5_Rep2.raw	159000	388000	112000	58700		180000	7	2	2	1	1	0	1			Q15043|S39AE_HUMAN	DB Search
GPGAPADVQYDLYLNVANR	87.86	2032	19	1.7	678.345	3	64.7679	23210	HF1TL20220808_YD53_HLA_classI_DR3_CTRL_5ul_charge1_5_Rep2.raw		93900	184000				2	0	1	1	0	0	0			P26951|IL3RA_HUMAN	DB Search
YLTVAAVFR	87.85	1038.59	9	1.8	520.304	2	59.1263	21009	HF1TL20220808_YD53_HLA_classI_DR3_CTRL_5ul_charge1_5_Rep2.raw	31200	111000					2	1	1	0	0	0	0			P68371|TBB4B_HUMAN:P07437|TBB5_HUMAN:P04350|TBB4A_HUMAN	DB Search
VLRQKLFAL	87.85	1086.69	9	1.6	544.356	2	42.9274	14691	HF1TL20220808_YD53_HLA_classI_DR3_CTRL_5ul_charge1_5_Rep2.raw	432000	1000000	1480000	630000		899000	5	1	1	1	1	0	1			A4D1P6|WDR91_HUMAN	DB Search
LIKARAREL	87.85	1068.68	9	-0.5	535.345	2	20.8503	6606	HF1TL20220811_YD53_HLA_classI_DR3_DMSO_5ul_charge1_5_Rep1.raw				389000		319000	2	0	0	0	1	0	1			Q70J99|UN13D_HUMAN	DB Search
ISDGKMQLY	87.85	1053.52	9	1	527.766	2	40.9858	14441	HF1TL20220811_YD53_HLA_classI_DR3_DMSO_5ul_charge1_5_Rep3.raw						145000	1	0	0	0	0	0	1			Q96SK3|ZN607_HUMAN	DB Search
MTDQEAIQDLWQWR	87.85	1818.84	14	0.9	910.43	2	81.507	29698	HF1TL20220808_YD53_HLA_classI_DR3_CTRL_5ul_charge1_5_Rep2.raw		71600					1	0	1	0	0	0	0			P06748|NPM_HUMAN	DB Search
RPKLKAFL	87.84	971.628	8	3.8	486.825	2	26.5196	8193	HF1TL20220808_YD53_HLA_classI_DR3_CTRL_5ul_charge1_5_Rep1.raw	150000	147000	176000				3	1	1	1	0	0	0			P09211|GSTP1_HUMAN	DB Search
HGHVRISDL	87.84	1032.55	9	3	517.282	2	23.5416	7704	HF1TL20220811_YD53_HLA_classI_DR3_DMSO_5ul_charge1_5_Rep1.raw				63900	139000	175000	3	0	0	0	1	1	1			P25098|ARBK1_HUMAN	DB Search
ELKKVVAL	87.84	898.585	8	1	450.3	2	31.3376	10526	HF1TL20220811_YD53_HLA_classI_DR3_DMSO_5ul_charge1_5_Rep3.raw	341000		231000	1000000	2120000	2320000	5	1	0	1	1	1	1			Q06187|BTK_HUMAN	DB Search
VKYHYEL	87.84	950.486	7	6.5	476.253	2	30.2266	10115	HF1TL20220811_YD53_HLA_classI_DR3_DMSO_5ul_charge1_5_Rep3.raw							0	0	0	0	0	0	0			Q9NVP1|DDX18_HUMAN	DB Search
LALQKNVI	87.83	897.565	8	4.1	449.791	2	40.866	14569	HF1TL20220811_YD53_HLA_classI_DR3_DMSO_5ul_charge1_5_Rep1.raw	90500	225000	73100	99300	139000	270000	6	1	1	1	1	1	1			P31689|DNJA1_HUMAN:Q8WW22|DNJA4_HUMAN	DB Search
YSLEPVAVELK	87.83	1246.68	11	3.6	624.353	2	56.3731	19939	HF1TL20220808_YD53_HLA_classI_DR3_CTRL_5ul_charge1_5_Rep2.raw		115000					1	0	1	0	0	0	0			P00558|PGK1_HUMAN	DB Search
YTDVSTRY	87.82	1003.46	8	1.9	1004.47	1	27.1885	9143	HF1TL20220811_YD53_HLA_classI_DR3_DMSO_5ul_charge1_5_Rep1.raw	885000	1850000	2100000	3490000	4950000	5650000	10	1	1	2	2	2	2			Q9Y320|TMX2_HUMAN	DB Search
DM(+15.99)KTKYFFF	87.82	1241.58	9	0.1	621.797	2	65.3366	23966	HF1TL20220811_YD53_HLA_classI_DR3_DMSO_5ul_charge1_5_Rep3.raw		2190000	3460000	568000	507000	1660000	6	0	1	1	1	1	2	Oxidation (M)	M2:Oxidation (M):1000.00	P61009|SPCS3_HUMAN	DB Search
DMLVKVNAL	87.82	1001.56	9	1.1	1002.57	1	66.0432	24444	HF1TL20220811_YD53_HLA_classI_DR3_DMSO_5ul_charge1_5_Rep1.raw	408000	1080000	952000	1430000	1530000	2110000	9	1	1	1	2	2	2			P42575|CASP2_HUMAN	DB Search
ADLEMQIENLK	87.82	1302.65	11	0.8	652.335	2	55.1879	19439	HF1TL20220808_YD53_HLA_classI_DR3_CTRL_5ul_charge1_5_Rep2.raw		48700					1	0	1	0	0	0	0			Q04695|K1C17_HUMAN	DB Search
YPRPRDTSF	87.81	1137.56	9	2.6	380.194	3	26.9697	9027	HF1TL20220811_YD53_HLA_classI_DR3_DMSO_5ul_charge1_5_Rep1.raw	530000			1030000			2	1	0	0	1	0	0			Q9BRT2|UQCC2_HUMAN	DB Search
FLRVRKEVL	87.81	1158.72	9	-0.3	387.248	3	30.1997	10088	HF1TL20220811_YD53_HLA_classI_DR3_DMSO_5ul_charge1_5_Rep3.raw					393000	1420000	3	0	0	0	0	1	2			Q9UKK3|PARP4_HUMAN	DB Search
LLDPKYGMFRY	87.81	1401.71	11	1.7	468.245	3	57.7947	21043	HF1TL20220811_YD53_HLA_classI_DR3_DMSO_5ul_charge1_5_Rep3.raw				131000	169000	172000	3	0	0	0	1	1	1			Q5GLZ8|HERC4_HUMAN	DB Search
HTDILKEKY	87.81	1145.61	9	0.7	382.877	3	24.7155	7879	HF1TL20220811_YD53_HLA_classI_DR3_DMSO_5ul_charge1_5_Rep3.raw	80600	168000	168000	818000	762000	1000000	9	1	1	1	2	2	2			Q8N5C7|DTWD1_HUMAN	DB Search
FSFVRVISL	87.81	1066.62	9	2.5	534.32	2	74.0673	26773	HF1TL20220808_YD53_HLA_classI_DR3_CTRL_5ul_charge1_5_Rep2.raw	83300	298000	152000	158000			4	1	1	1	1	0	0			Q9BVK2|ALG8_HUMAN	DB Search
FLVVRHQL	87.81	1010.6	8	1.1	506.309	2	34.1988	11730	HF1TL20220811_YD53_HLA_classI_DR3_DMSO_5ul_charge1_5_Rep3.raw				95900	140000		2	0	0	0	1	1	0			P15954|COX7C_HUMAN	DB Search
ALDVANKIGII	87.8	1125.68	11	-0.3	563.845	2	67.2869	24750	HF1TL20220811_YD53_HLA_classI_DR3_DMSO_5ul_charge1_5_Rep3.raw						145000	1	0	0	0	0	0	1			P62750|RL23A_HUMAN	DB Search
TVHQKIHSL	87.8	1061.6	9	1.9	531.807	2	19.7735	5899	HF1TL20220811_YD53_HLA_classI_DR3_DMSO_5ul_charge1_5_Rep3.raw	29400			78700		120000	3	1	0	0	1	0	1			P13682|ZNF35_HUMAN	DB Search
SSEPVTGLDAK	87.8	1102.55	11	2.2	552.286	2	26.7337	8169	HF1TL20220808_YD53_HLA_classI_DR3_CTRL_5ul_charge1_5_Rep2.raw	597000	556000				59000	3	1	1	0	0	0	1			rsB|iRT-pepB|iRT-pepB	DB Search
HAKTKVLL	87.8	908.581	8	2	455.3	2	19.7338	5574	HF1TL20220808_YD53_HLA_classI_DR3_CTRL_5ul_charge1_5_Rep1.raw	22400	36300		208000	149000	166000	5	1	1	0	1	1	1			Q86W54|SPA24_HUMAN	DB Search
GADFLVTEVENGGSLGSK	87.8	1778.87	18	1.7	890.447	2	63.8875	22840	HF1TL20220808_YD53_HLA_classI_DR3_CTRL_5ul_charge1_5_Rep2.raw		92400					1	0	1	0	0	0	0			P14618|KPYM_HUMAN	DB Search
GLNKKPMSL	87.8	986.558	9	1.5	494.289	2	24.187	7347	HF1TL20220808_YD53_HLA_classI_DR3_CTRL_5ul_charge1_5_Rep1.raw	107000	123000					2	1	1	0	0	0	0			P27816|MAP4_HUMAN	DB Search
LGGNEQVTR	87.8	972.499	9	-2.4	973.507	1	19.1154	5329	HF1TL20220808_YD53_HLA_classI_DR3_CTRL_5ul_charge1_5_Rep1.raw	281000	14800000		35400000	27700000	21600000	9	1	2	0	2	2	2			rsA|iRT-pepA|iRT-pepA	DB Search
HGLFKSTL	87.78	901.502	8	-1.8	451.76	2	29.319	9213	HF1TL20220808_YD53_HLA_classI_DR3_CTRL_5ul_charge1_5_Rep2.raw	167000	356000	80900			627000	4	1	1	1	0	0	1			P51784|UBP11_HUMAN:Q9Y4E8|UBP15_HUMAN:Q13107|UBP4_HUMAN	DB Search
YGKIKMIDM	87.78	1097.56	9	0	549.788	2	40.578	14263	HF1TL20220811_YD53_HLA_classI_DR3_DMSO_5ul_charge1_5_Rep3.raw						217000	1	0	0	0	0	0	1			Q15287|RNPS1_HUMAN	DB Search
LSEPSSLQY	87.78	1022.49	9	1.1	1023.5	1	47.6246	16422	HF1TL20220808_YD53_HLA_classI_DR3_CTRL_5ul_charge1_5_Rep1.raw	1370000		3210000				3	2	0	1	0	0	0			P04035|HMDH_HUMAN	DB Search
DAFVRLIAL	87.77	1016.6	9	2.6	509.31	2	88.9806	33424	HF1TL20220811_YD53_HLA_classI_DR3_DMSO_5ul_charge1_5_Rep1.raw		698000	285000	173000	603000	681000	5	0	1	1	1	1	1			A5YKK6|CNOT1_HUMAN	DB Search
NTDHQTQLLY	87.77	1231.58	10	2.9	616.801	2	39.0251	13795	HF1TL20220811_YD53_HLA_classI_DR3_DMSO_5ul_charge1_5_Rep1.raw	4120000		12400000	7240000		17600000	7	2	0	2	1	0	2			Q06609|RAD51_HUMAN	DB Search
ELLKKLVGL	87.77	1011.67	9	1.5	506.843	2	58.316	21421	HF1TL20220811_YD53_HLA_classI_DR3_DMSO_5ul_charge1_5_Rep1.raw				80200	100000	116000	3	0	0	0	1	1	1			O75691|UTP20_HUMAN	DB Search
LAVLKHVL	87.77	891.591	8	1.3	446.803	2	39.1364	13687	HF1TL20220811_YD53_HLA_classI_DR3_DMSO_5ul_charge1_5_Rep3.raw		146000	66400	120000	181000	428000	5	0	1	1	1	1	1			Q9NUQ2|PLCE_HUMAN	DB Search
EIRQKNLSL	87.76	1099.63	9	1	550.825	2	28.0315	9217	HF1TL20220811_YD53_HLA_classI_DR3_DMSO_5ul_charge1_5_Rep3.raw	241000	437000	481000	1680000	2290000	2010000	6	1	1	1	1	1	1			Q9BZJ0|CRNL1_HUMAN	DB Search
EAYLKAM(+15.99)L	87.76	953.489	8	3.8	477.754	2	42.9952	15268	HF1TL20220811_YD53_HLA_classI_DR3_DMSO_5ul_charge1_5_Rep3.raw						81100	1	0	0	0	0	0	1	Oxidation (M)	M7:Oxidation (M):1000.00	P27708|PYR1_HUMAN	DB Search
DVKKKIKEV	87.75	1085.68	9	-0.7	543.847	2	18.7439	5505	HF1TL20220811_YD53_HLA_classI_DR3_DMSO_5ul_charge1_5_Rep3.raw					129000	240000	2	0	0	0	0	1	1			Q8IWA4|MFN1_HUMAN	DB Search
ILRSQKPVM	87.75	1070.63	9	3.4	536.323	2	23.4048	7647	HF1TL20220811_YD53_HLA_classI_DR3_DMSO_5ul_charge1_5_Rep1.raw				109000	92600		2	0	0	0	1	1	0			P46779|RL28_HUMAN	DB Search
VLDEAFQRY	87.75	1139.56	9	2.9	570.789	2	48.7168	17484	HF1TL20220811_YD53_HLA_classI_DR3_DMSO_5ul_charge1_5_Rep3.raw		210000				195000	2	0	1	0	0	0	1			P06865|HEXA_HUMAN	DB Search
PLHKVKSL	87.75	920.581	8	0.9	461.3	2	22.8265	6777	HF1TL20220808_YD53_HLA_classI_DR3_CTRL_5ul_charge1_5_Rep1.raw	41100	85300	68100	176000	206000	269000	6	1	1	1	1	1	1			Q14738|2A5D_HUMAN:Q13362|2A5G_HUMAN	DB Search
TGYLKGYTL	87.75	1014.54	9	2.3	508.278	2	49.7383	17982	HF1TL20220811_YD53_HLA_classI_DR3_DMSO_5ul_charge1_5_Rep1.raw			4960000	3990000	4270000	5530000	5	0	0	1	1	1	2			Q9Y5S9|RBM8A_HUMAN	DB Search
YTADGKEVLEY	87.75	1286.6	11	1.8	644.313	2	41.0681	13921	HF1TL20220808_YD53_HLA_classI_DR3_CTRL_5ul_charge1_5_Rep2.raw		741000		765000			2	0	1	0	1	0	0			Q9Y296|TPPC4_HUMAN	DB Search
ELKRHYNL	87.74	1071.58	8	2.6	536.8	2	21.747	6975	HF1TL20220811_YD53_HLA_classI_DR3_DMSO_5ul_charge1_5_Rep1.raw				266000	283000		2	0	0	0	1	1	0			P33992|MCM5_HUMAN	DB Search
VVKPHTPL	87.74	889.538	8	1.5	445.777	2	23.7101	7499	HF1TL20220811_YD53_HLA_classI_DR3_DMSO_5ul_charge1_5_Rep3.raw							0	0	0	0	0	0	0			P82909|RT36_HUMAN	DB Search
LPHVHKHL	87.74	979.572	8	1.1	490.794	2	19.5268	5820	HF1TL20220811_YD53_HLA_classI_DR3_DMSO_5ul_charge1_5_Rep3.raw						20100	1	0	0	0	0	0	1			Q8IV04|TB10C_HUMAN	DB Search
RPKEKSLVL	87.74	1068.67	9	2.2	535.341	2	22.6735	7323	HF1TL20220811_YD53_HLA_classI_DR3_DMSO_5ul_charge1_5_Rep1.raw				1100000		1180000	2	0	0	0	1	0	1			Q92985|IRF7_HUMAN	DB Search
RMATPLLMQALPM	87.73	1471.77	13	-0.6	736.893	2	84.7036	31556	HF1TL20220811_YD53_HLA_classI_DR3_DMSO_5ul_charge1_5_Rep3.raw	455000	713000	637000		1480000	1470000	5	1	1	1	0	1	1			P04233|HG2A_HUMAN	DB Search
ESEEYQERY	87.73	1231.5	9	1.4	616.758	2	25.7206	8576	HF1TL20220811_YD53_HLA_classI_DR3_DMSO_5ul_charge1_5_Rep1.raw				50900	75100		2	0	0	0	1	1	0			Q9Y676|RT18B_HUMAN	DB Search
YSSSRSDLY	87.73	1076.48	9	1.5	539.249	2	26.0315	8035	HF1TL20220808_YD53_HLA_classI_DR3_CTRL_5ul_charge1_5_Rep1.raw	165000						1	1	0	0	0	0	0			P38159|RBMX_HUMAN:Q96E39|RMXL1_HUMAN	DB Search
PVGRVHRL	87.72	932.567	8	1.7	467.291	2	25.4879	8475	HF1TL20220811_YD53_HLA_classI_DR3_DMSO_5ul_charge1_5_Rep1.raw							0	0	0	0	0	0	0			P16104|H2AX_HUMAN:Q96KK5|H2A1H_HUMAN:Q8IUE6|H2A2B_HUMAN:P0C0S8|H2A1_HUMAN:Q9BTM1|H2AJ_HUMAN:Q93077|H2A1C_HUMAN:Q99878|H2A1J_HUMAN:Q16777|H2A2C_HUMAN:Q7L7L0|H2A3_HUMAN:P04908|H2A1B_HUMAN:P20671|H2A1D_HUMAN:Q6FI13|H2A2A_HUMAN	DB Search
PGGLLLGDVAPN(+0.98)FEANTTVGR	87.72	2098.07	21	10.2	700.374	3	72.998	26371	HF1TL20220808_YD53_HLA_classI_DR3_CTRL_5ul_charge1_5_Rep2.raw		75300					1	0	1	0	0	0	0	Deamidation (NQ)	N12:Deamidation (NQ):26.38	P30041|PRDX6_HUMAN	DB Search
ITDSTMLQAIERY	87.72	1539.76	13	1	770.892	2	67.6526	24299	HF1TL20220808_YD53_HLA_classI_DR3_CTRL_5ul_charge1_5_Rep2.raw		110000	165000				2	0	1	1	0	0	0			Q9Y678|COPG1_HUMAN	DB Search
ATDDASLLIVNRY	87.72	1449.75	13	3.4	725.886	2	58.3598	20669	HF1TL20220808_YD53_HLA_classI_DR3_CTRL_5ul_charge1_5_Rep2.raw		311000	644000	317000	389000		4	0	1	1	1	1	0			Q5VTR2|BRE1A_HUMAN	DB Search
DMRSKTVL	87.7	948.506	8	3.4	475.262	2	26.058	8712	HF1TL20220811_YD53_HLA_classI_DR3_DMSO_5ul_charge1_5_Rep1.raw				92100			1	0	0	0	1	0	0			Q9UK61|TASOR_HUMAN	DB Search
EHALLAYTLGVK	87.7	1313.73	12	4.5	438.923	3	47.7187	16567	HF1TL20220808_YD53_HLA_classI_DR3_CTRL_5ul_charge1_5_Rep2.raw	56100	192000					2	1	1	0	0	0	0			Q5VTE0|EF1A3_HUMAN:Q05639|EF1A2_HUMAN:P68104|EF1A1_HUMAN	DB Search
DM(+15.99)KTKYFF	87.69	1094.51	8	1.4	548.263	2	42.5905	15068	HF1TL20220811_YD53_HLA_classI_DR3_DMSO_5ul_charge1_5_Rep3.raw						1120000	2	0	0	0	0	0	2	Oxidation (M)	M2:Oxidation (M):1000.00	P61009|SPCS3_HUMAN	DB Search
HQKFHISL	87.69	1008.55	8	1.7	505.283	2	29.8339	10205	HF1TL20220811_YD53_HLA_classI_DR3_DMSO_5ul_charge1_5_Rep1.raw		133000		333000	401000		3	0	1	0	1	1	0			O60244|MED14_HUMAN	DB Search
EIRLKIVGT	87.69	1027.64	9	0.9	514.827	2	41.9952	14822	HF1TL20220811_YD53_HLA_classI_DR3_DMSO_5ul_charge1_5_Rep3.raw		210000	228000	663000	1250000	1630000	6	0	1	1	1	2	1			P62487|RPB7_HUMAN	DB Search
YLDPNQRDLY	87.69	1295.61	10	2.4	648.816	2	46.4065	16582	HF1TL20220811_YD53_HLA_classI_DR3_DMSO_5ul_charge1_5_Rep3.raw			442000			269000	2	0	0	1	0	0	1			Q86YE8|ZN573_HUMAN	DB Search
LSERADWQY	87.69	1166.54	9	3.6	584.277	2	41.796	14752	HF1TL20220811_YD53_HLA_classI_DR3_DMSO_5ul_charge1_5_Rep3.raw			275000			475000	2	0	0	1	0	0	1			Q5VST6|AB17B_HUMAN:Q6PCB6|AB17C_HUMAN	DB Search
ILGADTSVDLEETGR	87.68	1574.78	15	-0.3	788.4	2	49.5204	17238	HF1TL20220808_YD53_HLA_classI_DR3_CTRL_5ul_charge1_5_Rep2.raw		120000					1	0	1	0	0	0	0			P25705|ATPA_HUMAN	DB Search
YLRELLTTM	87.68	1138.61	9	-2.5	570.309	2	67.5531	24881	HF1TL20220811_YD53_HLA_classI_DR3_DMSO_5ul_charge1_5_Rep3.raw	1040000	2520000	3540000				3	1	1	1	0	0	0			O14950|ML12B_HUMAN:P19105|ML12A_HUMAN	DB Search
DATNVGDEGGFAPNILENK	87.68	1959.92	19	1	980.972	2	62.2185	22214	HF1TL20220808_YD53_HLA_classI_DR3_CTRL_5ul_charge1_5_Rep2.raw		73300					1	0	1	0	0	0	0			P06733|ENOA_HUMAN	DB Search
NIKPHWMF	87.68	1071.53	8	3.6	536.775	2	48.1359	17394	HF1TL20220811_YD53_HLA_classI_DR3_DMSO_5ul_charge1_5_Rep1.raw				302000	331000		2	0	0	0	1	1	0			Q99683|M3K5_HUMAN	DB Search
TQMVRMIL	87.68	990.535	8	1.8	496.276	2	57.6178	20970	HF1TL20220811_YD53_HLA_classI_DR3_DMSO_5ul_charge1_5_Rep3.raw						128000	1	0	0	0	0	0	1			P48643|TCPE_HUMAN	DB Search
NLHSKYSL	87.68	960.503	8	-3.1	481.259	2	23.8088	7182	HF1TL20220808_YD53_HLA_classI_DR3_CTRL_5ul_charge1_5_Rep1.raw	15000	36000	44900				3	1	1	1	0	0	0			Q9NSP4|CENPM_HUMAN	DB Search
SLYLRKVL	87.67	990.623	8	2.7	496.32	2	39.542	13881	HF1TL20220811_YD53_HLA_classI_DR3_DMSO_5ul_charge1_5_Rep3.raw						32300	1	0	0	0	0	0	1			Q9H223|EHD4_HUMAN	DB Search
DLRQRPASL	87.67	1054.59	9	2.2	528.303	2	26.6392	8947	HF1TL20220811_YD53_HLA_classI_DR3_DMSO_5ul_charge1_5_Rep1.raw				511000			1	0	0	0	1	0	0			O43159|RRP8_HUMAN	DB Search
HTDDPLTWDY	87.67	1261.53	10	1.3	631.771	2	67.1395	24617	HF1TL20220811_YD53_HLA_classI_DR3_DMSO_5ul_charge1_5_Rep3.raw	1510000	3420000	5050000		3210000	3620000	6	1	1	2	0	1	1			Q9NYH9|UTP6_HUMAN	DB Search
EDVKIYLDENYERINVPV	87.66	2207.11	18	4.3	736.718	3	67.0594	24057	HF1TL20220808_YD53_HLA_classI_DR3_CTRL_5ul_charge1_5_Rep2.raw		608000			1030000		2	0	1	0	0	1	0			Q9NQX7|ITM2C_HUMAN	DB Search
NATIRNVL	87.66	899.519	8	2.4	450.768	2	36.9703	12824	HF1TL20220811_YD53_HLA_classI_DR3_DMSO_5ul_charge1_5_Rep3.raw		191000			160000	335000	3	0	1	0	0	1	1			Q8N8J0|PI4P1_HUMAN:A4QPH2|PI4P2_HUMAN:P42356|PI4KA_HUMAN	DB Search
TTEQHGARY	87.66	1061.49	9	3	531.753	2	18.3139	5556	HF1TL20220811_YD53_HLA_classI_DR3_DMSO_5ul_charge1_5_Rep1.raw	30000			367000			2	1	0	0	1	0	0			O15533|TPSN_HUMAN	DB Search
SYYAPVR	87.66	854.429	7	1.9	855.438	1	60.3849	22246	HF1TL20220811_YD53_HLA_classI_DR3_DMSO_5ul_charge1_5_Rep1.raw	5960			27700	23600		3	1	0	0	1	1	0			rsG|iRT-pepG|iRT-pepG	DB Search
DAKKRINL	87.66	956.577	8	2	479.297	2	20.7985	6547	HF1TL20220811_YD53_HLA_classI_DR3_DMSO_5ul_charge1_5_Rep1.raw		837000	499000	2170000	2440000		4	0	1	1	1	1	0			Q7L576|CYFP1_HUMAN:Q96F07|CYFP2_HUMAN	DB Search
ASELKALGY	87.65	950.507	9	1.8	476.262	2	43.8724	15703	HF1TL20220811_YD53_HLA_classI_DR3_DMSO_5ul_charge1_5_Rep3.raw	309000			825000	859000	990000	4	1	0	0	1	1	1			Q12996|CSTF3_HUMAN	DB Search
ADMGHLKY	87.65	933.438	8	0.6	934.446	1	33.7717	11774	HF1TL20220811_YD53_HLA_classI_DR3_DMSO_5ul_charge1_5_Rep1.raw	831000	1850000	514000	1760000	3500000	3690000	8	1	1	1	2	2	1			P12004|PCNA_HUMAN	DB Search
DLRIKSQEL	87.64	1100.62	9	1.3	551.317	2	35.109	12067	HF1TL20220811_YD53_HLA_classI_DR3_DMSO_5ul_charge1_5_Rep3.raw				219000	521000	516000	3	0	0	0	1	1	1			Q14204|DYHC1_HUMAN	DB Search
YVLLKALAL	87.64	1002.65	9	3.1	502.335	2	71.1804	25666	HF1TL20220808_YD53_HLA_classI_DR3_CTRL_5ul_charge1_5_Rep2.raw		351000				439000	2	0	1	0	0	0	1			P11474|ERR1_HUMAN	DB Search
LAKLAWEL	87.64	942.554	8	1.7	472.285	2	67.1542	24727	HF1TL20220811_YD53_HLA_classI_DR3_DMSO_5ul_charge1_5_Rep3.raw			82000	181000	210000	204000	4	0	0	1	1	1	1			P33076|C2TA_HUMAN	DB Search
KTDLHNEGY	87.64	1075.49	9	2.4	538.757	2	18.9981	5292	HF1TL20220808_YD53_HLA_classI_DR3_CTRL_5ul_charge1_5_Rep1.raw	88600	112000	169000	429000	307000	333000	6	1	1	1	1	1	1			Q14699|RFTN1_HUMAN	DB Search
VAKMKKMEM	87.64	1094.57	9	-2.1	548.291	2	19.1349	5356	HF1TL20220808_YD53_HLA_classI_DR3_CTRL_5ul_charge1_5_Rep1.raw	30000	52400	68400			199000	4	1	1	1	0	0	1			Q16181|SEPT7_HUMAN	DB Search
EAIIRKAL	87.64	912.576	8	4.1	457.297	2	28.2264	9344	HF1TL20220811_YD53_HLA_classI_DR3_DMSO_5ul_charge1_5_Rep3.raw						121000	1	0	0	0	0	0	1			Q9Y618|NCOR2_HUMAN	DB Search
ELRRQVDQL	87.64	1155.64	9	2.5	578.827	2	26.1869	8761	HF1TL20220811_YD53_HLA_classI_DR3_DMSO_5ul_charge1_5_Rep1.raw				393000	336000		2	0	0	0	1	1	0			P08670|VIME_HUMAN	DB Search
A(+42.01)SASGAMAKHEQILVLD	87.64	1781.9	17	3.9	891.963	2	56.9963	20225	HF1TL20220808_YD53_HLA_classI_DR3_CTRL_5ul_charge1_5_Rep3.raw		726000	2450000				3	0	1	2	0	0	0	Acetylation (Protein N-term)	A1:Acetylation (Protein N-term):1000.00	Q9P0L0|VAPA_HUMAN	DB Search
M(+15.99)AKKHLEI	87.63	984.543	8	2.3	493.28	2	19.8919	6214	HF1TL20220811_YD53_HLA_classI_DR3_DMSO_5ul_charge1_5_Rep1.raw							0	0	0	0	0	0	0	Oxidation (M)	M1:Oxidation (M):1000.00	Q58FF7|H90B3_HUMAN:P08238|HS90B_HUMAN	DB Search
DMKMKISAL	87.63	1035.55	9	1.3	518.783	2	41.8814	14218	HF1TL20220808_YD53_HLA_classI_DR3_CTRL_5ul_charge1_5_Rep2.raw		169000	266000			583000	3	0	1	1	0	0	1			Q12979|ABR_HUMAN	DB Search
RLEIEPEWAY	87.62	1304.64	10	2.6	653.329	2	69.5973	25810	HF1TL20220811_YD53_HLA_classI_DR3_DMSO_5ul_charge1_5_Rep1.raw	332000	619000	1090000	605000	732000	758000	6	1	1	1	1	1	1			Q00688|FKBP3_HUMAN	DB Search
NVDPVQHTY	87.61	1071.5	9	2.6	536.758	2	28.4096	9619	HF1TL20220811_YD53_HLA_classI_DR3_DMSO_5ul_charge1_5_Rep1.raw				1330000	917000		2	0	0	0	1	1	0			O00468|AGRIN_HUMAN	DB Search
FIYNRVVL	87.61	1022.59	8	3.2	512.307	2	54.0954	19023	HF1TL20220808_YD53_HLA_classI_DR3_CTRL_5ul_charge1_5_Rep2.raw	302000	665000	861000				3	1	1	1	0	0	0			Q9Y678|COPG1_HUMAN	DB Search
MMKLIINSL	87.61	1061.6	9	2.5	531.807	2	72.5833	27018	HF1TL20220811_YD53_HLA_classI_DR3_DMSO_5ul_charge1_5_Rep1.raw		257000	327000		965000		3	0	1	1	0	1	0			P14625|ENPL_HUMAN	DB Search
ITSIVKDSSAARNGL	87.6	1530.84	15	-1	511.288	3	30.9589	9877	HF1TL20220808_YD53_HLA_classI_DR3_CTRL_5ul_charge1_5_Rep2.raw		329000	81300	78600	204000	233000	6	0	2	1	1	1	1			O00560|SDCB1_HUMAN	DB Search
LLDDAQRLLY	87.59	1218.66	10	4.3	610.342	2	62.8649	22298	HF1TL20220808_YD53_HLA_classI_DR3_CTRL_5ul_charge1_5_Rep1.raw	369000	831000	1460000				3	1	1	1	0	0	0			Q96HQ0|ZN419_HUMAN:Q6PK81|ZN773_HUMAN:Q8TAW3|ZN671_HUMAN	DB Search
NPASKVIAL	87.59	911.544	9	3.2	456.781	2	40.9502	14620	HF1TL20220811_YD53_HLA_classI_DR3_DMSO_5ul_charge1_5_Rep1.raw	127000		85700	116000	143000		4	1	0	1	1	1	0			P53675|CLH2_HUMAN:Q00610|CLH1_HUMAN	DB Search
AIDEDVLRY	87.58	1092.55	9	2.7	547.281	2	55.4044	20074	HF1TL20220811_YD53_HLA_classI_DR3_DMSO_5ul_charge1_5_Rep3.raw		1470000	2080000			1200000	3	0	1	1	0	0	1			Q13356|PPIL2_HUMAN	DB Search
HAFLKTEF	87.58	991.513	8	1.6	496.764	2	37.0778	12849	HF1TL20220811_YD53_HLA_classI_DR3_DMSO_5ul_charge1_5_Rep3.raw	184000	562000	646000	444000	563000	1140000	6	1	1	1	1	1	1			O15492|RGS16_HUMAN	DB Search
HGYVKQSL	87.57	930.492	8	3.3	931.503	1	21.1968	6746	HF1TL20220811_YD53_HLA_classI_DR3_DMSO_5ul_charge1_5_Rep1.raw				360000	525000	608000	5	0	0	0	2	2	1			O43813|LANC1_HUMAN	DB Search
HARTITVAL	87.57	980.577	9	3.8	491.299	2	29.8271	9478	HF1TL20220808_YD53_HLA_classI_DR3_CTRL_5ul_charge1_5_Rep1.raw	442000	975000	663000				3	1	1	1	0	0	0			P49588|SYAC_HUMAN	DB Search
EGFLKAQAL	87.57	975.539	9	0.5	488.777	2	49.6492	17873	HF1TL20220811_YD53_HLA_classI_DR3_DMSO_5ul_charge1_5_Rep3.raw	258000	901000					2	1	1	0	0	0	0			Q96TA2|YMEL1_HUMAN	DB Search
SGNIKHIL	87.57	880.513	8	3.8	441.265	2	25.9109	8383	HF1TL20220811_YD53_HLA_classI_DR3_DMSO_5ul_charge1_5_Rep3.raw					46300		1	0	0	0	0	1	0			Q13535|ATR_HUMAN	DB Search
ELKEKYISL	87.57	1121.63	9	1.8	561.825	2	40.7776	14366	HF1TL20220811_YD53_HLA_classI_DR3_DMSO_5ul_charge1_5_Rep3.raw				455000	632000	1240000	3	0	0	0	1	1	1			Q96CN9|GCC1_HUMAN	DB Search
HVKVLNTSL	87.57	1009.59	9	-0.1	505.805	2	31.375	10074	HF1TL20220808_YD53_HLA_classI_DR3_CTRL_5ul_charge1_5_Rep1.raw	472000	1270000	948000	782000			4	1	1	1	1	0	0			Q16666|IF16_HUMAN	DB Search
MAKLNQQM	87.56	962.468	8	3.4	482.243	2	26.4316	8847	HF1TL20220811_YD53_HLA_classI_DR3_DMSO_5ul_charge1_5_Rep1.raw				55300	43900		2	0	0	0	1	1	0			P61011|SRP54_HUMAN	DB Search
KSKIRALL	87.56	927.623	8	1.9	464.82	2	24.6696	8139	HF1TL20220811_YD53_HLA_classI_DR3_DMSO_5ul_charge1_5_Rep1.raw				78000	97000	97500	3	0	0	0	1	1	1			Q92598|HS105_HUMAN:P34932|HSP74_HUMAN	DB Search
KSKLRALL	87.56	927.623	8	1.9	464.82	2	24.6696	8139	HF1TL20220811_YD53_HLA_classI_DR3_DMSO_5ul_charge1_5_Rep1.raw				78000	97000	97500	3	0	0	0	1	1	1			P01160|ANF_HUMAN	DB Search
RGLFIIDDKGILR	87.56	1514.89	13	-0.8	505.974	3	52.9349	18586	HF1TL20220808_YD53_HLA_classI_DR3_CTRL_5ul_charge1_5_Rep2.raw		28900	66800				2	0	1	1	0	0	0			Q06830|PRDX1_HUMAN:Q13162|PRDX4_HUMAN	DB Search
GFAGDDAPRAVFPS	87.56	1405.66	14	-2.2	703.837	2	56.6171	20625	HF1TL20220811_YD53_HLA_classI_DR3_DMSO_5ul_charge1_5_Rep3.raw						50600	1	0	0	0	0	0	1			P60709|ACTB_HUMAN:Q6S8J3|POTEE_HUMAN:P63267|ACTH_HUMAN:P68133|ACTS_HUMAN:P62736|ACTA_HUMAN:A5A3E0|POTEF_HUMAN:P0CG39|POTEJ_HUMAN:P63261|ACTG_HUMAN:P68032|ACTC_HUMAN:P0CG38|POTEI_HUMAN	DB Search
KTEVNSGFFY	87.56	1190.56	10	3.7	596.29	2	52.2786	18993	HF1TL20220811_YD53_HLA_classI_DR3_DMSO_5ul_charge1_5_Rep1.raw		3530000	5980000	3730000	4280000		4	0	1	1	1	1	0			Q92526|TCPW_HUMAN:P40227|TCPZ_HUMAN	DB Search
TQKTHVTL	87.56	926.519	8	1.1	464.267	2	21.6269	6661	HF1TL20220811_YD53_HLA_classI_DR3_DMSO_5ul_charge1_5_Rep3.raw						286000	1	0	0	0	0	0	1			Q7Z392|TPC11_HUMAN	DB Search
RLDINTNTY	87.55	1108.55	9	1.4	555.284	2	39.2411	13764	HF1TL20220811_YD53_HLA_classI_DR3_DMSO_5ul_charge1_5_Rep3.raw	138000	296000	380000	246000	326000	515000	6	1	1	1	1	1	1			Q9H173|SIL1_HUMAN	DB Search
QLDVAGRVMQY	87.55	1278.64	11	2	640.331	2	49.0693	17071	HF1TL20220808_YD53_HLA_classI_DR3_CTRL_5ul_charge1_5_Rep2.raw		217000		230000	290000		3	0	1	0	1	1	0			Q6VY07|PACS1_HUMAN	DB Search
LNKLKVVV	87.55	911.617	8	1.1	456.816	2	31.399	10583	HF1TL20220811_YD53_HLA_classI_DR3_DMSO_5ul_charge1_5_Rep3.raw				22400	36400	48200	3	0	0	0	1	1	1			Q7Z2T5|TRM1L_HUMAN	DB Search
TSKLKYVL	87.55	950.58	8	0.3	476.299	2	29.3907	9318	HF1TL20220808_YD53_HLA_classI_DR3_CTRL_5ul_charge1_5_Rep1.raw	305000		407000		2260000	2380000	6	1	0	1	0	2	2			Q96MU7|YTDC1_HUMAN	DB Search
MRMATPLLMQALPM	87.54	1602.81	14	3.8	802.416	2	89.7379	33536	HF1TL20220811_YD53_HLA_classI_DR3_DMSO_5ul_charge1_5_Rep3.raw		256000		409000		329000	3	0	1	0	1	0	1			P04233|HG2A_HUMAN	DB Search
VDDTQFVRFDSDAASPRE	87.54	2053.93	18	2.9	685.657	3	47.0468	16264	HF1TL20220808_YD53_HLA_classI_DR3_CTRL_5ul_charge1_5_Rep2.raw	124000	239000	406000	222000	265000	290000	6	1	1	1	1	1	1			P01889|HLAB_HUMAN	DB Search
LPKEHAASL	87.53	964.534	9	2.5	483.276	2	23.3959	7375	HF1TL20220811_YD53_HLA_classI_DR3_DMSO_5ul_charge1_5_Rep3.raw						274000	1	0	0	0	0	0	1			Q9H0A8|COMD4_HUMAN	DB Search
DIIYKKIAL	87.52	1075.66	9	2.1	538.84	2	51.222	18446	HF1TL20220811_YD53_HLA_classI_DR3_DMSO_5ul_charge1_5_Rep1.raw				1330000	1090000	1230000	6	0	0	0	2	2	2			Q6KC79|NIPBL_HUMAN	DB Search
VGDVTGAQAY	87.52	979.461	10	3.9	490.741	2	35.5598	11744	HF1TL20220808_YD53_HLA_classI_DR3_CTRL_5ul_charge1_5_Rep1.raw	276000						1	1	0	0	0	0	0			Q01628|IFM3_HUMAN:P13164|IFM1_HUMAN:Q01629|IFM2_HUMAN	DB Search
HLDAELDAY	87.52	1045.47	9	2.1	523.744	2	47.4382	17192	HF1TL20220811_YD53_HLA_classI_DR3_DMSO_5ul_charge1_5_Rep1.raw	26700	68100	73600	33000			4	1	1	1	1	0	0			Q9Y3Y2|CHTOP_HUMAN	DB Search
QQNLRHIL	87.52	1020.58	8	3.8	511.301	2	28.8661	9568	HF1TL20220811_YD53_HLA_classI_DR3_DMSO_5ul_charge1_5_Rep3.raw							0	0	0	0	0	0	0			Q9Y3V2|RWDD3_HUMAN	DB Search
VSEYVDAVLGKGHQY	87.52	1663.82	15	4.1	555.619	3	45.9556	15837	HF1TL20220808_YD53_HLA_classI_DR3_CTRL_5ul_charge1_5_Rep2.raw	95200	280000	563000				3	1	1	1	0	0	0			Q12769|NU160_HUMAN	DB Search
FPHIKLTL	87.52	967.585	8	3	484.801	2	57.8734	21100	HF1TL20220811_YD53_HLA_classI_DR3_DMSO_5ul_charge1_5_Rep3.raw						51400	1	0	0	0	0	0	1			Q8TDN4|CABL1_HUMAN	DB Search
ELFLRRISL	87.52	1145.69	9	1	382.905	3	60.0936	21909	HF1TL20220811_YD53_HLA_classI_DR3_DMSO_5ul_charge1_5_Rep3.raw					4940000	5980000	4	0	0	0	0	2	2			Q14232|EI2BA_HUMAN	DB Search
DLQKRLLAL	87.51	1068.67	9	2.5	535.341	2	54.5814	19896	HF1TL20220811_YD53_HLA_classI_DR3_DMSO_5ul_charge1_5_Rep1.raw	175000	438000	661000	621000	702000	883000	6	1	1	1	1	1	1			Q13043|STK4_HUMAN	DB Search
GGKSIYGEKFEDENFI	87.51	1831.86	16	1.3	611.629	3	55.0196	19967	HF1TL20220811_YD53_HLA_classI_DR3_DMSO_5ul_charge1_5_Rep3.raw				513000	642000	709000	3	0	0	0	1	1	1			P62937|PPIA_HUMAN	DB Search
LVKTKEEL	87.51	958.57	8	1.8	480.293	2	22.287	6930	HF1TL20220811_YD53_HLA_classI_DR3_DMSO_5ul_charge1_5_Rep3.raw	87700	190000		590000	7350	734000	5	1	1	0	1	1	1			P15311|EZRI_HUMAN	DB Search
SPKVKMAL	87.5	872.515	8	0.4	437.267	2	25.8756	7979	HF1TL20220808_YD53_HLA_classI_DR3_CTRL_5ul_charge1_5_Rep1.raw	31500	26500	38900				4	1	1	2	0	0	0			O60216|RAD21_HUMAN	DB Search
ATDFKFAM(+15.99)Y	87.5	1108.49	9	1.5	555.256	2	50.7541	17701	HF1TL20220808_YD53_HLA_classI_DR3_CTRL_5ul_charge1_5_Rep2.raw	7320000	28300000	19100000		1090000	4270000	8	1	1	3	0	1	2	Oxidation (M)	M8:Oxidation (M):1000.00	P30279|CCND2_HUMAN	DB Search
LPIKKKHLF	87.5	1122.73	9	2.8	375.251	3	24.4931	7835	HF1TL20220811_YD53_HLA_classI_DR3_DMSO_5ul_charge1_5_Rep3.raw		25200				35200	2	0	1	0	0	0	1			Q8NBU5|ATAD1_HUMAN	DB Search
YTELEAIMY	87.5	1131.52	9	-2.3	566.767	2	76.5877	27756	HF1TL20220808_YD53_HLA_classI_DR3_CTRL_5ul_charge1_5_Rep2.raw	145000	391000					2	1	1	0	0	0	0			P51659|DHB4_HUMAN	DB Search
HAIQKLYSL	87.5	1071.61	9	1.8	536.812	2	35.8061	12538	HF1TL20220811_YD53_HLA_classI_DR3_DMSO_5ul_charge1_5_Rep1.raw	205000			500000	575000	1300000	4	1	0	0	1	1	1			O00203|AP3B1_HUMAN	DB Search
KMDDLNLHY	87.49	1147.53	9	1.4	383.52	3	38.1121	12720	HF1TL20220808_YD53_HLA_classI_DR3_CTRL_5ul_charge1_5_Rep1.raw	373000	788000	649000	1230000	1310000	2590000	8	2	2	1	1	1	1			Q8NCJ5|SPRY3_HUMAN	DB Search
VGN(+0.98)VTGAQAY	87.49	979.461	10	-0.1	490.74	2	35.5851	11780	HF1TL20220808_YD53_HLA_classI_DR3_CTRL_5ul_charge1_5_Rep2.raw		390000					1	0	1	0	0	0	0	Deamidation (NQ)	N3:Deamidation (NQ):39.44	C9JQL5|DSA2D_HUMAN	DB Search
ELRAKALEL	87.49	1041.62	9	1.5	521.817	2	36.9043	12770	HF1TL20220811_YD53_HLA_classI_DR3_DMSO_5ul_charge1_5_Rep3.raw				383000	437000	810000	3	0	0	0	1	1	1			Q9BWW8|APOL6_HUMAN	DB Search
EQKKKSFL	87.48	1006.58	8	0.5	504.298	2	20.7228	6321	HF1TL20220811_YD53_HLA_classI_DR3_DMSO_5ul_charge1_5_Rep3.raw		58900	99600		352000	292000	4	0	1	1	0	1	1			Q8IWR1|TRI59_HUMAN	DB Search
VQKRHYLF	87.48	1089.61	8	2.3	545.813	2	26.058	8683	HF1TL20220811_YD53_HLA_classI_DR3_DMSO_5ul_charge1_5_Rep1.raw		140000		393000	397000		3	0	1	0	1	1	0			P24539|AT5F1_HUMAN	DB Search
YSEVLTDTRGLY	87.47	1415.69	12	3.2	708.859	2	52.4946	18301	HF1TL20220808_YD53_HLA_classI_DR3_CTRL_5ul_charge1_5_Rep1.raw	126000	259000	475000		297000	304000	5	1	1	1	0	1	1			Q8TB68|PRR7_HUMAN	DB Search
NPKIKDIL	87.47	939.575	8	2.5	470.796	2	33.5441	11645	HF1TL20220811_YD53_HLA_classI_DR3_DMSO_5ul_charge1_5_Rep1.raw	149000	361000	178000	542000	1120000		5	1	1	1	1	1	0			P24928|RPB1_HUMAN	DB Search
AALKKALAA	87.47	855.554	9	-3.2	856.562	1	20.1253	5747	HF1TL20220808_YD53_HLA_classI_DR3_CTRL_5ul_charge1_5_Rep1.raw	1360000	2320000	839000	6200000	6100000	6590000	12	2	2	2	2	2	2			P16402|H13_HUMAN:P16403|H12_HUMAN:Q02539|H11_HUMAN:P10412|H14_HUMAN:P16401|H15_HUMAN	DB Search
LKIKPVSL	87.47	896.606	8	2.1	449.311	2	36.9078	12811	HF1TL20220811_YD53_HLA_classI_DR3_DMSO_5ul_charge1_5_Rep3.raw				57100	40300	80800	3	0	0	0	1	1	1			O60449|LY75_HUMAN	DB Search
QTDPVTLQY	87.47	1063.52	9	-1.9	532.768	2	52.9305	18577	HF1TL20220808_YD53_HLA_classI_DR3_CTRL_5ul_charge1_5_Rep2.raw		280000					1	0	1	0	0	0	0			Q9BYK8|HELZ2_HUMAN	DB Search
GVKSRIHAL	87.46	979.593	9	0.8	490.804	2	21.197	6739	HF1TL20220811_YD53_HLA_classI_DR3_DMSO_5ul_charge1_5_Rep1.raw			28600	26800			2	0	0	1	1	0	0			Q9Y3M8|STA13_HUMAN	DB Search
KPYIRTSL	87.46	976.571	8	1.7	489.293	2	28.8537	9516	HF1TL20220811_YD53_HLA_classI_DR3_DMSO_5ul_charge1_5_Rep3.raw		302000	341000	1240000	1440000	1490000	5	0	1	1	1	1	1			P48200|IREB2_HUMAN	DB Search
ETELDGLRY	87.45	1094.52	9	1.3	548.27	2	51.6476	18681	HF1TL20220811_YD53_HLA_classI_DR3_DMSO_5ul_charge1_5_Rep3.raw		1450000	2230000	1470000		2070000	4	0	1	1	1	0	1			P46952|3HAO_HUMAN	DB Search
RSDELTRHY	87.45	1175.57	9	1.4	392.864	3	19.558	6079	HF1TL20220811_YD53_HLA_classI_DR3_DMSO_5ul_charge1_5_Rep1.raw	7950				27000	32800	3	1	0	0	0	1	1			Q9Y5W3|KLF2_HUMAN:Q13887|KLF5_HUMAN:Q9Y4X4|KLF12_HUMAN:Q13886|KLF9_HUMAN:O75840|KLF7_HUMAN:O43474|KLF4_HUMAN:Q13351|KLF1_HUMAN	DB Search
GSHSMRYF	87.45	983.428	8	-0.4	492.721	2	27.9725	9197	HF1TL20220811_YD53_HLA_classI_DR3_DMSO_5ul_charge1_5_Rep3.raw						31400	1	0	0	0	0	0	1			P04439|HLAA_HUMAN:P01889|HLAB_HUMAN:P17693|HLAG_HUMAN	DB Search
YSEDHIIGAY	87.45	1166.52	10	2.6	584.271	2	47.9966	17358	HF1TL20220811_YD53_HLA_classI_DR3_DMSO_5ul_charge1_5_Rep1.raw		1430000		1480000	1920000		3	0	1	0	1	1	0			Q8TCB0|IFI44_HUMAN	DB Search
LGTKKYVL	87.44	920.569	8	2.5	461.293	2	27.1336	9147	HF1TL20220811_YD53_HLA_classI_DR3_DMSO_5ul_charge1_5_Rep1.raw				25500			1	0	0	0	1	0	0			Q8WVX9|FACR1_HUMAN	DB Search
ENRYKSLL	87.43	1021.56	8	1.7	511.786	2	30.9033	10366	HF1TL20220811_YD53_HLA_classI_DR3_DMSO_5ul_charge1_5_Rep3.raw						181000	1	0	0	0	0	0	1			Q96SN8|CK5P2_HUMAN	DB Search
EAFVREVL	87.43	961.523	8	1.7	481.77	2	52.797	19069	HF1TL20220811_YD53_HLA_classI_DR3_DMSO_5ul_charge1_5_Rep3.raw	108000	292000	248000	360000		337000	5	1	1	1	1	0	1			O43427|FIBP_HUMAN	DB Search
RMATPLLMQALPMGALPQ	87.43	1938.03	18	3.3	970.028	2	83.8102	30518	HF1TL20220808_YD53_HLA_classI_DR3_CTRL_5ul_charge1_5_Rep2.raw	924000	2920000	8800000	8260000			7	2	2	2	1	0	0			P04233|HG2A_HUMAN	DB Search
ELQKRFIL	87.43	1045.63	8	2.6	523.823	2	39.7982	13917	HF1TL20220811_YD53_HLA_classI_DR3_DMSO_5ul_charge1_5_Rep3.raw	448000	803000		1560000	1910000	4380000	5	1	1	0	1	1	1			P49721|PSB2_HUMAN	DB Search
DNPFSWKNFVDTVRDT	87.43	1939.91	16	0.8	647.646	3	77.3331	28261	HF1TL20220808_YD53_HLA_classI_DR3_CTRL_5ul_charge1_5_Rep3.raw		155000	36200				2	0	1	1	0	0	0			Q9Y666|S12A7_HUMAN	DB Search
DPPLKFMSV	87.43	1032.53	9	1.3	517.274	2	71.6157	26410	HF1TL20220811_YD53_HLA_classI_DR3_DMSO_5ul_charge1_5_Rep3.raw	177000		529000	334000		506000	4	1	0	1	1	0	1			P52597|HNRPF_HUMAN	DB Search
YPAERKQAL	87.42	1074.58	9	2.3	538.3	2	21.3955	6521	HF1TL20220811_YD53_HLA_classI_DR3_DMSO_5ul_charge1_5_Rep3.raw				1600000		1420000	2	0	0	0	1	0	1			O43592|XPOT_HUMAN	DB Search
VIPKSKFVL	87.42	1029.66	9	-0.1	515.837	2	37.4631	13053	HF1TL20220811_YD53_HLA_classI_DR3_DMSO_5ul_charge1_5_Rep3.raw						120000	1	0	0	0	0	0	1			P30040|ERP29_HUMAN	DB Search
ATETQPIVY	87.42	1020.51	9	1.5	511.266	2	45.2147	15473	HF1TL20220808_YD53_HLA_classI_DR3_CTRL_5ul_charge1_5_Rep1.raw	381000		2240000				4	1	0	3	0	0	0			Q00610|CLH1_HUMAN	DB Search
EDVKIYLDENYERINVPVP	87.42	2304.16	19	0.7	1153.09	2	70.2295	25194	HF1TL20220808_YD53_HLA_classI_DR3_CTRL_5ul_charge1_5_Rep1.raw	1010000	1010000	10900000	306000			5	1	1	2	1	0	0			Q9NQX7|ITM2C_HUMAN	DB Search
LAEYDLDKY	87.41	1128.53	9	0.1	565.274	2	49.3098	17740	HF1TL20220811_YD53_HLA_classI_DR3_DMSO_5ul_charge1_5_Rep3.raw		102000	81700		94100		3	0	1	1	0	1	0			Q13610|PWP1_HUMAN	DB Search
SMLRKSQL	87.41	961.538	8	1	481.777	2	23.8979	7498	HF1TL20220811_YD53_HLA_classI_DR3_DMSO_5ul_charge1_5_Rep3.raw						239000	1	0	0	0	0	0	1			Q3SXM0|DC4L1_HUMAN:Q8WV16|DCAF4_HUMAN	DB Search
TMVEKRVL	87.41	974.558	8	2	488.287	2	25.0788	8227	HF1TL20220811_YD53_HLA_classI_DR3_DMSO_5ul_charge1_5_Rep1.raw				491000			1	0	0	0	1	0	0			P17252|KPCA_HUMAN:Q04759|KPCT_HUMAN:Q05655|KPCD_HUMAN:P05771|KPCB_HUMAN	DB Search
VAVISYDGSNKYYAD	87.41	1663.77	15	2.5	832.899	2	46.9798	16148	HF1TL20220808_YD53_HLA_classI_DR3_CTRL_5ul_charge1_5_Rep1.raw	826000	1640000					2	1	1	0	0	0	0			P0DP03|HVC05_HUMAN:P01768|HV330_HUMAN:P0DP02|HVC33_HUMAN	DB Search
DFKGKVLI	87.4	918.554	8	1.1	460.285	2	40.536	14249	HF1TL20220811_YD53_HLA_classI_DR3_DMSO_5ul_charge1_5_Rep3.raw		59800		95100	129000	291000	4	0	1	0	1	1	1			P53999|TCP4_HUMAN	DB Search
GIFYATSFLDLYRNP	87.4	1775.89	15	-1	888.954	2	88.0942	32087	HF1TL20220808_YD53_HLA_classI_DR3_CTRL_5ul_charge1_5_Rep1.raw	115000	646000	770000		277000	335000	5	1	1	1	0	1	1			Q92673|SORL_HUMAN	DB Search
LALTRSSSL	87.4	946.545	9	2.6	474.283	2	33.886	11072	HF1TL20220808_YD53_HLA_classI_DR3_CTRL_5ul_charge1_5_Rep1.raw	127000		144000	197000	211000	408000	5	1	0	1	1	1	1			O60759|CYTIP_HUMAN	DB Search
VSDKVMIPQDEY	87.4	1422.67	12	-1.6	712.345	2	43.7907	14986	HF1TL20220808_YD53_HLA_classI_DR3_CTRL_5ul_charge1_5_Rep2.raw		241000					1	0	1	0	0	0	0			Q15637|SF01_HUMAN	DB Search
RM(+15.99)ATPLLMQALPMGALPQ	87.4	1954.02	18	8.5	652.356	3	79.8502	28765	HF1TL20220808_YD53_HLA_classI_DR3_CTRL_5ul_charge1_5_Rep2.raw	52500	3560000	1910000	525000	538000		9	1	4	2	1	1	0	Oxidation (M)	M2:Oxidation (M):23.15	P04233|HG2A_HUMAN	DB Search
LSDMPLKSFY	87.39	1199.59	10	3.5	600.804	2	66.0503	24457	HF1TL20220811_YD53_HLA_classI_DR3_DMSO_5ul_charge1_5_Rep1.raw			73000	40900			2	0	0	1	1	0	0			Q9NYU2|UGGG1_HUMAN	DB Search
ISEQFTAMFR	87.39	1228.59	10	3.5	615.307	2	58.3227	20540	HF1TL20220808_YD53_HLA_classI_DR3_CTRL_5ul_charge1_5_Rep1.raw	237000	490000					2	1	1	0	0	0	0			Q13509|TBB3_HUMAN:P68371|TBB4B_HUMAN:Q9BVA1|TBB2B_HUMAN:Q13885|TBB2A_HUMAN:P07437|TBB5_HUMAN:P04350|TBB4A_HUMAN	DB Search
ERHWRIFSL	87.39	1242.66	9	2	415.229	3	50.3697	18144	HF1TL20220811_YD53_HLA_classI_DR3_DMSO_5ul_charge1_5_Rep3.raw		533000			303000	321000	3	0	1	0	0	1	1			Q9Y2S7|PDIP2_HUMAN	DB Search
LLKIKDTVL	87.39	1041.68	9	1.7	521.848	2	45.1691	16135	HF1TL20220811_YD53_HLA_classI_DR3_DMSO_5ul_charge1_5_Rep3.raw		212000	353000	209000	255000	239000	5	0	1	1	1	1	1			P22102|PUR2_HUMAN	DB Search
DMYSHYVL	87.39	1026.45	8	-1.9	514.23	2	61.6866	22568	HF1TL20220811_YD53_HLA_classI_DR3_DMSO_5ul_charge1_5_Rep3.raw				261000	306000	369000	3	0	0	0	1	1	1			Q9NPA3|M1IP1_HUMAN	DB Search
KQRARYL	87.38	933.551	7	2.8	467.784	2	21.8762	7027	HF1TL20220811_YD53_HLA_classI_DR3_DMSO_5ul_charge1_5_Rep1.raw	13900			125000			2	1	0	0	1	0	0			P13639|EF2_HUMAN	DB Search
AMSYVKDDIFRIYIKE	87.37	1990.02	16	0.4	664.349	3	65.3791	24189	HF1TL20220811_YD53_HLA_classI_DR3_DMSO_5ul_charge1_5_Rep1.raw			354000	576000	684000	810000	4	0	0	1	1	1	1			Q13501|SQSTM_HUMAN	DB Search
DDTQFVRFDSDAASPR	87.36	1825.82	16	2.9	609.619	3	45.8151	15733	HF1TL20220808_YD53_HLA_classI_DR3_CTRL_5ul_charge1_5_Rep1.raw	173000	486000	929000	191000		257000	5	1	1	1	1	0	1			P10321|HLAC_HUMAN:P01889|HLAB_HUMAN	DB Search
IKKRFRQL	87.36	1087.7	8	-1	544.856	2	20.5288	6463	HF1TL20220811_YD53_HLA_classI_DR3_DMSO_5ul_charge1_5_Rep1.raw				216000	157000		2	0	0	0	1	1	0			O75937|DNJC8_HUMAN	DB Search
GSDHQSPSSSSY	87.35	1237.48	12	3.5	619.752	2	19.2842	5979	HF1TL20220811_YD53_HLA_classI_DR3_DMSO_5ul_charge1_5_Rep1.raw				11500			1	0	0	0	1	0	0			O43298|ZBT43_HUMAN	DB Search
MGLERLVSV	87.35	1002.55	9	-1.9	502.283	2	62.2676	22809	HF1TL20220811_YD53_HLA_classI_DR3_DMSO_5ul_charge1_5_Rep3.raw					74400	86600	2	0	0	0	0	1	1			P49588|SYAC_HUMAN	DB Search
PGMVVTFAPVNVTTEVK	87.35	1787.95	17	0.5	894.982	2	74.0395	27368	HF1TL20220811_YD53_HLA_classI_DR3_DMSO_5ul_charge1_5_Rep3.raw	121000	239000			269000	252000	4	1	1	0	0	1	1			Q5VTE0|EF1A3_HUMAN:P68104|EF1A1_HUMAN	DB Search
ISGLIYEETR	87.35	1179.61	10	2.9	590.819	2	42.0611	14277	HF1TL20220808_YD53_HLA_classI_DR3_CTRL_5ul_charge1_5_Rep2.raw		357000				158000	2	0	1	0	0	0	1			P62805|H4_HUMAN	DB Search
TTEFLYNLY	87.34	1162.55	9	0.8	582.287	2	81.4168	29541	HF1TL20220808_YD53_HLA_classI_DR3_CTRL_5ul_charge1_5_Rep1.raw	262000	812000	663000				3	1	1	1	0	0	0			P17858|PFKAL_HUMAN	DB Search
KSDLFFHDY	87.34	1170.53	9	0.2	586.277	2	43.8424	14988	HF1TL20220808_YD53_HLA_classI_DR3_CTRL_5ul_charge1_5_Rep1.raw	308000	590000	1050000		1450000		5	2	1	1	0	1	0			P35251|RFC1_HUMAN	DB Search
Q(+0.98)ALKKKVL	87.34	927.612	8	4.8	464.815	2	19.6686	5874	HF1TL20220811_YD53_HLA_classI_DR3_DMSO_5ul_charge1_5_Rep3.raw					27600	44900	2	0	0	0	0	1	1	Deamidation (NQ)	Q1:Deamidation (NQ):1000.00	P19099|C11B2_HUMAN:P15538|C11B1_HUMAN	DB Search
RPNGRVAL	87.34	881.519	8	1.2	441.768	2	22.0837	6845	HF1TL20220811_YD53_HLA_classI_DR3_DMSO_5ul_charge1_5_Rep3.raw						173000	1	0	0	0	0	0	1			Q96HS1|PGAM5_HUMAN	DB Search
ITDTTRDVY	87.33	1082.52	9	-1.4	542.269	2	29.0908	9666	HF1TL20220811_YD53_HLA_classI_DR3_DMSO_5ul_charge1_5_Rep3.raw						112000	1	0	0	0	0	0	1			Q8NC56|LEMD2_HUMAN	DB Search
DAKIRIFD	87.33	976.534	8	2	489.275	2	43.4077	15417	HF1TL20220811_YD53_HLA_classI_DR3_DMSO_5ul_charge1_5_Rep3.raw					22400	72900	2	0	0	0	0	1	1			Q96L21|RL10L_HUMAN:P27635|RL10_HUMAN	DB Search
NPKERTAL	87.33	927.514	8	2.6	464.765	2	18.9559	5839	HF1TL20220811_YD53_HLA_classI_DR3_DMSO_5ul_charge1_5_Rep1.raw	19000	47000	32500	155000	94500	155000	6	1	1	1	1	1	1			Q14683|SMC1A_HUMAN	DB Search
ATDDATLLIVNRY	87.33	1463.76	13	2.7	732.894	2	60.025	21359	HF1TL20220808_YD53_HLA_classI_DR3_CTRL_5ul_charge1_5_Rep2.raw	46700	77500	150000				3	1	1	1	0	0	0			O75150|BRE1B_HUMAN	DB Search
DIIERHNTM	87.32	1127.54	9	1	564.778	2	26.564	8634	HF1TL20220811_YD53_HLA_classI_DR3_DMSO_5ul_charge1_5_Rep3.raw				191000	226000	162000	3	0	0	0	1	1	1			O75815|BCAR3_HUMAN	DB Search
SSDPASQLSY	87.32	1053.46	10	-0.8	527.74	2	43.8402	14962	HF1TL20220808_YD53_HLA_classI_DR3_CTRL_5ul_charge1_5_Rep2.raw		833000	712000				2	0	1	1	0	0	0			Q08050|FOXM1_HUMAN	DB Search
LVAIVDVIDQNR	87.32	1353.76	12	3	677.893	2	64.8489	23235	HF1TL20220808_YD53_HLA_classI_DR3_CTRL_5ul_charge1_5_Rep2.raw	27500	64900					2	1	1	0	0	0	0			P50914|RL14_HUMAN	DB Search
KTDLDLDGY	87.32	1038.49	9	-0.1	520.251	2	49.8341	18149	HF1TL20220811_YD53_HLA_classI_DR3_DMSO_5ul_charge1_5_Rep1.raw				251000	226000	277000	3	0	0	0	1	1	1			Q9UBC2|EP15R_HUMAN	DB Search
EDVKIYLDENYERIN	87.31	1911.92	15	4.5	638.32	3	52.1175	18231	HF1TL20220808_YD53_HLA_classI_DR3_CTRL_5ul_charge1_5_Rep2.raw	320000	575000	1080000				3	1	1	1	0	0	0			Q9NQX7|ITM2C_HUMAN	DB Search
EQKKRVSMI	87.31	1117.63	9	2.3	559.822	2	20.3234	6368	HF1TL20220811_YD53_HLA_classI_DR3_DMSO_5ul_charge1_5_Rep1.raw	70900	46000		251000	275000	241000	5	1	1	0	1	1	1			P35611|ADDA_HUMAN	DB Search
NPKLKILL	87.3	937.632	8	1.4	469.824	2	41.9774	15343	HF1TL20220811_YD53_HLA_classI_DR3_DMSO_5ul_charge1_5_Rep1.raw	1180000	4270000	40900	12200000	6910000	17100000	6	1	1	1	1	1	1			Q15782|CH3L2_HUMAN	DB Search
TLKAKNMEI	87.3	1046.58	9	3	524.299	2	26.1869	8742	HF1TL20220811_YD53_HLA_classI_DR3_DMSO_5ul_charge1_5_Rep1.raw				119000	296000		2	0	0	0	1	1	0			Q9NQZ5|STAR7_HUMAN	DB Search
EAAIRSVEL	87.3	986.54	9	1.9	494.278	2	43.2304	15315	HF1TL20220811_YD53_HLA_classI_DR3_DMSO_5ul_charge1_5_Rep3.raw						1260000	1	0	0	0	0	0	1			O14972|VP26C_HUMAN	DB Search
TNMLKVVAL	87.3	987.579	9	-1.2	494.796	2	62.1868	22723	HF1TL20220811_YD53_HLA_classI_DR3_DMSO_5ul_charge1_5_Rep3.raw		686000		889000	975000	1210000	4	0	1	0	1	1	1			Q9UNY4|TTF2_HUMAN	DB Search
DLLIRTHM	87.3	997.538	8	2.6	499.777	2	45.4396	16168	HF1TL20220811_YD53_HLA_classI_DR3_DMSO_5ul_charge1_5_Rep3.raw	281000	544000			1060000	1030000	4	1	1	0	0	1	1			Q9UHD8|SEPT9_HUMAN	DB Search
LPHVVPTL	87.3	874.528	8	4.8	438.275	2	51.2151	17841	HF1TL20220808_YD53_HLA_classI_DR3_CTRL_5ul_charge1_5_Rep2.raw		236000		151000	160000	200000	4	0	1	0	1	1	1			Q86Y56|DAAF5_HUMAN	DB Search
YILAGVEN(+0.98)SK	87.29	1093.57	10	0.5	547.793	2	39.1171	13118	HF1TL20220808_YD53_HLA_classI_DR3_CTRL_5ul_charge1_5_Rep2.raw		209000	294000	148000	171000		4	0	1	1	1	1	0	Deamidation (NQ)	N8:Deamidation (NQ):1000.00	rsD|iRT-pepD|iRT-pepD	DB Search
ERIM(+15.99)KAQAL	87.27	1074.59	9	0.2	538.3	2	26.5185	8598	HF1TL20220811_YD53_HLA_classI_DR3_DMSO_5ul_charge1_5_Rep3.raw	408000	907000		1760000	1450000	7190000	5	1	1	0	1	1	1	Oxidation (M)	M4:Oxidation (M):1000.00	P07900|HS90A_HUMAN:P08238|HS90B_HUMAN:Q58FG1|HS904_HUMAN	DB Search
AIDQLHLEY	87.27	1100.55	9	0.4	551.285	2	53.1191	18664	HF1TL20220808_YD53_HLA_classI_DR3_CTRL_5ul_charge1_5_Rep2.raw		1280000			17500		2	0	1	0	0	1	0			O43707|ACTN4_HUMAN	DB Search
DSAQN(+0.98)SVIIVDKNGRLV	87.26	1827.97	17	10	610.339	3	46.9189	16437	HF1TL20220808_YD53_HLA_classI_DR3_CTRL_5ul_charge1_5_Rep2.raw		307000					1	0	1	0	0	0	0	Deamidation (NQ)	N5:Deamidation (NQ):0.00	P02786|TFR1_HUMAN	DB Search
FPNLARVL	87.26	928.549	8	1.4	465.283	2	67.8361	25023	HF1TL20220811_YD53_HLA_classI_DR3_DMSO_5ul_charge1_5_Rep3.raw	1160000	2930000	3360000	3390000	1900000	5180000	6	1	1	1	1	1	1			Q9BTL4|IER2_HUMAN	DB Search
VAHLKQQV	87.26	921.54	8	0.5	461.777	2	19.9149	5969	HF1TL20220811_YD53_HLA_classI_DR3_DMSO_5ul_charge1_5_Rep3.raw	38100	153000	88300		411000		5	1	1	1	0	2	0			P05161|ISG15_HUMAN	DB Search
EAVHRAVAL	87.26	964.545	9	2.6	483.283	2	22.9583	6845	HF1TL20220808_YD53_HLA_classI_DR3_CTRL_5ul_charge1_5_Rep1.raw	65900	57000	129000	307000	557000		5	1	1	1	1	1	0			O95072|REC8_HUMAN	DB Search
LTDDDLLRY	87.26	1122.56	9	1.2	562.286	2	60.9949	22235	HF1TL20220811_YD53_HLA_classI_DR3_DMSO_5ul_charge1_5_Rep3.raw	374000	922000	1590000	795000	1060000	1290000	6	1	1	1	1	1	1			Q04446|GLGB_HUMAN	DB Search
LTLSALVDGK	87.26	1015.59	10	1.6	508.806	2	55.9664	19672	HF1TL20220808_YD53_HLA_classI_DR3_CTRL_5ul_charge1_5_Rep1.raw	36200	102000					2	1	1	0	0	0	0			P45880|VDAC2_HUMAN	DB Search
QIKIKTGVV	87.25	984.633	9	-0.4	493.324	2	28.7245	9760	HF1TL20220811_YD53_HLA_classI_DR3_DMSO_5ul_charge1_5_Rep1.raw				74300	84400		2	0	0	0	1	1	0			O75347|TBCA_HUMAN	DB Search
HSQFIGYPITLYLEK	87.25	1807.95	15	-0.5	603.66	3	67.3425	24101	HF1TL20220808_YD53_HLA_classI_DR3_CTRL_5ul_charge1_5_Rep2.raw	82500	439000					3	1	2	0	0	0	0			Q58FF7|H90B3_HUMAN:P08238|HS90B_HUMAN	DB Search
HSQFLGYPITLYLEK	87.25	1807.95	15	-0.5	603.66	3	67.3425	24101	HF1TL20220808_YD53_HLA_classI_DR3_CTRL_5ul_charge1_5_Rep2.raw	82500	439000					3	1	2	0	0	0	0			Q58FF8|H90B2_HUMAN	DB Search
MMAKKHLEI	87.25	1099.59	9	3.3	550.805	2	22.0711	6475	HF1TL20220808_YD53_HLA_classI_DR3_CTRL_5ul_charge1_5_Rep1.raw	76700	95200	103000	673000	748000		5	1	1	1	1	1	0			Q58FF7|H90B3_HUMAN:P08238|HS90B_HUMAN	DB Search
HSEMYSLLIDTY	87.24	1470.67	12	-0.3	736.346	2	72.3359	26100	HF1TL20220808_YD53_HLA_classI_DR3_CTRL_5ul_charge1_5_Rep2.raw		66300	180000	53200			3	0	1	1	1	0	0			P31350|RIR2_HUMAN:Q7LG56|RIR2B_HUMAN	DB Search
VTEDALIRTVSY	87.24	1365.71	12	2.1	683.866	2	61.2925	22411	HF1TL20220811_YD53_HLA_classI_DR3_DMSO_5ul_charge1_5_Rep3.raw		50300		33500	33900	41800	4	0	1	0	1	1	1			Q6L8Q7|PDE12_HUMAN	DB Search
VTEEFQPVY	87.24	1110.52	9	4.2	556.274	2	57.119	20194	HF1TL20220808_YD53_HLA_classI_DR3_CTRL_5ul_charge1_5_Rep2.raw	163000	307000	523000				3	1	1	1	0	0	0			P05556|ITB1_HUMAN	DB Search
STDTSGYGQSSY	87.23	1251.49	12	2.7	626.756	2	30.1448	9631	HF1TL20220808_YD53_HLA_classI_DR3_CTRL_5ul_charge1_5_Rep1.raw	184000	320000	533000				3	1	1	1	0	0	0			P35637|FUS_HUMAN	DB Search
ITDIHIKY	87.23	1001.55	8	0.3	501.785	2	35.8247	12374	HF1TL20220811_YD53_HLA_classI_DR3_DMSO_5ul_charge1_5_Rep3.raw					97100	201000	2	0	0	0	0	1	1			Q709C8|VP13C_HUMAN	DB Search
ALKQKFAF	87.23	951.554	8	0.7	476.785	2	32.174	11143	HF1TL20220811_YD53_HLA_classI_DR3_DMSO_5ul_charge1_5_Rep1.raw				54400			1	0	0	0	1	0	0			Q6P444|MTFR2_HUMAN	DB Search
HPKRTATL	87.22	922.535	8	2.8	462.276	2	18.6164	5443	HF1TL20220811_YD53_HLA_classI_DR3_DMSO_5ul_charge1_5_Rep3.raw						71300	1	0	0	0	0	0	1			Q12983|BNIP3_HUMAN	DB Search
IIKEHPVI	87.22	947.58	8	3.1	474.799	2	27.6959	9119	HF1TL20220811_YD53_HLA_classI_DR3_DMSO_5ul_charge1_5_Rep3.raw						52800	1	0	0	0	0	0	1			Q13564|ULA1_HUMAN	DB Search
MPLHRSNL	87.21	966.507	8	0.8	484.261	2	23.7795	7527	HF1TL20220811_YD53_HLA_classI_DR3_DMSO_5ul_charge1_5_Rep3.raw							0	0	0	0	0	0	0			O43824|GTPB6_HUMAN	DB Search
DLPEHAVL	87.21	892.465	8	0.8	893.478	1	45.2366	15553	HF1TL20220808_YD53_HLA_classI_DR3_CTRL_5ul_charge1_5_Rep2.raw	150000	8790000	3880000				5	1	2	2	0	0	0			Q00839|HNRPU_HUMAN	DB Search
DAAIRVWSL	87.21	1029.56	9	1.4	515.788	2	75.3522	27865	HF1TL20220811_YD53_HLA_classI_DR3_DMSO_5ul_charge1_5_Rep3.raw		1090000	545000	685000	874000	900000	5	0	1	1	1	1	1			Q12788|TBL3_HUMAN	DB Search
TAKLHVAV	87.2	837.507	8	1.9	419.763	2	24.0181	7260	HF1TL20220808_YD53_HLA_classI_DR3_CTRL_5ul_charge1_5_Rep1.raw	22900	31900					2	1	1	0	0	0	0			Q96SI9|STRBP_HUMAN:Q12906|ILF3_HUMAN	DB Search
VPHFHHEL	87.19	1014.5	8	1	508.261	2	22.3748	6618	HF1TL20220808_YD53_HLA_classI_DR3_CTRL_5ul_charge1_5_Rep1.raw	32600	55200	131000	301000	660000		5	1	1	1	1	1	0			Q53EL6|PDCD4_HUMAN	DB Search
YTDTYTEAY	87.19	1125.45	9	3	563.737	2	42.5485	14499	HF1TL20220808_YD53_HLA_classI_DR3_CTRL_5ul_charge1_5_Rep2.raw		160000	266000				2	0	1	1	0	0	0			P18583|SON_HUMAN	DB Search
YSHKKILQL	87.19	1128.67	9	-1.6	565.341	2	24.5518	7441	HF1TL20220808_YD53_HLA_classI_DR3_CTRL_5ul_charge1_5_Rep1.raw	498000	270000					3	2	1	0	0	0	0			Q92835|SHIP1_HUMAN	DB Search
KLYEKKLL	87.18	1033.65	8	2.2	517.835	2	24.8614	8195	HF1TL20220811_YD53_HLA_classI_DR3_DMSO_5ul_charge1_5_Rep1.raw				52600			1	0	0	0	1	0	0			P42166|LAP2A_HUMAN:Q08999|RBL2_HUMAN:P42167|LAP2B_HUMAN	DB Search
EGYVKVQV	87.18	920.497	8	-0.3	461.257	2	35.007	11494	HF1TL20220808_YD53_HLA_classI_DR3_CTRL_5ul_charge1_5_Rep1.raw	122000						1	1	0	0	0	0	0			Q99590|SCAFB_HUMAN	DB Search
ALLDRIVSV	87.18	984.597	9	4.2	493.31	2	62.2894	22236	HF1TL20220808_YD53_HLA_classI_DR3_CTRL_5ul_charge1_5_Rep2.raw		63500			35000	36500	3	0	1	0	0	1	1			Q92621|NU205_HUMAN	DB Search
ATDLTREVY	87.17	1066.53	9	2.3	534.275	2	35.5124	11694	HF1TL20220808_YD53_HLA_classI_DR3_CTRL_5ul_charge1_5_Rep1.raw	512000	1030000	4920000	700000		1630000	6	1	1	2	1	0	1			Q8IWV8|UBR2_HUMAN	DB Search
YIDSKFEDY	87.17	1178.51	9	1.7	590.267	2	43.3428	14756	HF1TL20220808_YD53_HLA_classI_DR3_CTRL_5ul_charge1_5_Rep1.raw	277000	526000	1050000				3	1	1	1	0	0	0			Q16181|SEPT7_HUMAN	DB Search
TPMFREYSL	87.17	1142.54	9	0.8	572.279	2	57.1544	20787	HF1TL20220811_YD53_HLA_classI_DR3_DMSO_5ul_charge1_5_Rep3.raw			501000		481000	478000	3	0	0	1	0	1	1			P34897|GLYM_HUMAN	DB Search
EPRAPWIEQEGPEYWDQ	87.17	2128.95	17	-0.7	1065.48	2	67.3741	24078	HF1TL20220808_YD53_HLA_classI_DR3_CTRL_5ul_charge1_5_Rep1.raw	41200						1	1	0	0	0	0	0			P04439|HLAA_HUMAN	DB Search
IPMIHAVL	87.17	892.52	8	1.4	447.268	2	62.4391	22866	HF1TL20220811_YD53_HLA_classI_DR3_DMSO_5ul_charge1_5_Rep3.raw		170000	146000	483000		621000	4	0	1	1	1	0	1			Q9GZR7|DDX24_HUMAN	DB Search
YINEKNVAL	87.16	1062.57	9	3.8	532.297	2	34.5125	11318	HF1TL20220808_YD53_HLA_classI_DR3_CTRL_5ul_charge1_5_Rep1.raw	378000	797000		553000			3	1	1	0	1	0	0			Q14643|ITPR1_HUMAN:Q14571|ITPR2_HUMAN	DB Search
FGLARIYSF	87.16	1072.57	9	1.5	537.293	2	74.2747	27632	HF1TL20220811_YD53_HLA_classI_DR3_DMSO_5ul_charge1_5_Rep1.raw		2050000	2400000	1100000	1510000	1590000	5	0	1	1	1	1	1			Q00534|CDK6_HUMAN	DB Search
IAVGYVDDTQFVRFD	87.16	1743.85	15	-0.9	872.934	2	72.9462	26355	HF1TL20220808_YD53_HLA_classI_DR3_CTRL_5ul_charge1_5_Rep2.raw	11400	33000	114000	28700			4	1	1	1	1	0	0			P04439|HLAA_HUMAN	DB Search
A(+42.01)AAKVALTKRAD	87.16	1255.72	12	1.7	419.584	3	25.4289	7781	HF1TL20220808_YD53_HLA_classI_DR3_CTRL_5ul_charge1_5_Rep1.raw	41800	48000					3	2	1	0	0	0	0	Acetylation (Protein N-term)	A1:Acetylation (Protein N-term):1000.00	Q9UJS0|CMC2_HUMAN	DB Search
ATEMTLQRY	87.15	1111.53	9	0.5	556.777	2	33.487	10910	HF1TL20220808_YD53_HLA_classI_DR3_CTRL_5ul_charge1_5_Rep2.raw	46000	57400		119000			3	1	1	0	1	0	0			Q96Q15|SMG1_HUMAN	DB Search
VTEYHDMVTEMY	87.15	1516.62	12	3.6	759.324	2	52.0429	18213	HF1TL20220808_YD53_HLA_classI_DR3_CTRL_5ul_charge1_5_Rep2.raw		131000	233000	257000			3	0	1	1	1	0	0			Q9Y5B8|NDK7_HUMAN	DB Search
GLKVREYEL	87.15	1105.61	9	6	553.817	2	36.8408	12744	HF1TL20220811_YD53_HLA_classI_DR3_DMSO_5ul_charge1_5_Rep3.raw	1400000	2030000		5860000	6650000	32300000	6	1	1	0	1	1	2			P62913|RL11_HUMAN	DB Search
IPYEKQQL	87.15	1017.55	8	2.2	509.783	2	32.2457	10921	HF1TL20220811_YD53_HLA_classI_DR3_DMSO_5ul_charge1_5_Rep3.raw						50400	1	0	0	0	0	0	1			O94979|SC31A_HUMAN	DB Search
DTKSKVTL	87.14	890.507	8	2.1	446.262	2	23.2706	7327	HF1TL20220811_YD53_HLA_classI_DR3_DMSO_5ul_charge1_5_Rep3.raw						75800	1	0	0	0	0	0	1			O75534|CSDE1_HUMAN	DB Search
TLHGRAIL	87.14	879.529	8	-2.3	440.772	2	24.4209	7381	HF1TL20220808_YD53_HLA_classI_DR3_CTRL_5ul_charge1_5_Rep1.raw	60300			329000	401000		3	1	0	0	1	1	0			Q8WV22|NSE1_HUMAN	DB Search
WIKQKPISI	87.14	1111.68	9	2.2	556.848	2	33.8283	11046	HF1TL20220808_YD53_HLA_classI_DR3_CTRL_5ul_charge1_5_Rep1.raw	272000		610000	589000	713000		4	1	0	1	1	1	0			Q9BPZ7|SIN1_HUMAN	DB Search
HLNTKELL	87.13	966.55	8	-1.2	484.282	2	31.2862	10520	HF1TL20220811_YD53_HLA_classI_DR3_DMSO_5ul_charge1_5_Rep3.raw		136000		127000		271000	3	0	1	0	1	0	1			P12270|TPR_HUMAN	DB Search
FPLVKSAL	87.12	873.532	8	2.8	437.775	2	53.7251	19432	HF1TL20220811_YD53_HLA_classI_DR3_DMSO_5ul_charge1_5_Rep3.raw		879000	420000	495000	568000	672000	5	0	1	1	1	1	1			P24311|COX7B_HUMAN	DB Search
LLKQKTIEL	87.12	1084.69	9	-1.8	543.349	2	33.6407	11504	HF1TL20220811_YD53_HLA_classI_DR3_DMSO_5ul_charge1_5_Rep3.raw							0	0	0	0	0	0	0			Q7Z7A1|CNTRL_HUMAN	DB Search
MQNPRVLAA	87.11	998.533	9	0	500.274	2	31.9668	10844	HF1TL20220811_YD53_HLA_classI_DR3_DMSO_5ul_charge1_5_Rep3.raw	9260				86900	65600	3	1	0	0	0	1	1			Q99733|NP1L4_HUMAN	DB Search
AKDVKFGAD	87.11	949.487	9	0.8	475.751	2	20.5362	6505	HF1TL20220811_YD53_HLA_classI_DR3_DMSO_5ul_charge1_5_Rep1.raw				33500	37100		2	0	0	0	1	1	0			P10809|CH60_HUMAN	DB Search
SGFKRHVI	87.11	942.54	8	1.7	472.28	2	19.2642	5398	HF1TL20220808_YD53_HLA_classI_DR3_CTRL_5ul_charge1_5_Rep1.raw	35000	39100					2	1	1	0	0	0	0			P08048|ZFY_HUMAN:P17010|ZFX_HUMAN:Q9Y462|ZN711_HUMAN	DB Search
QLKILTTAL	87.11	999.633	9	1.3	500.824	2	61.8765	22644	HF1TL20220811_YD53_HLA_classI_DR3_DMSO_5ul_charge1_5_Rep3.raw					105000	129000	2	0	0	0	0	1	1			P78381|S35A2_HUMAN:Q9Y2D2|S35A3_HUMAN	DB Search
YTAVVPLVY	87.11	1023.56	9	-2.9	1024.57	1	76.9704	27765	HF1TL20220808_YD53_HLA_classI_DR3_CTRL_5ul_charge1_5_Rep1.raw	43000000	75000000	50400000	111000000	104000000	121000000	11	2	2	2	1	2	2			P01591|IGJ_HUMAN	DB Search
FLAQRAVEL	87.1	1045.59	9	2	523.804	2	51.3637	18657	HF1TL20220811_YD53_HLA_classI_DR3_DMSO_5ul_charge1_5_Rep1.raw	1020000	1990000		1120000	1440000	1560000	5	1	1	0	1	1	1			Q96JB5|CK5P3_HUMAN	DB Search
VFRHKQLL	87.1	1039.63	8	2.5	520.823	2	24.6438	7857	HF1TL20220811_YD53_HLA_classI_DR3_DMSO_5ul_charge1_5_Rep3.raw			53900	186000	198000	153000	4	0	0	1	1	1	1			Q9NYV6|RRN3_HUMAN:Q2M238|RN3P1_HUMAN	DB Search
GPLKKDRIAKEEGA	87.1	1510.85	14	2.8	504.624	3	18.8774	5811	HF1TL20220811_YD53_HLA_classI_DR3_DMSO_5ul_charge1_5_Rep1.raw				124000			1	0	0	0	1	0	0			P39023|RL3_HUMAN	DB Search
LVKNKITL	87.09	927.612	8	1.7	464.816	2	25.9541	8007	HF1TL20220808_YD53_HLA_classI_DR3_CTRL_5ul_charge1_5_Rep1.raw	120000	291000			521000	556000	4	1	1	0	0	1	1			P46940|IQGA1_HUMAN	DB Search
DLKHAHEL	87.09	961.498	8	1.8	481.759	2	19.2642	5394	HF1TL20220808_YD53_HLA_classI_DR3_CTRL_5ul_charge1_5_Rep1.raw	39700				338000		2	1	0	0	0	1	0			Q8IUR7|ARMC8_HUMAN	DB Search
GVDEATIIDILTK	87.08	1386.76	13	3.8	694.393	2	83.8253	30601	HF1TL20220808_YD53_HLA_classI_DR3_CTRL_5ul_charge1_5_Rep2.raw							0	0	0	0	0	0	0			P04083|ANXA1_HUMAN	DB Search
PQGPSLEWLKKL	87.07	1394.79	12	2.7	465.941	3	62.1238	22042	HF1TL20220808_YD53_HLA_classI_DR3_CTRL_5ul_charge1_5_Rep1.raw	222000	670000	377000				3	1	1	1	0	0	0			O95167|NDUA3_HUMAN	DB Search
VIKPAHIL	87.07	889.575	8	2.6	445.796	2	30.294	10388	HF1TL20220811_YD53_HLA_classI_DR3_DMSO_5ul_charge1_5_Rep1.raw				88100	102000		2	0	0	0	1	1	0			Q14152|EIF3A_HUMAN	DB Search
AGFQRVQAL	87.07	988.545	9	0.7	495.282	2	35.5124	11727	HF1TL20220808_YD53_HLA_classI_DR3_CTRL_5ul_charge1_5_Rep1.raw	45200						1	1	0	0	0	0	0			Q659C4|LAR1B_HUMAN	DB Search
YGDLRKAL	87.07	934.524	8	3.7	468.271	2	30.5404	10509	HF1TL20220811_YD53_HLA_classI_DR3_DMSO_5ul_charge1_5_Rep1.raw				120000	162000		2	0	0	0	1	1	0			Q96DR4|STAR4_HUMAN	DB Search
FTDEEGYGRY	87.07	1235.51	10	1.6	618.763	2	35.7788	12343	HF1TL20220811_YD53_HLA_classI_DR3_DMSO_5ul_charge1_5_Rep3.raw	153000	246000	389000	270000	350000	551000	6	1	1	1	1	1	1			Q12874|SF3A3_HUMAN	DB Search
YDESGPSIVH	87.07	1102.49	10	-0.6	552.255	2	31.0466	9963	HF1TL20220808_YD53_HLA_classI_DR3_CTRL_5ul_charge1_5_Rep1.raw	53800	102000			728000		4	1	1	0	0	2	0			P60709|ACTB_HUMAN:Q9BYX7|ACTBM_HUMAN:Q6S8J3|POTEE_HUMAN:A5A3E0|POTEF_HUMAN:P0CG39|POTEJ_HUMAN:P63261|ACTG_HUMAN:P0CG38|POTEI_HUMAN	DB Search
GTDNPLSGGDQY	87.07	1222.51	12	0.7	612.265	2	45.6474	15641	HF1TL20220808_YD53_HLA_classI_DR3_CTRL_5ul_charge1_5_Rep1.raw	896000	2060000	3100000				3	1	1	1	0	0	0			P13010|XRCC5_HUMAN	DB Search
IPTLKISL	87.06	883.574	8	5.1	442.798	2	61.9561	21975	HF1TL20220808_YD53_HLA_classI_DR3_CTRL_5ul_charge1_5_Rep1.raw	54800	70700	20700			83600	4	1	1	1	0	0	1			Q6P2Q9|PRP8_HUMAN	DB Search
ELQPRSISV	87.06	1027.57	9	2.1	514.791	2	39.176	13741	HF1TL20220811_YD53_HLA_classI_DR3_DMSO_5ul_charge1_5_Rep3.raw					157000	234000	2	0	0	0	0	1	1			O75665|OFD1_HUMAN	DB Search
DLKMARSL	87.05	932.511	8	0.7	467.263	2	33.0914	11252	HF1TL20220811_YD53_HLA_classI_DR3_DMSO_5ul_charge1_5_Rep3.raw						143000	1	0	0	0	0	0	1			Q14186|TFDP1_HUMAN	DB Search
ETHLKQQL	87.05	995.54	8	1.3	498.778	2	21.8031	6718	HF1TL20220811_YD53_HLA_classI_DR3_DMSO_5ul_charge1_5_Rep3.raw	43300	111000		318000	371000	443000	5	1	1	0	1	1	1			P40222|TXLNA_HUMAN	DB Search
YVDPQFLTY	87.05	1144.54	9	1.1	1145.56	1	73.5117	26397	HF1TL20220808_YD53_HLA_classI_DR3_CTRL_5ul_charge1_5_Rep1.raw	9630000	17500000	12600000				5	2	2	1	0	0	0			O43164|PJA2_HUMAN:Q8NG27|PJA1_HUMAN	DB Search
DLIGKLTSL	87.04	958.57	9	-0.7	959.58	1	73.5117	26335	HF1TL20220808_YD53_HLA_classI_DR3_CTRL_5ul_charge1_5_Rep1.raw	1300000	5570000	643000	6070000	7450000	9070000	11	2	2	1	2	2	2			Q96JB5|CK5P3_HUMAN	DB Search
LTELPDWSY	87.04	1122.52	9	-2.2	562.27	2	76.3673	27518	HF1TL20220808_YD53_HLA_classI_DR3_CTRL_5ul_charge1_5_Rep1.raw	1520000	2150000	2660000				5	2	1	2	0	0	0			Q86TS9|RM52_HUMAN	DB Search
ELKRKFEQL	87.02	1189.68	9	2.2	595.85	2	25.2212	8340	HF1TL20220811_YD53_HLA_classI_DR3_DMSO_5ul_charge1_5_Rep1.raw	260000	271000	401000	865000	822000	936000	6	1	1	1	1	1	1			Q13310|PABP4_HUMAN	DB Search
LTETEDWLY	87.01	1168.53	9	-2.9	1169.53	1	81.0943	30158	HF1TL20220811_YD53_HLA_classI_DR3_DMSO_5ul_charge1_5_Rep3.raw		388000				238000	2	0	1	0	0	0	1			Q92598|HS105_HUMAN	DB Search
PETEQVNGLF	87.01	1132.54	10	2.4	567.281	2	61.8516	22039	HF1TL20220808_YD53_HLA_classI_DR3_CTRL_5ul_charge1_5_Rep2.raw		163000	219000				2	0	1	1	0	0	0			P11586|C1TC_HUMAN	DB Search
ESEYGNITY	87.01	1074.45	9	3.8	538.237	2	48.3033	16758	HF1TL20220808_YD53_HLA_classI_DR3_CTRL_5ul_charge1_5_Rep2.raw	201000	507000					2	1	1	0	0	0	0			P29350|PTN6_HUMAN	DB Search
YMNNKEAL	87	981.459	8	1.7	491.739	2	25.1165	7655	HF1TL20220808_YD53_HLA_classI_DR3_CTRL_5ul_charge1_5_Rep1.raw	33400						1	1	0	0	0	0	0			Q13123|RED_HUMAN	DB Search
GQVNYEEFVQMMTAK	86.99	1773.81	15	-2.8	887.908	2	85.2861	31985	HF1TL20220811_YD53_HLA_classI_DR3_DMSO_5ul_charge1_5_Rep1.raw				53500			1	0	0	0	1	0	0			P0DP23|CALM1_HUMAN:P0DP25|CALM3_HUMAN:P0DP24|CALM2_HUMAN	DB Search
QANIRLTSL	86.97	1014.58	9	3.3	508.302	2	42.173	14326	HF1TL20220808_YD53_HLA_classI_DR3_CTRL_5ul_charge1_5_Rep2.raw		741000		492000	503000		3	0	1	0	1	1	0			Q9H583|HEAT1_HUMAN	DB Search
SPYFKVQL	86.97	980.533	8	0.6	491.274	2	59.0408	21517	HF1TL20220811_YD53_HLA_classI_DR3_DMSO_5ul_charge1_5_Rep3.raw	83900	189000			155000	213000	4	1	1	0	0	1	1			Q5VTL8|PR38B_HUMAN	DB Search
AIDNPLHY	86.97	941.461	8	2.5	471.739	2	46.1793	16494	HF1TL20220811_YD53_HLA_classI_DR3_DMSO_5ul_charge1_5_Rep3.raw			129000		144000	145000	3	0	0	1	0	1	1			A5YKK6|CNOT1_HUMAN	DB Search
LFIGGLNVQTSESGLR	86.97	1689.9	16	4.4	845.967	2	64.1043	22931	HF1TL20220808_YD53_HLA_classI_DR3_CTRL_5ul_charge1_5_Rep2.raw		27300					1	0	1	0	0	0	0			Q13151|ROA0_HUMAN	DB Search
LPIVKTEF	86.97	945.553	8	2.1	473.785	2	54.0602	19587	HF1TL20220811_YD53_HLA_classI_DR3_DMSO_5ul_charge1_5_Rep3.raw						185000	1	0	0	0	0	0	1			Q9ULK4|MED23_HUMAN	DB Search
VPAVVIDMSGLREKDD	86.96	1742.89	16	2.3	581.971	3	61.0021	22335	HF1TL20220811_YD53_HLA_classI_DR3_DMSO_5ul_charge1_5_Rep3.raw		140000	297000			91500	3	0	1	1	0	0	1			P13796|PLSL_HUMAN	DB Search
MIKAKSQF	86.96	951.521	8	0.9	476.768	2	22.6736	7082	HF1TL20220811_YD53_HLA_classI_DR3_DMSO_5ul_charge1_5_Rep3.raw							0	0	0	0	0	0	0			Q9BXS5|AP1M1_HUMAN	DB Search
DAKKRLSV	86.96	915.55	8	3.4	458.784	2	19.575	5821	HF1TL20220811_YD53_HLA_classI_DR3_DMSO_5ul_charge1_5_Rep3.raw						47300	1	0	0	0	0	0	1			P11388|TOP2A_HUMAN	DB Search
QNKNRVAIL	86.96	1054.62	9	-0.4	528.321	2	24.6086	7504	HF1TL20220808_YD53_HLA_classI_DR3_CTRL_5ul_charge1_5_Rep1.raw	116000	117000					2	1	1	0	0	0	0			Q9NRY2|SOSSC_HUMAN	DB Search
DLQARITSL	86.96	1015.57	9	3.9	508.794	2	52.2527	18179	HF1TL20220808_YD53_HLA_classI_DR3_CTRL_5ul_charge1_5_Rep1.raw	552000	1150000	1270000	630000	891000		5	1	1	1	1	1	0			Q13464|ROCK1_HUMAN	DB Search
TTEDAQAAVDYY	86.96	1345.57	12	3.9	673.796	2	48.3524	16698	HF1TL20220808_YD53_HLA_classI_DR3_CTRL_5ul_charge1_5_Rep1.raw	128000	265000	518000				3	1	1	1	0	0	0			P43243|MATR3_HUMAN	DB Search
PSEMTGIWRY	86.95	1238.58	10	3.5	620.297	2	59.3715	21668	HF1TL20220811_YD53_HLA_classI_DR3_DMSO_5ul_charge1_5_Rep3.raw				63400		46200	2	0	0	0	1	0	1			Q96NY7|CLIC6_HUMAN	DB Search
DIKARALQV	86.95	1012.6	9	0.9	507.311	2	31.043	9959	HF1TL20220808_YD53_HLA_classI_DR3_CTRL_5ul_charge1_5_Rep1.raw	164000	262000	335000				3	1	1	1	0	0	0			Q8IXJ9|ASXL1_HUMAN	DB Search
HLNLRKIAL	86.94	1076.68	9	2.4	539.349	2	34.3459	11987	HF1TL20220811_YD53_HLA_classI_DR3_DMSO_5ul_charge1_5_Rep1.raw				228000			1	0	0	0	1	0	0			P62380|TBPL1_HUMAN	DB Search
DLNTKNEL	86.93	945.477	8	1.9	473.747	2	31.5539	10613	HF1TL20220811_YD53_HLA_classI_DR3_DMSO_5ul_charge1_5_Rep3.raw				82100	195000	215000	3	0	0	0	1	1	1			Q7Z7A1|CNTRL_HUMAN	DB Search
DIKLKDIEHAL	86.93	1293.73	11	5.6	432.253	3	55.362	20066	HF1TL20220811_YD53_HLA_classI_DR3_DMSO_5ul_charge1_5_Rep3.raw			31900			108000	2	0	0	1	0	0	1			O14656|TOR1A_HUMAN	DB Search
WPDLHSHHEL	86.93	1269.59	10	4.5	424.206	3	34.9882	12249	HF1TL20220811_YD53_HLA_classI_DR3_DMSO_5ul_charge1_5_Rep1.raw				158000		333000	3	0	0	0	1	0	2			P84022|SMAD3_HUMAN:Q15796|SMAD2_HUMAN	DB Search
ESHLRAIL	86.92	937.534	8	0.7	469.775	2	33.7461	11532	HF1TL20220811_YD53_HLA_classI_DR3_DMSO_5ul_charge1_5_Rep3.raw					52000	63600	2	0	0	0	0	1	1			Q2TAK8|PWP3A_HUMAN	DB Search
DLKKRLERI	86.9	1169.72	9	0	390.915	3	25.4174	8429	HF1TL20220811_YD53_HLA_classI_DR3_DMSO_5ul_charge1_5_Rep1.raw				587000	495000		2	0	0	0	1	1	0			Q14008|CKAP5_HUMAN	DB Search
YNHVKQLL	86.89	1013.57	8	1.4	507.793	2	25.7973	7943	HF1TL20220808_YD53_HLA_classI_DR3_CTRL_5ul_charge1_5_Rep1.raw	235000			648000	944000	657000	4	1	0	0	1	1	1			Q9HAV4|XPO5_HUMAN	DB Search
AGFAGDDAPR	86.89	975.441	10	3.7	488.732	2	24.3138	7274	HF1TL20220808_YD53_HLA_classI_DR3_CTRL_5ul_charge1_5_Rep2.raw		48600				34300	2	0	1	0	0	0	1			P60709|ACTB_HUMAN:Q6S8J3|POTEE_HUMAN:P63267|ACTH_HUMAN:P68133|ACTS_HUMAN:P62736|ACTA_HUMAN:A5A3E0|POTEF_HUMAN:P0CG39|POTEJ_HUMAN:P63261|ACTG_HUMAN:P68032|ACTC_HUMAN:P0CG38|POTEI_HUMAN	DB Search
AAASESLFVSNHAY	86.88	1465.68	14	3.6	733.854	2	46.4966	16090	HF1TL20220808_YD53_HLA_classI_DR3_CTRL_5ul_charge1_5_Rep3.raw			110000				1	0	0	1	0	0	0			P04075|ALDOA_HUMAN	DB Search
HLKAVKMTL	86.88	1039.62	9	0.8	520.818	2	27.5391	9292	HF1TL20220811_YD53_HLA_classI_DR3_DMSO_5ul_charge1_5_Rep1.raw	71500		68400	120000			3	1	0	1	1	0	0			P62314|SMD1_HUMAN	DB Search
EQKSRIQAM	86.87	1089.56	9	2	545.788	2	20.3234	6367	HF1TL20220811_YD53_HLA_classI_DR3_DMSO_5ul_charge1_5_Rep1.raw		27900		135000	226000	128000	4	0	1	0	1	1	1			Q66PJ3|AR6P4_HUMAN	DB Search
NWDDMEKI	86.87	1049.45	8	2.8	525.733	2	56.2443	20318	HF1TL20220811_YD53_HLA_classI_DR3_DMSO_5ul_charge1_5_Rep3.raw						3580000	2	0	0	0	0	0	2			P60709|ACTB_HUMAN:Q9BYX7|ACTBM_HUMAN:Q6S8J3|POTEE_HUMAN:P63267|ACTH_HUMAN:P68133|ACTS_HUMAN:P62736|ACTA_HUMAN:Q562R1|ACTBL_HUMAN:A5A3E0|POTEF_HUMAN:P0CG39|POTEJ_HUMAN:P63261|ACTG_HUMAN:P68032|ACTC_HUMAN:P0CG38|POTEI_HUMAN	DB Search
VLDPYLLKY	86.86	1122.63	9	2.7	562.327	2	62.1238	21980	HF1TL20220808_YD53_HLA_classI_DR3_CTRL_5ul_charge1_5_Rep1.raw	4310000	9930000	14400000		5800000		6	2	2	1	0	1	0			Q9Y2R5|RT17_HUMAN	DB Search
LIKAKLDSL	86.85	999.633	9	-0.2	500.824	2	34.946	12261	HF1TL20220811_YD53_HLA_classI_DR3_DMSO_5ul_charge1_5_Rep1.raw				61600			1	0	0	0	1	0	0			P80303|NUCB2_HUMAN	DB Search
DLKRKM(+15.99)IL	86.85	1031.62	8	1.8	516.816	2	23.3061	7599	HF1TL20220811_YD53_HLA_classI_DR3_DMSO_5ul_charge1_5_Rep1.raw						572000	1	0	0	0	0	0	1	Oxidation (M)	M6:Oxidation (M):1000.00	P49736|MCM2_HUMAN	DB Search
TPVISGGPY	86.85	889.455	9	2.3	890.468	1	47.7187	16547	HF1TL20220808_YD53_HLA_classI_DR3_CTRL_5ul_charge1_5_Rep2.raw		38500					1	0	1	0	0	0	0			rsE|iRT-pepE|iRT-pepE	DB Search
TNKVHAIPL	86.85	991.581	9	0.4	496.798	2	29.3192	9752	HF1TL20220811_YD53_HLA_classI_DR3_DMSO_5ul_charge1_5_Rep3.raw					731000	731000	2	0	0	0	0	1	1			P16520|GBB3_HUMAN:P62873|GBB1_HUMAN:P62879|GBB2_HUMAN	DB Search
QLQERHQL	86.85	1050.56	8	0.5	526.286	2	20.0447	6275	HF1TL20220811_YD53_HLA_classI_DR3_DMSO_5ul_charge1_5_Rep1.raw						37400	1	0	0	0	0	0	1			O94804|STK10_HUMAN	DB Search
TTELVNKDLDIY	86.84	1422.72	12	0	712.369	2	59.9262	21859	HF1TL20220811_YD53_HLA_classI_DR3_DMSO_5ul_charge1_5_Rep3.raw			614000		331000	386000	3	0	0	1	0	1	1			Q92878|RAD50_HUMAN	DB Search
DAFKRYLL	86.84	1024.57	8	-0.8	513.292	2	50.4467	18383	HF1TL20220811_YD53_HLA_classI_DR3_DMSO_5ul_charge1_5_Rep1.raw				45500			1	0	0	0	1	0	0			P27986|P85A_HUMAN	DB Search
ANKVRVAL	86.83	869.545	8	0.6	435.781	2	23.5625	7065	HF1TL20220808_YD53_HLA_classI_DR3_CTRL_5ul_charge1_5_Rep1.raw	104000	205000	67100				3	1	1	1	0	0	0			Q9BY66|KDM5D_HUMAN:P41229|KDM5C_HUMAN	DB Search
NSSYFVEWIPNNVK	86.83	1695.83	14	3.6	848.927	2	69.1678	24884	HF1TL20220808_YD53_HLA_classI_DR3_CTRL_5ul_charge1_5_Rep2.raw		55300					1	0	1	0	0	0	0			Q13509|TBB3_HUMAN:P68371|TBB4B_HUMAN:Q9BUF5|TBB6_HUMAN:Q9BVA1|TBB2B_HUMAN:Q13885|TBB2A_HUMAN:P07437|TBB5_HUMAN:P04350|TBB4A_HUMAN	DB Search
LPATRGYAL	86.83	960.539	9	1.9	481.278	2	39.6179	13885	HF1TL20220811_YD53_HLA_classI_DR3_DMSO_5ul_charge1_5_Rep3.raw		1240000	793000			1470000	3	0	1	1	0	0	1			O75843|AP1G2_HUMAN	DB Search
FLDANVKESY	86.83	1184.57	10	3	593.297	2	41.5646	14110	HF1TL20220808_YD53_HLA_classI_DR3_CTRL_5ul_charge1_5_Rep3.raw	92600	210000	373000		186000	201000	5	1	1	1	0	1	1			Q92902|HPS1_HUMAN	DB Search
QSTQRSLAL	86.82	1002.55	9	1.6	502.281	2	30.4905	10488	HF1TL20220811_YD53_HLA_classI_DR3_DMSO_5ul_charge1_5_Rep1.raw		466000	331000	351000	527000	812000	5	0	1	1	1	1	1			Q9Y228|T3JAM_HUMAN	DB Search
SNKLHFAF	86.81	962.497	8	1.4	482.257	2	40.187	14109	HF1TL20220811_YD53_HLA_classI_DR3_DMSO_5ul_charge1_5_Rep3.raw				271000	247000	569000	3	0	0	0	1	1	1			Q99653|CHP1_HUMAN	DB Search
YTDSYTDTY	86.8	1127.43	9	2.8	564.726	2	40.351	13593	HF1TL20220808_YD53_HLA_classI_DR3_CTRL_5ul_charge1_5_Rep2.raw	530000	1500000	2360000				3	1	1	1	0	0	0			P18583|SON_HUMAN	DB Search
EAKEKIYL	86.79	992.554	8	1.9	497.285	2	29.0978	9640	HF1TL20220811_YD53_HLA_classI_DR3_DMSO_5ul_charge1_5_Rep3.raw		217000	151000	933000	1030000	1180000	5	0	1	1	1	1	1			Q9P2J5|SYLC_HUMAN	DB Search
LTDYDIRFY	86.79	1204.58	9	2.4	603.299	2	61.8584	21889	HF1TL20220808_YD53_HLA_classI_DR3_CTRL_5ul_charge1_5_Rep1.raw	468000	1050000	1590000		1160000		4	1	1	1	0	1	0			Q8NEV1|CSK23_HUMAN:P68400|CSK21_HUMAN	DB Search
IIKKLGGSL	86.79	927.612	9	-0.4	464.813	2	27.5391	9239	HF1TL20220811_YD53_HLA_classI_DR3_DMSO_5ul_charge1_5_Rep1.raw				444000			1	0	0	0	1	0	0			P78371|TCPB_HUMAN	DB Search
ESHVHSLL	86.79	920.472	8	2.6	461.244	2	26.8467	9036	HF1TL20220811_YD53_HLA_classI_DR3_DMSO_5ul_charge1_5_Rep1.raw				98300			1	0	0	0	1	0	0			O43314|VIP2_HUMAN:Q6PFW1|VIP1_HUMAN	DB Search
GTFIIDPAAVIR	86.78	1271.72	12	-0.9	424.917	3	72.4806	26165	HF1TL20220808_YD53_HLA_classI_DR3_CTRL_5ul_charge1_5_Rep2.raw		73300	177000				2	0	1	1	0	0	0			rsK|iRT-pepK|iRT-pepK	DB Search
DAHLRPTSL	86.76	1008.54	9	-1.6	505.276	2	27.4573	8590	HF1TL20220808_YD53_HLA_classI_DR3_CTRL_5ul_charge1_5_Rep1.raw	35200	76000	81200	262000	327000	314000	6	1	1	1	1	1	1			Q9C0C2|TB182_HUMAN	DB Search
FLKIKPVSL	86.76	1043.67	9	1.2	522.845	2	49.1474	17606	HF1TL20220811_YD53_HLA_classI_DR3_DMSO_5ul_charge1_5_Rep3.raw	981000	1840000	2280000	2260000	2850000	3130000	6	1	1	1	1	1	1			O60449|LY75_HUMAN	DB Search
NPLLRVINL	86.76	1050.65	9	-0.9	526.334	2	74.3247	27483	HF1TL20220811_YD53_HLA_classI_DR3_DMSO_5ul_charge1_5_Rep3.raw		353000		145000	165000	205000	4	0	1	0	1	1	1			P46060|RAGP1_HUMAN	DB Search
LSVEADINGLR	86.76	1185.64	11	2.8	593.829	2	49.1461	17004	HF1TL20220808_YD53_HLA_classI_DR3_CTRL_5ul_charge1_5_Rep1.raw	39800					31700	2	1	0	0	0	0	1			Q04695|K1C17_HUMAN	DB Search
FPRLKEDL	86.75	1016.57	8	-4.5	509.288	2	38.5533	13534	HF1TL20220811_YD53_HLA_classI_DR3_DMSO_5ul_charge1_5_Rep3.raw				275000		866000	2	0	0	0	1	0	1			Q9BWW8|APOL6_HUMAN	DB Search
DITTKHML	86.75	957.495	8	0.1	479.755	2	30.3203	10157	HF1TL20220811_YD53_HLA_classI_DR3_DMSO_5ul_charge1_5_Rep3.raw	25000	54200				194000	3	1	1	0	0	0	1			P30153|2AAA_HUMAN	DB Search
DSAQNSVIIVDKNGRL	86.75	1727.92	16	1	576.983	3	40.7369	13786	HF1TL20220808_YD53_HLA_classI_DR3_CTRL_5ul_charge1_5_Rep2.raw		51100	101000				2	0	1	1	0	0	0			P02786|TFR1_HUMAN	DB Search
EMQKRKEM	86.74	1078.53	8	5.1	540.273	2	17.8804	5393	HF1TL20220811_YD53_HLA_classI_DR3_DMSO_5ul_charge1_5_Rep1.raw							0	0	0	0	0	0	0			P23246|SFPQ_HUMAN	DB Search
MSEPHYGHAGTVY	86.74	1447.62	13	-0.2	483.547	3	29.5644	9828	HF1TL20220811_YD53_HLA_classI_DR3_DMSO_5ul_charge1_5_Rep3.raw					334000	290000	4	0	0	0	0	2	2			Q9P2J3|KLHL9_HUMAN:Q9P2N7|KLH13_HUMAN	DB Search
WLTQKQTL	86.74	1016.57	8	1.8	509.291	2	39.4615	13850	HF1TL20220811_YD53_HLA_classI_DR3_DMSO_5ul_charge1_5_Rep3.raw					76600	176000	2	0	0	0	0	1	1			Q13772|NCOA4_HUMAN	DB Search
LGQPHHEL	86.74	929.472	8	3.5	465.745	2	21.1555	6477	HF1TL20220811_YD53_HLA_classI_DR3_DMSO_5ul_charge1_5_Rep3.raw						8570	1	0	0	0	0	0	1			Q96DH6|MSI2H_HUMAN	DB Search
HLDLGILYY	86.74	1105.58	9	0.2	553.8	2	76.203	27584	HF1TL20220808_YD53_HLA_classI_DR3_CTRL_5ul_charge1_5_Rep2.raw		1020000	865000	146000	855000		5	0	1	1	1	2	0			Q9H3H5|GPT_HUMAN	DB Search
YLRELLTTM(+15.99)	86.73	1154.6	9	2.5	578.311	2	47.0185	16221	HF1TL20220808_YD53_HLA_classI_DR3_CTRL_5ul_charge1_5_Rep1.raw	119000		471000				2	1	0	1	0	0	0	Oxidation (M)	M9:Oxidation (M):1000.00	O14950|ML12B_HUMAN:P19105|ML12A_HUMAN	DB Search
LLDTAQRALY	86.73	1162.63	10	4	582.33	2	45.0369	15463	HF1TL20220808_YD53_HLA_classI_DR3_CTRL_5ul_charge1_5_Rep2.raw		329000	616000	259000	244000		4	0	1	1	1	1	0			Q6AW86|Z324B_HUMAN:O75467|Z324A_HUMAN	DB Search
EM(+15.99)GGHHIV	86.72	894.402	8	2.2	448.209	2	22.2868	6909	HF1TL20220811_YD53_HLA_classI_DR3_DMSO_5ul_charge1_5_Rep3.raw					36800	125000	2	0	0	0	0	1	1	Oxidation (M)	M2:Oxidation (M):1000.00	P00492|HPRT_HUMAN	DB Search
QSRIRIDSL	86.72	1086.61	9	-0.7	544.316	2	30.9923	9956	HF1TL20220808_YD53_HLA_classI_DR3_CTRL_5ul_charge1_5_Rep1.raw	1010000	2100000	2210000		7130000		4	1	1	1	0	1	0			P02545|LMNA_HUMAN	DB Search
NLKLKLHTF	86.72	1112.67	9	1.7	557.344	2	34.1231	11661	HF1TL20220811_YD53_HLA_classI_DR3_DMSO_5ul_charge1_5_Rep3.raw	516000			1810000	4930000	5100000	4	1	0	0	1	1	1			Q16576|RBBP7_HUMAN	DB Search
TVKSKVTV	86.72	860.533	8	1.9	431.275	2	19.8079	5930	HF1TL20220811_YD53_HLA_classI_DR3_DMSO_5ul_charge1_5_Rep3.raw						19600	1	0	0	0	0	0	1			O60841|IF2P_HUMAN	DB Search
DLGQHGLEEDFM	86.71	1389.59	12	-1.4	695.803	2	64.5122	23092	HF1TL20220808_YD53_HLA_classI_DR3_CTRL_5ul_charge1_5_Rep2.raw		133000	235000				2	0	1	1	0	0	0			P10124|SRGN_HUMAN	DB Search
EIKTAHKL	86.7	938.555	8	4.4	470.287	2	18.7558	5752	HF1TL20220811_YD53_HLA_classI_DR3_DMSO_5ul_charge1_5_Rep1.raw					55100		1	0	0	0	0	1	0			Q5VZ89|DEN4C_HUMAN	DB Search
EVRKRLNEL	86.7	1155.67	9	2.9	578.845	2	21.5921	6911	HF1TL20220811_YD53_HLA_classI_DR3_DMSO_5ul_charge1_5_Rep1.raw				1880000	926000		3	0	0	0	2	1	0			Q15154|PCM1_HUMAN	DB Search
ELNERVAAL	86.7	1013.55	9	1.7	507.783	2	40.7405	14335	HF1TL20220811_YD53_HLA_classI_DR3_DMSO_5ul_charge1_5_Rep3.raw	443000	743000	713000	440000	604000	1050000	6	1	1	1	1	1	1			P49454|CENPF_HUMAN	DB Search
EVLNKHSL	86.69	938.519	8	3	470.268	2	23.0114	7455	HF1TL20220811_YD53_HLA_classI_DR3_DMSO_5ul_charge1_5_Rep1.raw	86200	155000	295000	725000	752000	770000	6	1	1	1	1	1	1			P52272|HNRPM_HUMAN	DB Search
HNCPKPVL	86.68	906.475	8	1.8	454.245	2	23.7306	7788	HF1TL20220811_YD53_HLA_classI_DR3_DMSO_5ul_charge1_5_Rep1.raw				78600	75000		2	0	0	0	1	1	0			P17844|DDX5_HUMAN	DB Search
SSDVSHQEY	86.67	1050.43	9	2	526.221	2	21.2136	6501	HF1TL20220811_YD53_HLA_classI_DR3_DMSO_5ul_charge1_5_Rep3.raw					64800	41200	2	0	0	0	0	1	1			O60381|HBP1_HUMAN	DB Search
VMKSGKYVL	86.66	1023.58	9	0.3	512.797	2	26.9922	9088	HF1TL20220811_YD53_HLA_classI_DR3_DMSO_5ul_charge1_5_Rep1.raw				56700			1	0	0	0	1	0	0			P62888|RL30_HUMAN	DB Search
SLMIKREL	86.66	988.574	8	1.4	495.295	2	32.4988	11028	HF1TL20220811_YD53_HLA_classI_DR3_DMSO_5ul_charge1_5_Rep3.raw				105000	166000	113000	3	0	0	0	1	1	1			Q13601|KRR1_HUMAN	DB Search
VSWLIDANHNMQ	86.66	1426.67	12	0.5	714.341	2	61.511	22492	HF1TL20220811_YD53_HLA_classI_DR3_DMSO_5ul_charge1_5_Rep3.raw						80200	1	0	0	0	0	0	1			P17813|EGLN_HUMAN	DB Search
FMLKKIVL	86.65	990.63	8	1.6	496.323	2	52.4728	18918	HF1TL20220811_YD53_HLA_classI_DR3_DMSO_5ul_charge1_5_Rep3.raw				664000	730000	843000	3	0	0	0	1	1	1			Q9NZD8|SPG21_HUMAN	DB Search
DLKPKVYNL	86.65	1088.62	9	0.8	545.319	2	39.9835	13983	HF1TL20220811_YD53_HLA_classI_DR3_DMSO_5ul_charge1_5_Rep3.raw		756000	1110000			4180000	3	0	1	1	0	0	1			Q70UQ0|IKIP_HUMAN	DB Search
QTHTRHYEL	86.65	1183.57	9	1.3	592.795	2	20.0955	6291	HF1TL20220811_YD53_HLA_classI_DR3_DMSO_5ul_charge1_5_Rep1.raw				40300	74200	52900	3	0	0	0	1	1	1			Q9NVA2|SEP11_HUMAN:Q9P0V9|SEP10_HUMAN:Q14141|SEPT6_HUMAN	DB Search
KLRAKLQSL	86.65	1055.68	9	3.9	528.852	2	22.0711	6500	HF1TL20220808_YD53_HLA_classI_DR3_CTRL_5ul_charge1_5_Rep1.raw	38700		184000		340000		3	1	0	1	0	1	0			Q96R06|SPAG5_HUMAN	DB Search
SLFEKKSL	86.65	950.544	8	4	476.283	2	28.1285	8844	HF1TL20220808_YD53_HLA_classI_DR3_CTRL_5ul_charge1_5_Rep1.raw				213000	397000	459000	3	0	0	0	1	1	1			Q9BPZ7|SIN1_HUMAN	DB Search
HSDPSILGY	86.65	987.466	9	3.2	494.744	2	44.5597	15197	HF1TL20220808_YD53_HLA_classI_DR3_CTRL_5ul_charge1_5_Rep1.raw	308000	683000	548000	296000	335000	397000	6	1	1	1	1	1	1			O75420|GGYF1_HUMAN	DB Search
MPKLTEQL	86.64	958.516	8	2.5	480.266	2	46.7002	16707	HF1TL20220811_YD53_HLA_classI_DR3_DMSO_5ul_charge1_5_Rep3.raw						101000	1	0	0	0	0	0	1			P42285|MTREX_HUMAN	DB Search
IEEYLKDPTQPILE	86.64	1686.87	14	4	844.45	2	58.9746	20951	HF1TL20220808_YD53_HLA_classI_DR3_CTRL_5ul_charge1_5_Rep2.raw	89400	141000	291000			235000	4	1	1	1	0	0	1			P38484|INGR2_HUMAN	DB Search
LLLERAKEL	86.64	1083.67	9	3.2	542.844	2	35.6909	11762	HF1TL20220808_YD53_HLA_classI_DR3_CTRL_5ul_charge1_5_Rep1.raw	562000	1120000	1660000	544000	515000	1690000	6	1	1	1	1	1	1			P11926|DCOR_HUMAN	DB Search
ALKERADSL	86.64	1001.55	9	1.8	501.783	2	22.1947	7154	HF1TL20220811_YD53_HLA_classI_DR3_DMSO_5ul_charge1_5_Rep1.raw	107000	204000		612000	760000		4	1	1	0	1	1	0			P18848|ATF4_HUMAN	DB Search
YVKTRLEL	86.63	1020.6	8	0.4	511.306	2	31.6028	10925	HF1TL20220811_YD53_HLA_classI_DR3_DMSO_5ul_charge1_5_Rep1.raw				288000			1	0	0	0	1	0	0			Q9UG63|ABCF2_HUMAN	DB Search
PTAEDNLEY	86.63	1050.45	9	3.4	526.237	2	41.4209	14045	HF1TL20220808_YD53_HLA_classI_DR3_CTRL_5ul_charge1_5_Rep2.raw		115000	150000				2	0	1	1	0	0	0			P46109|CRKL_HUMAN	DB Search
TTDFIYQLY	86.63	1162.55	9	-2.5	582.286	2	82.706	30104	HF1TL20220808_YD53_HLA_classI_DR3_CTRL_5ul_charge1_5_Rep2.raw		835000	215000		1320000		3	0	1	1	0	1	0			Q01813|PFKAP_HUMAN	DB Search
VFLENVIR	86.6	988.571	8	0.4	495.293	2	59.0965	21547	HF1TL20220811_YD53_HLA_classI_DR3_DMSO_5ul_charge1_5_Rep3.raw				294000	217000	398000	3	0	0	0	1	1	1			P62805|H4_HUMAN	DB Search
ESRMRIESL	86.6	1119.57	9	1	560.793	2	32.0834	11118	HF1TL20220811_YD53_HLA_classI_DR3_DMSO_5ul_charge1_5_Rep1.raw				2650000			1	0	0	0	1	0	0			P20700|LMNB1_HUMAN	DB Search
YGVLRFIM	86.59	997.542	8	2	499.782	2	70.2228	25300	HF1TL20220808_YD53_HLA_classI_DR3_CTRL_5ul_charge1_5_Rep2.raw	127000	288000	176000	182000	279000	292000	6	1	1	1	1	1	1			P23396|RS3_HUMAN	DB Search
DLKIKRSKL	86.59	1099.71	9	-1.3	550.86	2	21.3955	6570	HF1TL20220811_YD53_HLA_classI_DR3_DMSO_5ul_charge1_5_Rep3.raw				342000	215000	201000	3	0	0	0	1	1	1			Q8N3C0|ASCC3_HUMAN	DB Search
YGIFYATSFLDLYR	86.59	1727.86	14	3.2	864.941	2	93.5213	34595	HF1TL20220808_YD53_HLA_classI_DR3_CTRL_5ul_charge1_5_Rep3.raw			22100				1	0	0	1	0	0	0			Q92673|SORL_HUMAN	DB Search
EAMVIREL	86.58	959.511	8	5.9	480.766	2	50.7883	18525	HF1TL20220811_YD53_HLA_classI_DR3_DMSO_5ul_charge1_5_Rep1.raw				10500	16700		2	0	0	0	1	1	0			Q96EX3|WDR34_HUMAN	DB Search
DLRVKKNL	86.58	984.608	8	-2.5	493.31	2	21.8932	6754	HF1TL20220811_YD53_HLA_classI_DR3_DMSO_5ul_charge1_5_Rep3.raw				112000		97500	2	0	0	0	1	0	1			Q9BWT1|CDCA7_HUMAN	DB Search
SNNKYAASSYLSLTPE	86.57	1743.83	16	3.2	872.93	2	52.3221	18309	HF1TL20220808_YD53_HLA_classI_DR3_CTRL_5ul_charge1_5_Rep2.raw		3840000	7270000				3	0	1	2	0	0	0			P0DOY2|IGLC2_HUMAN:A0M8Q6|IGLC7_HUMAN:P0CF74|IGLC6_HUMAN:P0DOY3|IGLC3_HUMAN:B9A064|IGLL5_HUMAN:P15814|IGLL1_HUMAN:P0CG04|IGLC1_HUMAN	DB Search
NSRIKLGI	86.57	899.555	8	1.3	450.785	2	32.4569	10990	HF1TL20220811_YD53_HLA_classI_DR3_DMSO_5ul_charge1_5_Rep3.raw		74500		212000	476000	449000	4	0	1	0	1	1	1			Q02539|H11_HUMAN	DB Search
NSRIKLGL	86.57	899.555	8	1.3	450.785	2	32.4569	10990	HF1TL20220811_YD53_HLA_classI_DR3_DMSO_5ul_charge1_5_Rep3.raw		74500		212000	476000	449000	4	0	1	0	1	1	1			P16402|H13_HUMAN:P16403|H12_HUMAN:P10412|H14_HUMAN:P16401|H15_HUMAN	DB Search
RPLVKPKI	86.57	949.644	8	3.1	475.831	2	21.747	6959	HF1TL20220811_YD53_HLA_classI_DR3_DMSO_5ul_charge1_5_Rep1.raw				149000			1	0	0	0	1	0	0			P62910|RL32_HUMAN	DB Search
DLLRKDKEL	86.57	1128.65	9	1.4	377.225	3	26.4316	8846	HF1TL20220811_YD53_HLA_classI_DR3_DMSO_5ul_charge1_5_Rep1.raw				121000	105000	121000	4	0	0	0	2	1	1			Q9NP77|SSU72_HUMAN	DB Search
YLEHGEYEGNLY	86.57	1485.64	12	-0.8	743.831	2	43.678	14937	HF1TL20220808_YD53_HLA_classI_DR3_CTRL_5ul_charge1_5_Rep2.raw		294000	628000				2	0	1	1	0	0	0			Q14168|MPP2_HUMAN:Q9NZW5|MPP6_HUMAN	DB Search
EIRIRVVQM	86.57	1142.66	9	1.9	572.338	2	44.8878	16107	HF1TL20220811_YD53_HLA_classI_DR3_DMSO_5ul_charge1_5_Rep1.raw		1530000		1860000			3	0	2	0	1	0	0			P78527|PRKDC_HUMAN	DB Search
AM(+15.99)GIMNSFVNDIFER	86.56	1758.81	15	-0.9	880.413	2	81.857	29619	HF1TL20220808_YD53_HLA_classI_DR3_CTRL_5ul_charge1_5_Rep1.raw	122000	324000		131000			3	1	1	0	1	0	0	Oxidation (M)	M2:Oxidation (M):56.34	P57053|H2BFS_HUMAN:Q5QNW6|H2B2F_HUMAN:Q99879|H2B1M_HUMAN:O60814|H2B1K_HUMAN:P23527|H2B1O_HUMAN:Q8N257|H2B3B_HUMAN:Q93079|H2B1H_HUMAN:P33778|H2B1B_HUMAN:P62807|H2B1C_HUMAN:Q99877|H2B1N_HUMAN:P06899|H2B1J_HUMAN:P58876|H2B1D_HUMAN:Q99880|H2B1L_HUMAN:Q16778|H2B2E_HUMAN	DB Search
KAFARPWSL	86.55	1074.6	9	1.7	538.307	2	41.649	14708	HF1TL20220811_YD53_HLA_classI_DR3_DMSO_5ul_charge1_5_Rep3.raw				163000		369000	2	0	0	0	1	0	1			Q8NAF0|ZN579_HUMAN	DB Search
VIKEKALTL	86.55	1013.65	9	-1.7	507.832	2	29.3331	9291	HF1TL20220808_YD53_HLA_classI_DR3_CTRL_5ul_charge1_5_Rep1.raw	276000			858000	1530000	1480000	5	1	0	0	1	2	1			Q93008|USP9X_HUMAN:O00507|USP9Y_HUMAN	DB Search
KTEIMSPLY	86.55	1080.55	9	2.9	541.285	2	51.6563	18629	HF1TL20220811_YD53_HLA_classI_DR3_DMSO_5ul_charge1_5_Rep3.raw		314000			495000	496000	3	0	1	0	0	1	1			Q8IY81|SPB1_HUMAN	DB Search
SAGLRVLAL	86.55	898.56	9	3.7	450.291	2	54.4389	19047	HF1TL20220808_YD53_HLA_classI_DR3_CTRL_5ul_charge1_5_Rep1.raw	39400	96600	30900				3	1	1	1	0	0	0			P98194|AT2C1_HUMAN	DB Search
RIKQKQSQL	86.55	1127.68	9	-0.7	564.848	2	16.9102	4529	HF1TL20220808_YD53_HLA_classI_DR3_CTRL_5ul_charge1_5_Rep1.raw	15400			97700			2	1	0	0	1	0	0			Q14186|TFDP1_HUMAN	DB Search
FGKKKYNL	86.53	996.576	8	-0.8	499.295	2	20.8503	6605	HF1TL20220811_YD53_HLA_classI_DR3_DMSO_5ul_charge1_5_Rep1.raw	40600	86400		458000			3	1	1	0	1	0	0			Q8N108|MIER1_HUMAN	DB Search
ERKERLESL	86.52	1158.64	9	2.3	580.326	2	22.3611	6959	HF1TL20220811_YD53_HLA_classI_DR3_DMSO_5ul_charge1_5_Rep3.raw			182000	306000	349000	269000	4	0	0	1	1	1	1			Q14152|EIF3A_HUMAN	DB Search
TFLQRLISL	86.52	1089.65	9	1.9	545.838	2	78.0038	28342	HF1TL20220808_YD53_HLA_classI_DR3_CTRL_5ul_charge1_5_Rep2.raw		97300					1	0	1	0	0	0	0			P50851|LRBA_HUMAN	DB Search
SLRLNHEL	86.52	980.54	8	1.5	491.278	2	29.8873	9936	HF1TL20220811_YD53_HLA_classI_DR3_DMSO_5ul_charge1_5_Rep3.raw					394000	412000	2	0	0	0	0	1	1			P18850|ATF6A_HUMAN	DB Search
KRSNYITRL	86.52	1149.66	9	1.2	384.228	3	23.9776	7589	HF1TL20220811_YD53_HLA_classI_DR3_DMSO_5ul_charge1_5_Rep3.raw	11300	38300		115000	126000	112000	6	1	1	0	1	2	1			Q7Z6Z7|HUWE1_HUMAN	DB Search
TMILKRTEL	86.52	1103.64	9	1	552.826	2	33.532	11461	HF1TL20220811_YD53_HLA_classI_DR3_DMSO_5ul_charge1_5_Rep3.raw		42200				355000	2	0	1	0	0	0	1			O60759|CYTIP_HUMAN	DB Search
LIKYKKTL	86.5	1005.66	8	0.4	503.837	2	21.5986	6928	HF1TL20220811_YD53_HLA_classI_DR3_DMSO_5ul_charge1_5_Rep1.raw				14500			1	0	0	0	1	0	0			P52566|GDIR2_HUMAN	DB Search
EGIVKQDSL	86.5	987.524	9	2.1	494.77	2	32.477	11280	HF1TL20220811_YD53_HLA_classI_DR3_DMSO_5ul_charge1_5_Rep1.raw				89900			1	0	0	0	1	0	0			Q9Y5B9|SP16H_HUMAN	DB Search
LRNQSVFNF	86.49	1123.58	9	4.8	562.801	2	51.2151	17876	HF1TL20220808_YD53_HLA_classI_DR3_CTRL_5ul_charge1_5_Rep2.raw	319000	704000		634000		752000	4	1	1	0	1	0	1			P37268|FDFT_HUMAN	DB Search
SALDYRLDPQLQLH	86.49	1667.86	14	0.6	556.962	3	61.1196	22361	HF1TL20220811_YD53_HLA_classI_DR3_DMSO_5ul_charge1_5_Rep3.raw						57400	1	0	0	0	0	0	1			Q92896|GSLG1_HUMAN	DB Search
ALLVKTTL	86.49	857.559	8	5	429.789	2	48.2455	17467	HF1TL20220811_YD53_HLA_classI_DR3_DMSO_5ul_charge1_5_Rep1.raw		127000		59800	67700	84400	4	0	1	0	1	1	1			Q96RL7|VP13A_HUMAN	DB Search
FPRVKPAP	86.49	910.539	8	2.2	456.278	2	25.7907	8299	HF1TL20220811_YD53_HLA_classI_DR3_DMSO_5ul_charge1_5_Rep3.raw	92000					370000	2	1	0	0	0	0	1			Q12905|ILF2_HUMAN	DB Search
EAWKKIQL	86.49	1014.59	8	-0.1	508.3	2	38.3094	13518	HF1TL20220811_YD53_HLA_classI_DR3_DMSO_5ul_charge1_5_Rep1.raw	371000		346000	1310000	1620000	3080000	5	1	0	1	1	1	1			Q969X5|ERGI1_HUMAN	DB Search
[truncated: 3,090 more rows]

## Sheet: HLA Class II
Peptide	-10LgP	Mass	Length	ppm	m/z	z	RT	Scan	Source File	Area ClassII_CTRL_Rep1	Area ClassII_CTRL_Rep2	Area ClassII_CTRL_Rep3	Area ClassII_DMSO_Rep1	Area ClassII_DMSO_Rep2	Area ClassII_DMSO_Rep3	#Feature	#Feature ClassII_CTRL_Rep1	#Feature ClassII_CTRL_Rep2	#Feature ClassII_CTRL_Rep3	#Feature ClassII_DMSO_Rep1	#Feature ClassII_DMSO_Rep2	#Feature ClassII_DMSO_Rep3	PTM	AScore	Accession	Found By
IKADHVSTYAAFVQTHRPTGEFMFEFDED	128.06	3387.55	29	-2.9	847.896	4	66.784	24798	HF1TL20220629_YD44_HLA_classII_DDA_IDs_v2_DMSO_6ul_charge1-7_Rep3.raw				223000	148000	100000	3	0	0	0	1	1	1			P20036|DPA1_HUMAN	DB Search
KQKWLLLTGISAQQN	127.96	1726.97	15	4.2	576.67	3	54.5893	20012	HF1TL20220629_YD44_HLA_classII_DDA_IDs_v2_DMSO_6ul_charge1-7_Rep3.raw				44300	39800	21500	3	0	0	0	1	1	1			Q00610|CLH1_HUMAN	DB Search
EDPAFYM(+15.99)LKGKLQYEL	127.92	1959.97	16	-0.6	654.331	3	64.8567	23979	HF1TL20220629_YD44_HLA_classII_DDA_IDs_v2_DMSO_6ul_charge1-7_Rep3.raw	1820000	1360000	2300000	620000	115000	588000	13	3	3	2	2	1	2	Oxidation (M)	M7:Oxidation (M):1000.00	Q9HBE5|IL21R_HUMAN	DB Search
DNEIKVAKAEAAGHRDT	127.89	1823.91	17	2.6	456.989	4	20.2774	6303	HF1TL20220629_YD44_HLA_classII_DDA_IDs_v2_DMSO_6ul_charge1-7_Rep3.raw	18700	13600	21200	99400	84600	33000	8	1	1	1	2	2	1			O14763|TR10B_HUMAN	DB Search
MDNEIKVAKAEAAGHRDT	127.85	1954.95	18	1.4	489.748	4	22.3083	7125	HF1TL20220629_YD44_HLA_classII_DDA_IDs_v2_DMSO_6ul_charge1-7_Rep3.raw				36500		31000	3	0	0	0	1	0	2			O14763|TR10B_HUMAN	DB Search
LPKPPKPVSKMRMATPLLMQALPMGALP	127.72	3012.69	28	2.8	754.185	4	69.2925	25820	HF1TL20220629_YD44_HLA_classII_DDA_IDs_v2_DMSO_6ul_charge1-7_Rep3.raw						178000	1	0	0	0	0	0	1			P04233|HG2A_HUMAN	DB Search
KVFESWMHHWLLFEMSRH	127.7	2399.15	18	1.3	480.839	5	66.3585	24651	HF1TL20220629_YD44_HLA_classII_DDA_IDs_v2_DMSO_6ul_charge1-7_Rep3.raw							0	0	0	0	0	0	0			P04233|HG2A_HUMAN	DB Search
LPKPPKPVSKMRMATPLLMQALPMG	127.68	2731.51	25	-0.2	683.888	4	59.4945	21952	HF1TL20220629_YD44_HLA_classII_DDA_IDs_v2_DMSO_6ul_charge1-7_Rep3.raw			154000	8660000	77700	442000	5	0	0	1	2	1	1			P04233|HG2A_HUMAN	DB Search
KKGNFNYIEFTRILKHG	127.61	2064.13	17	-2	517.04	4	40.1274	14213	HF1TL20220629_YD44_HLA_classII_DDA_IDs_v2_DMSO_6ul_charge1-7_Rep3.raw			91400	425000	296000	262000	4	0	0	1	1	1	1			O14950|ML12B_HUMAN:P19105|ML12A_HUMAN	DB Search
NDHFVKLISWYDNE	127.58	1778.83	14	-0.2	593.952	3	64.988	24107	HF1TL20220629_YD44_HLA_classII_DDA_IDs_v2_DMSO_6ul_charge1-7_Rep3.raw						76100	2	0	0	0	0	0	2			P04406|G3P_HUMAN	DB Search
QGGGYGGGYDNYGGGNYGSGNYNDFGNY	127.55	2843.08	28	-1.5	1422.55	2	67.9763	25289	HF1TL20220629_YD44_HLA_classII_DDA_IDs_v2_DMSO_6ul_charge1-7_Rep3.raw							0	0	0	0	0	0	0			P22626|ROA2_HUMAN	DB Search
IEWFKGAKGSALHED	127.52	1686.84	15	-1.1	422.718	4	33.3254	11536	HF1TL20220629_YD44_HLA_classII_DDA_IDs_v2_DMSO_6ul_charge1-7_Rep3.raw					325000	327000	4	0	0	0	0	2	2			Q92823|NRCAM_HUMAN	DB Search
MDNEIKVAKAEAAGHRD	127.52	1853.91	17	0.8	464.486	4	21.8819	6951	HF1TL20220629_YD44_HLA_classII_DDA_IDs_v2_DMSO_6ul_charge1-7_Rep3.raw				27100	25400	22400	3	0	0	0	1	1	1			O14763|TR10B_HUMAN	DB Search
TPSKQSNNKYAASSYLSLTPEQWKS	127.5	2814.38	25	-1.1	704.605	4	45.9659	16594	HF1TL20220629_YD44_HLA_classII_DDA_IDs_v2_DMSO_6ul_charge1-7_Rep3.raw	43300	332000	295000		1000000	118000	7	1	2	1	0	2	1			P0DOY2|IGLC2_HUMAN:P0CF74|IGLC6_HUMAN:P0DOY3|IGLC3_HUMAN	DB Search
DNAEFQMLGSEAAVRHR	127.49	1929.91	17	-0.3	483.487	4	39.0194	13863	HF1TL20220629_YD44_HLA_classII_DDA_IDs_v2_DMSO_6ul_charge1-7_Rep3.raw	415000	905000	585000	4110000	3180000	3000000	11	1	1	1	3	2	3			P78325|ADAM8_HUMAN	DB Search
KNLAFYWILKAGHMVPSD	127.49	2089.08	18	6.9	697.376	3	71.4303	26642	HF1TL20220629_YD44_HLA_classII_DDA_IDs_v2_DMSO_6ul_charge1-7_Rep3.raw							0	0	0	0	0	0	0			Q9HB40|RISC_HUMAN	DB Search
ADDDNTYSRELFEEMRWT	127.49	2276.96	18	-5.6	759.994	3	75.9223	28414	HF1TL20220629_YD44_HLA_classII_DDA_IDs_v2_DMSO_6ul_charge1-7_Rep3.raw						12900	1	0	0	0	0	0	1			O94766|B3GA3_HUMAN	DB Search
HLLQNADPLKVYPPLK	127.49	1845.05	16	0.9	616.028	3	47.8896	17348	HF1TL20220629_YD44_HLA_classII_DDA_IDs_v2_DMSO_6ul_charge1-7_Rep3.raw	370000	394000	559000	3430000	5590000	3780000	7	2	1	1	1	1	1			P04233|HG2A_HUMAN	DB Search
IDDSWKSIKSILDWTSFNQE	127.46	2411.16	20	0.8	804.733	3	97.6506	36859	HF1TL20220629_YD44_HLA_classII_DDA_IDs_v2_DMSO_6ul_charge1-7_Rep3.raw					67300	39400	2	0	0	0	0	1	1			P06280|AGAL_HUMAN	DB Search
YPYVIQELRPTLNELGISTPEELGLDKV	127.46	3185.69	28	1.7	1062.91	3	96.1318	36276	HF1TL20220629_YD44_HLA_classII_DDA_IDs_v2_DMSO_6ul_charge1-7_Rep3.raw							0	0	0	0	0	0	0			P20674|COX5A_HUMAN	DB Search
NRAKLLNVGFQEALKDYDYT	127.44	2357.2	20	5.1	786.748	3	58.1375	21414	HF1TL20220629_YD44_HLA_classII_DDA_IDs_v2_DMSO_6ul_charge1-7_Rep3.raw				23300		41000	2	0	0	0	1	0	1			P15291|B4GT1_HUMAN	DB Search
DQSAYDGKDYIALNEDLR	127.44	2084.97	18	2.4	696	3	54.8963	20134	HF1TL20220629_YD44_HLA_classII_DDA_IDs_v2_DMSO_6ul_charge1-7_Rep3.raw							0	0	0	0	0	0	0			P10321|HLAC_HUMAN	DB Search
DKNVFQLEQAFVLSKQRYPS	127.43	2396.25	20	2.2	799.762	3	65.2621	24216	HF1TL20220629_YD44_HLA_classII_DDA_IDs_v2_DMSO_6ul_charge1-7_Rep3.raw				68100		25600	2	0	0	0	1	0	1			P54802|ANAG_HUMAN	DB Search
FRKFHYLPFLPSTEDVY	127.43	2158.09	17	-0.7	720.373	3	69.1489	25745	HF1TL20220629_YD44_HLA_classII_DDA_IDs_v2_DMSO_6ul_charge1-7_Rep3.raw	13900000	278000	1540000	29600000	28100000	825000	12	3	1	2	2	2	2			P01903|DRA_HUMAN	DB Search
RKKQIEELKGQEVSPKVY	127.42	2158.21	18	1.7	540.563	4	22.9305	7358	HF1TL20220629_YD44_HLA_classII_DDA_IDs_v2_DMSO_6ul_charge1-7_Rep3.raw	13300		15800	38000	14700	32900	5	1	0	1	1	1	1			P09936|UCHL1_HUMAN	DB Search
DHKFDLMYAKRAFVHWY	127.4	2226.08	17	3.9	557.533	4	56.2561	20700	HF1TL20220629_YD44_HLA_classII_DDA_IDs_v2_DMSO_6ul_charge1-7_Rep3.raw				45400		23900	2	0	0	0	1	0	1			Q71U36|TBA1A_HUMAN:P68363|TBA1B_HUMAN:P0DPH8|TBA3D_HUMAN:Q9BQE3|TBA1C_HUMAN:P68366|TBA4A_HUMAN:P0DPH7|TBA3C_HUMAN:Q9NY65|TBA8_HUMAN	DB Search
RGRFEDLKVHFLTDP	127.4	1828.96	15	-1.6	458.248	4	44.6267	16058	HF1TL20220629_YD44_HLA_classII_DDA_IDs_v2_DMSO_6ul_charge1-7_Rep3.raw				67700	42800	49200	3	0	0	0	1	1	1			P21580|TNAP3_HUMAN	DB Search
KKETVWHLEEFGQAFSFE	127.4	2211.06	18	0.5	738.032	3	68.6912	25593	HF1TL20220629_YD44_HLA_classII_DDA_IDs_v2_DMSO_6ul_charge1-7_Rep3.raw						22900	1	0	0	0	0	0	1			P20036|DPA1_HUMAN	DB Search
TPEQWKSHKSYSCQVTHEGSTVEK	127.39	2775.29	24	1.6	694.834	4	21.2141	6665	HF1TL20220629_YD44_HLA_classII_DDA_IDs_v2_DMSO_6ul_charge1-7_Rep3.raw				230000	122000	148000	9	0	0	0	3	3	3			P0DOY3|IGLC3_HUMAN	DB Search
MKLPKPPKPVSKMRMATPLLMQALPM	127.37	2933.63	26	2	734.419	4	60.2876	22196	HF1TL20220629_YD44_HLA_classII_DDA_IDs_v2_DMSO_6ul_charge1-7_Rep3.raw				623000	607000	442000	3	0	0	0	1	1	1			P04233|HG2A_HUMAN	DB Search
VQGTDASLDEELDRVKMS	127.37	1991.95	18	1.4	664.993	3	52.4249	19157	HF1TL20220629_YD44_HLA_classII_DDA_IDs_v2_DMSO_6ul_charge1-7_Rep3.raw				187000	71700		2	0	0	0	1	1	0			Q9UJZ1|STML2_HUMAN	DB Search
KLPKPPKPVSKMRMATPLLMQALP	127.37	2671.55	24	0.2	668.897	4	50.7877	18390	HF1TL20220629_YD44_HLA_classII_DDA_IDs_v2_DMSO_6ul_charge1-7_Rep3.raw				1210000	837000	808000	3	0	0	0	1	1	1			P04233|HG2A_HUMAN	DB Search
LRAEQQRLKSQDLELSWNLNGLQAD	127.37	2924.51	25	2.4	732.14	4	60.1323	22190	HF1TL20220629_YD44_HLA_classII_DDA_IDs_v2_DMSO_6ul_charge1-7_Rep3.raw				154000	122000	145000	3	0	0	0	1	1	1			P06734|FCER2_HUMAN	DB Search
RKFHYLPFLPSTEDVYD	127.37	2126.05	17	0	532.521	4	64.4803	23914	HF1TL20220629_YD44_HLA_classII_DDA_IDs_v2_DMSO_6ul_charge1-7_Rep3.raw	199000	227000	247000		142000		4	1	1	1	0	1	0			P01903|DRA_HUMAN	DB Search
DGKDYIALN(+0.98)EDLRSW	127.36	1794.84	15	9.6	599.296	3	69.6814	25941	HF1TL20220629_YD44_HLA_classII_DDA_IDs_v2_DMSO_6ul_charge1-7_Rep3.raw	103000					45300	2	1	0	0	0	0	1	Deamidation (NQ)	N9:Deamidation (NQ):1000.00	P10321|HLAC_HUMAN:P04439|HLAA_HUMAN:P01889|HLAB_HUMAN:P01893|HLAH_HUMAN	DB Search
DGKDYLALN(+0.98)EDLRSW	127.36	1794.84	15	9.6	599.296	3	69.6814	25941	HF1TL20220629_YD44_HLA_classII_DDA_IDs_v2_DMSO_6ul_charge1-7_Rep3.raw	103000					45300	2	1	0	0	0	0	1	Deamidation (NQ)	N9:Deamidation (NQ):1000.00	P17693|HLAG_HUMAN	DB Search
LSKVWRDQHFVKIQVKDS	127.36	2212.21	18	-0.3	443.451	5	31.4301	10777	HF1TL20220629_YD44_HLA_classII_DDA_IDs_v2_DMSO_6ul_charge1-7_Rep3.raw				315000	189000	142000	6	0	0	0	2	2	2			P02786|TFR1_HUMAN	DB Search
FAYYHGLLGNRLWSS	127.35	1782.88	15	-3.5	595.302	3	64.6832	23994	HF1TL20220629_YD44_HLA_classII_DDA_IDs_v2_DMSO_6ul_charge1-7_Rep3.raw	7900000	6740000	9710000	1960000	12400000	11200000	11	2	2	2	1	2	2			P10619|PPGB_HUMAN	DB Search
EVPNYKLITPAVVSERLK	127.34	2055.17	18	0.8	686.068	3	52.4995	19160	HF1TL20220629_YD44_HLA_classII_DDA_IDs_v2_DMSO_6ul_charge1-7_Rep3.raw						54500	1	0	0	0	0	0	1			P62851|RS25_HUMAN	DB Search
STQISQELEELRAEQQRLKSQDLELSWNLNGLQADLSSFKSQELN	127.34	5202.61	45	2.6	1041.54	5	90.62	34067	HF1TL20220629_YD44_HLA_classII_DDA_IDs_v2_DMSO_6ul_charge1-7_Rep3.raw				4240000	1420000	4700000	5	0	0	0	2	1	2			P06734|FCER2_HUMAN	DB Search
TPSKQSNNKYAASSYLSLTPEQWKSHKSY	127.34	3329.63	29	-0.6	833.418	4	35.8359	12493	HF1TL20220629_YD44_HLA_classII_DDA_IDs_v2_DMSO_6ul_charge1-7_Rep3.raw	501000	578000	728000	3560000	1580000	1390000	12	2	2	2	2	2	2			P0DOY3|IGLC3_HUMAN	DB Search
ESWM(+15.99)HHWLLFEMSRHSLE	127.33	2370.07	18	2	791.035	3	60.8639	22494	HF1TL20220629_YD44_HLA_classII_DDA_IDs_v2_DMSO_6ul_charge1-7_Rep3.raw	412000			322000			3	2	0	0	1	0	0	Oxidation (M)	M4:Oxidation (M):63.64	P04233|HG2A_HUMAN	DB Search
KPPKPVSKMRMATPLLMQALP	127.33	2333.31	21	3.7	584.341	4	49.8501	18134	HF1TL20220629_YD44_HLA_classII_DDA_IDs_v2_DMSO_6ul_charge1-7_Rep3.raw	61300	55700	986000	101000000	286000	41000000	8	1	1	1	2	1	2			P04233|HG2A_HUMAN	DB Search
SQSTQISQELEELRAEQQRLKSQDLELSWNLNGLQADLSSFKSQE	127.32	5190.57	45	-3.8	1039.12	5	88.7341	33385	HF1TL20220629_YD44_HLA_classII_DDA_IDs_v2_DMSO_6ul_charge1-7_Rep3.raw	403000		304000	1300000		635000	4	1	0	1	1	0	1			P06734|FCER2_HUMAN	DB Search
HPAENGKSN(+0.98)FLNCYVSGFHPSDIEVD	127.32	2876.27	26	6.1	959.774	3	62.4397	23125	HF1TL20220629_YD44_HLA_classII_DDA_IDs_v2_DMSO_6ul_charge1-7_Rep3.raw						67500	1	0	0	0	0	0	1	Deamidation (NQ)	N9:Deamidation (NQ):5.55	P61769|B2MG_HUMAN	DB Search
YDGKDYIALNEDLRSWTAADTAAQIT	127.3	2900.38	26	-0.1	967.806	3	80.2964	30118	HF1TL20220629_YD44_HLA_classII_DDA_IDs_v2_DMSO_6ul_charge1-7_Rep3.raw						136000	1	0	0	0	0	0	1			P10321|HLAC_HUMAN:P01889|HLAB_HUMAN	DB Search
TYVATQVGIEWNLSPVGRVTPKEWRNQ	127.3	3127.62	27	0.6	782.916	4	65.2006	24196	HF1TL20220629_YD44_HLA_classII_DDA_IDs_v2_DMSO_6ul_charge1-7_Rep3.raw							0	0	0	0	0	0	0			P24311|COX7B_HUMAN	DB Search
VPKDEEWELAQDQLIRNSGSG	127.3	2370.14	21	0.9	791.06	3	55.3396	20312	HF1TL20220629_YD44_HLA_classII_DDA_IDs_v2_DMSO_6ul_charge1-7_Rep3.raw	7960				46900		2	1	0	0	0	1	0			Q8NCL4|GALT6_HUMAN	DB Search
DLKVDKVIQAQTAFSANPANPA	127.3	2297.2	22	0.7	766.745	3	60.8247	22461	HF1TL20220629_YD44_HLA_classII_DDA_IDs_v2_DMSO_6ul_charge1-7_Rep3.raw	38700		63400		170000	159000	4	1	0	1	0	1	1			O00560|SDCB1_HUMAN	DB Search
FESWM(+15.99)HHWLLFEMSRH	127.3	2187.98	16	2.9	548.005	4	64.333	23937	HF1TL20220629_YD44_HLA_classII_DDA_IDs_v2_DMSO_6ul_charge1-7_Rep3.raw	10800000	2820000	164000	1060000	2180000	756000	26	8	5	2	4	3	4	Oxidation (M)	M5:Oxidation (M):46.32	P04233|HG2A_HUMAN	DB Search
RPGRGEPRFIAVGYVDDTQFVRFDSD	127.3	2998.47	26	5.5	750.632	4	59.8651	22107	HF1TL20220629_YD44_HLA_classII_DDA_IDs_v2_DMSO_6ul_charge1-7_Rep3.raw	91900	111000	175000			174000	4	1	1	1	0	0	1			P04439|HLAA_HUMAN	DB Search
HRAFTNVPFQTNDF	127.29	1692.8	14	1	565.277	3	49.8551	18136	HF1TL20220629_YD44_HLA_classII_DDA_IDs_v2_DMSO_6ul_charge1-7_Rep3.raw		16300		36200			2	0	1	0	1	0	0			Q9NS93|TM7S3_HUMAN	DB Search
[truncated: 9,694 more rows]

## Sheet: Elastase
Peptide	-10LgP	Mass	Length	ppm	m/z	z	RT	Scan	Source File	Area Elastase_CTRL_Rep1	Area Elastase_CTRL_Rep2	Area Elastase_CTRL_Rep3	Area Elastase_DMSO_Rep1	Area Elastase_DMSO_Rep2	Area Elastase_DMSO_Rep3	#Feature	#Feature Elastase_CTRL_Rep1	#Feature Elastase_CTRL_Rep2	#Feature Elastase_CTRL_Rep3	#Feature Elastase_DMSO_Rep1	#Feature Elastase_DMSO_Rep2	#Feature Elastase_DMSO_Rep3	PTM	AScore	Accession	Found By
[truncated: 49,341 more rows]
